# Supplementary material for: Cell-specific gene expression in Anabaena variabilis grown phototrophically, mixotrophically, and heterotrophically
Source: BMC Genomics. 2013 Nov 5;14(1):759. doi: 10.1186/1471-2164-14-759 (PMC4046671; doi:10.1186/1471-2164-14-759)
Supplement: Supplementary file 3 — Additional file 3: Normalized microarray data. This table lists the normalized microarray data for our twenty seven experiments, representing the three biological replicates of experiments performed with RNA extracted from whole filaments, vegetative cells, and isolated heterocysts from phototrophic cultures, as well as from mixotrophic and heterotrophic cultures. Each gene is identified by its microarray sequence ID, its locus number, its predicted function, and its functional category. Fourteen categories were based on the Kyoto Encyclopedia of Genes and Genomes (KEGG) pathway database [48], Blastp searches, and previous publications of gene functions. ORFs annotated only with a protein domain name were arbitrarily included in the Other functions category and those annotated as hypothetical proteins or proteins of unknown function were arbitrarily grouped in the Unknown category. (XLSX 2 MB) [file 12864_2013_5475_MOESM3_ESM.xlsx]

## Sheet: Normalized data
Additional file 3 ‒ Normalized microarray data
																	Functional categories
P_F1, P_F2, and P_F3: Biological replicates of microarray experiments performed with RNA extracted from whole filaments from phototrophic cultures																1	Phycobilisome
P_V1, P_V2, and P_V3: Biological replicates of microarray experiments performed with RNA extracted from vegetative cells from phototrophic cultures																2	Photosynthesis
P_Ht1, P_Ht2, and P_Ht3: Biological replicates of microarray experiments performed with RNA extracted from heterocysts from phototrophic cultures																3	Electron transfer/respiration
																4	Translation
M_F1, M_F2, and M_F3: Biological replicates of microarray experiments performed with RNA extracted from whole filaments from mixotrophic cultures																5	Transcription
M_V1, M_V2, and M_V3: Biological replicates of microarray experiments performed with RNA extracted from vegetative cells from mixotrophic cultures																6	DNA/RNA metabolism
M_Ht1, M_Ht2, and M_Ht3: Biological replicates of microarray experiments performed with RNA extracted from heterocysts from mixotrophic cultures																7	Central carbon metabolism
																8	Amino acids/cyanophycin metabolism
H_F1, H_F2, and H_F3: Biological replicates of microarray experiments performed with RNA extracted from whole filaments from heterotrophic cultures																9	Lipids/cell wall synthesis
H_V1, H_V2, and H_V3: Biological replicates of microarray experiments performed with RNA extracted from vegetative cells from heterotrophic cultures																10	Vitamins/cofactors
H_Ht1, H_Ht2, and H_Ht3: Biological replicates of microarray experiments performed with RNA extracted from heterocysts from heterotrophic cultures																11	Transport
																12	N2 fixation
																13	Signaling
Genes were classified in the different functional categories based on the KEGG pathway database, BLAST searches, and previous publications of gene functions.																14	CO2 uptake/fixation
Proteins annotated as hypothetical proteins, proteins of unknown function, or with a protein domain name were arbitrarily included in other function																15	Other
(proteins with a domain name) or in unknown function (hypothetical proteins and proteins of unknown function).																16	Unknown
			Functional
SEQ_ID	GenBank Accession number	Function	category	P_F1	P_F2	P_F3	P_V1	P_V2	P_V3	P_Ht1	P_Ht2	P_Ht3	M_F1	M_F2	M_F3	M_V1	M_V2	M_V3	M_Ht1	M_Ht2	M_Ht3	H_F1	H_F2	H_F3	H_V1	H_V2	H_V3	H_Ht1	H_Ht2	H_Ht3
TI240292S000001	Ava_B0001	Transposase, IS4	6	26.2678	25.2386	24.5721	23.5783	23.2616	25.2385	28.822	26.9805	28.6976	26.0303	26.1967	27.7897	23.8733	25.1063	24.2937	30.0481	30.5305	31.3435	28.2627	27.433	30.3819	30.9056	28.4644	29.8647	29.1384	29.9192	40.2046
TI240292S000002	Ava_B0002	Ankyrin	15	428.629	476.707	461.863	431.448	407.633	420.691	164.05	188.008	180.667	455.593	477.398	415.281	250.047	218.882	235.83	143.432	133.114	119.159	554.794	436.996	491.123	582.87	635.5	555.862	193.769	155.861	243.775
TI240292S000003	Ava_B0003	Hypothetical protein	16	36.2401	36.3292	35.7722	36.8485	34.8539	39.9263	32.7594	41.551	31.8813	64.5715	57.6907	70.0764	41	37.2437	35.5882	38.0028	37.438	33.502	55.5675	49.0957	50.3896	55.3768	62.168	60.1185	36.4321	31.7767	35.1652
TI240292S000004	Ava_B0004	Hypothetical protein	16	59.1139	41.6125	58.2473	34.1896	74.3262	46.6301	30.8665	33.9543	33.1587	32.0001	35.1308	34.1392	29.0731	26.3118	23.8802	28.8482	27.5187	25.6752	74.6452	39.3934	82.4882	57.0358	54.7586	48.028	26.9693	24.7831	28.062
TI240292S000005	Ava_B0005	Glyoxalase/bleomycin resistance protein/dioxygenase	15	100.425	70.846	99.6043	61.7105	147.199	68.0212	50.4599	44.2852	48.0441	83.1951	52.2644	86.1869	78.4586	59.6524	37.223	45.004	50.3529	42.7696	50.8605	55.3137	60.5668	73.1081	62.2051	73.8535	64.0675	51.9098	102.234
TI240292S000006	Ava_B0006	Filamentous haemagglutinin-like	15	61.7307	62.3107	56.7811	58.2833	52.1876	66.6038	52.8086	48.2365	47.5879	67.6181	91.4401	59.8486	60.3074	51.7595	46.0804	50.366	48.5971	51.3529	76.0953	136.911	77.27	87.9901	96.683	100.302	105.108	71.7118	185.866
TI240292S000007	Ava_B0007	TPR repeat	15	30.3128	33.2243	31.5471	30.5495	29.4553	31.9354	23.4515	23.8496	24.4989	34.8025	32.9045	34.8567	28.3426	29.6718	24.7864	26.9054	24.9066	26.1301	38.3761	41.9504	37.4868	41.9963	40.5164	48.0893	28.7002	22.3662	27.91
TI240292S000008	Ava_B0008	Hypothetical protein	16	26.1735	31.339	29.5378	31.0698	30.7757	27.626	29.1002	26.9471	31.1285	34.0804	34.7425	32.7289	28.4584	28.7605	28.3412	35.9667	31.7544	31.6047	39.4772	43.2319	42.1932	42.1132	39.9482	38.2095	31.2452	31.2995	34.1505
TI240292S000009	Ava_B0009	Serine/Threonine protein kinase with TPR repeats	15	30.0942	38.044	34.6064	32.7328	31.465	34.2581	67.7035	59.4139	68.1367	34.1622	40.8774	34.5296	32.9158	30.3093	28.5974	63.6524	54.3098	59.1278	59.1852	87.4432	61.021	60.2579	55.4683	49.43	86.9142	64.2256	100.398
TI240292S000010	Ava_B0010	Hypothetical protein	16	1718.74	1754.23	1586.13	1052.72	1338.1	1494.38	515.182	444.778	526.141	239.725	220.485	221.453	388.138	282.822	186.373	250.721	209.068	286.736	639.703	869.126	636.677	680.859	736.168	524.535	452.459	356.562	575.781
TI240292S000011	Ava_B0011	Hypothetical protein	16	373.399	393.098	377.012	285.577	305.972	399.598	78.3495	108.086	112.499	67.8304	64.9183	64.3469	60.184	77.1301	102.872	80.2357	91.3838	78.0948	59.6345	46.2666	57.6923	46.156	49.5108	47.8193	87.3996	72.1778	54.3539
TI240292S000012	Ava_B0012	Phage integrase	6	34.7872	44.4974	34.1919	42.0679	33.3628	41.091	31.4861	47.8199	36.7385	42.0624	56.0185	47.7512	38.9184	39.3646	35.6911	35.6546	36.1561	30.1688	36.8755	31.976	35.1528	34.8841	37.6966	40.8819	34.4283	33.7625	32.0037
TI240292S000013	Ava_B0013	Hypothetical protein	16	1140.4	1376.1	1206.88	847.423	1373.4	1195.92	315.056	244.767	343.294	174.208	180.588	171.543	230.362	168.396	142.682	39.3124	41.025	48.9275	28.6923	42.6421	25.7034	31.7651	34.4731	43.4134	83.0202	50.1754	96.4734
TI240292S000014	Ava_B0014	RNA-directed DNA polymerase	6	3567.88	2642.4	3737.63	3262.16	3896.4	3365.82	2966.78	3143.38	3283	3483.76	3079.02	4035.91	3491.88	4167.2	3176.22	2816.61	2963.59	3010.58	2031.96	2824.05	2004.59	2486.5	3237.74	4556.11	3345	3416.97	5220.81
TI240292S000015	Ava_B0015	Hypothetical protein	16	36.7749	36.8847	37.9289	39.38	35.5624	32.2428	27.7571	27.8975	30.0014	35.6906	40.4137	32.8533	29.5516	31.8495	30.0528	30.1933	28.9553	32.231	24.1473	24.766	23.9842	25.3899	28.0153	28.6629	30.3606	27.8979	28.165
TI240292S000016	Ava_B0016	Hypothetical protein	16	82.46	81.0751	90.4086	75.5592	75.8278	105.905	33.441	39.568	35.2869	31.8724	38.7773	33.167	34.8865	38.5016	41.7642	29.0651	31.3643	28.9289	31.6137	32.3173	31.2368	32.0424	38.8109	32.5141	29.8995	27.5573	29.6209
TI240292S000017	Ava_B0017	Hypothetical protein	16	322.473	332.72	320.37	271.914	283.375	334.972	55.9274	55.6136	78.6145	51.656	68.0538	57.0845	61.9418	75.4523	42.964	45.4974	36.6864	36.7113	61.7236	93.7814	50.1354	69.1922	121.5	89.4631	49.4611	38.8945	55.5578
TI240292S000018	Ava_B0018	Hypothetical protein	16	857.2	1049.62	854.589	631.36	740.093	908.767	131.634	120.374	166.679	109.129	113.18	78.1022	114.78	101.603	209.978	95.8603	78.6634	79.0101	229.781	330.182	174.194	244.85	347.909	241.35	129.121	92.5269	169.131
TI240292S000019	Ava_B0019	Hypothetical protein	16	284.349	415.5	318.478	269.967	228.874	393.481	77.8521	72.9429	102.846	57.066	60.9466	56.9462	55.1765	48.8715	72.876	42.4686	42.7329	37.8928	119.412	133.681	99.3591	119.418	145.034	79.9206	54.4082	41.3025	54.047
TI240292S000020	Ava_B0020	Hypothetical protein	16	870.509	945.666	894.005	625.196	712.568	936.669	485.152	522.91	563.273	193.118	214.776	169.64	237.157	222.783	420.082	215.335	195.818	174.243	462.433	389.456	377.515	421.129	408.033	280.771	193.802	217.571	163.966
TI240292S000021	Ava_B0021	Hypothetical protein	16	235.245	201.987	218.647	168.349	173.579	218.683	206.671	181.535	224.33	50.477	47.3137	56.6246	139.573	142.385	106.284	194.259	213.126	187.95	90.8402	65.5926	79.7909	79.4091	97.5135	67.9107	167.717	192.711	180.175
TI240292S000022	Ava_B0022	Hypothetical protein	16	98.3512	82.6153	91.0659	61.4125	93.1025	79.3431	27.1831	29.6335	29.4342	33.0425	30.5984	37.1173	28.5207	30.0997	35.0606	27.2759	25.4036	23.8934	39.5328	38.5031	42.8484	43.6421	42.8171	46.7053	25.2649	23.8753	25.4037
TI240292S000023	Ava_B0023	Transfer complex protein TrsK-like	15	128.358	117.623	128.795	92.1865	108.244	120.163	34.8564	40.5921	44.3996	42.4858	50.2868	47.1382	41.4261	52.2484	55.0481	38.2149	34.5977	31.6712	75.0112	59.5802	59.5892	65.2858	85.1166	62.0848	43.4793	37.3558	50.1827
TI240292S000024	Ava_B0024	Hypothetical protein	16	35.2335	32.6518	32.3019	30.7807	28.6357	29.7528	30.6167	27.3589	27.5236	38.1428	34.4787	32.6666	24.3917	27.427	29.3719	29.258	31.1595	33.6642	26.6132	26.217	26.3316	25.9194	26.5751	26.7292	30.167	32.1744	29.0144
TI240292S000025	Ava_B0025	Hypothetical protein	16	55.7912	69.6755	59.1078	47.5489	51.7395	61.7764	36.6841	34.25	33.3133	33.461	43.6724	32.0744	41.5483	32.1905	33.5313	31.9297	30.55	31.6687	40.1559	48.5369	35.035	37.8102	42.3501	33.5564	31.4801	32.9156	31.3372
TI240292S000026	Ava_B0026	Hypothetical protein	16	231.334	298.554	252.542	168.026	159.953	239.484	80.2708	82.5818	83.7846	116.668	166.041	93.7322	85.5116	60.2083	57.2005	66.9457	63.9773	69.0849	166.415	342.774	141.565	192.767	235.879	179.575	100.79	78.9803	116.63
TI240292S000027	Ava_B0027	Hypothetical protein	16	133.86	99.0126	137.166	72.1227	125.9	104.379	68.4983	53.0325	57.6355	46.935	40.8434	53.0563	49.8607	45.593	44.931	50.5659	60.4307	60.1656	93.621	101.722	100.759	92.1821	76.0991	96.1403	64.1224	69.6002	99.7091
TI240292S000028	Ava_B0028	Histidine Kinase	13	155.181	121.421	139.679	112.231	168.692	130.647	77.0409	70.5808	65.225	115.763	94.0387	125.632	89.8726	80.3978	58.4131	71.7177	72.1152	77.0336	80.4122	112.725	84.2588	104.203	100.061	149.588	80.2292	78.5716	113.084
TI240292S000029	Ava_B0029	Two Component Transcriptional Regulator, LuxR family	5	47.2923	36.4474	46.7122	31.5082	50.3706	41.7131	20.1161	19.533	21.1939	25.8331	26.6518	33.328	23.9754	25.3807	21.3765	22.4367	20.0391	20.0195	32.6369	29.473	34.035	31.6632	34.6467	36.2964	19.0944	20.1136	19.8991
TI240292S000030	Ava_B0030	Hypothetical protein	16	168.914	158.427	152.618	132.726	153.048	150.094	59.8922	54.1936	53.2711	141.925	159.788	113.661	83.7118	65.9655	60.7462	50.3351	45.8355	45.0456	154.232	220.78	125.41	165.298	196.085	179.537	60.4249	48.5033	71.0343
TI240292S000031	Ava_B0031	Hypothetical protein	16	35.1416	39.4918	35.5941	41.0744	31.7737	34.9061	24.3171	23.315	27.5942	32.3762	40.1441	35.2831	27.9207	28.7469	23.9725	26.3138	23.1057	24.0098	39.4245	49.2849	34.3625	34.8336	48.69	35.2745	28.9126	22.8695	25.7779
TI240292S000032	Ava_B0032	Hypothetical protein	16	94.3036	101.845	92.7854	95.8342	79.5863	85.0756	37.8038	32.6027	37.3147	145.889	166.845	156.765	85.5096	50.5872	55.1022	33.3167	26.4965	26.9215	63.1468	188.712	53.4658	82.8846	101.512	96.2535	53.5505	31.0112	90.2645
TI240292S000033	Ava_B0033	Hypothetical protein	16	26.959	28.3824	27.3123	28.789	26.3222	26.9946	22.4999	22.3296	24.4495	31.0033	36.1638	31.0717	26.1537	25.5489	24.4979	26.6745	24.2596	22.9108	23.2831	24.9141	21.8991	23.9391	26.5033	24.7566	24.5508	22.4679	23.3666
TI240292S000034	Ava_B0034	Hypothetical protein	16	168.781	177.696	174.724	149.499	163.743	181.143	43.0145	40.8857	42.1982	84.3987	85.048	72.5063	48.4333	54.5695	35.0307	39.474	36.705	34.739	45.1407	77.3925	42.5656	73.5083	100.939	115.387	41.8329	32.8376	42.6253
TI240292S000035	Ava_B0035	Protein of unknown function DUF192	16	96.5461	100.118	100.207	70.9342	77.5371	96.7415	41.3629	49.4628	48.3785	37.9203	47.6825	43.8609	35.5692	36.5786	34.4359	42.6887	41.0384	39.147	43.2223	41.5248	44.1257	49.5414	59.5333	49.6663	40.3912	43.0338	39.2765
TI240292S000036	Ava_B0036	ATPase	15	241.978	345.14	224.273	227.709	186.861	344.678	62.8113	67.3798	76.6449	49.0105	55.7326	53.053	44.4134	46.6292	60.8703	55.9326	50.2579	49.2069	36.0552	28.9288	32.8521	32.3895	32.2774	32.4575	45.7015	46.6827	31.9192
TI240292S000037	Ava_B0037	Plasmid recombinant protein	15	401.327	502.945	393.216	281.265	409.201	379.866	233.739	152.161	170.354	164.802	169.493	160.92	225.706	164.299	514.138	159.006	170.353	158.934	217.683	201.669	196.336	212.941	172.358	190.557	176.644	139.891	161.958
TI240292S000038	Ava_B0038	Hypothetical protein	16	1364.38	1363.36	1378.21	1407.71	1253.87	1081.17	2142.9	1917.21	2160.26	1879.48	2058.14	1904.84	2243.92	2557.86	2699.78	2755.29	2852.93	2770.49	2478.07	2301.87	2417.98	2368.05	2516.02	2656.12	2375.38	2297.7	2271.58
TI240292S000039	Ava_B0039	Plasmid recombination enzyme, Mob-like	6	445.207	521.813	461.033	381.048	380.597	542.298	105.287	134.669	123.561	152.545	203.561	148.502	102.915	118.572	110.471	84.8333	84.9487	82.6679	429.882	581.803	384.011	374.288	492.485	328.916	213.304	129.003	364.029
TI240292S000040	Ava_B0040	Hypothetical protein	16	117.855	127.926	125.938	114.761	79.1618	178.147	76.2747	78.8606	78.516	29.6505	30.65	34.0622	36.5386	45.3175	30.1938	42.1763	53.9198	51.8085	60.1245	80.4232	68.8261	53.8186	69.5931	34.1716	50.2118	53.8712	43.9099
TI240292S000041	Ava_B0041	Hypothetical protein	16	1091.9	1597.7	1195.96	1027	792.891	1397.7	460.784	459.022	450.361	294.387	379.741	269.753	191.036	188.362	105.377	253.202	283.254	300.671	1202.37	1719.46	941.691	1097.13	1494.87	688.485	434.25	301.343	385.305
TI240292S000042	Ava_B0042	Hypothetical protein	16	249.486	187.653	230.337	143.16	236.172	207.508	60.0636	76.8033	69.2691	89.8039	92.7079	92.8244	60.716	47.2175	45.8787	36.5641	40.7468	36.045	569.101	442.756	750.498	442.041	455.276	317.378	85.6697	58.4064	138.727
TI240292S000043	Ava_B0043	Putative multidrug resistance protein	15	23.9454	21.9572	24.5356	22.8451	21.9701	23.2548	23.5517	22.9838	22.2582	25.4031	23.9773	28.5087	21.4394	26.3765	21.1106	24.502	22.7779	22.9348	30.9226	29.8122	32.8828	26.597	31.2692	23.4947	21.0185	21.7427	23.1407
TI240292S000044	Ava_B0044	Hypothetical protein	16	864.296	847.538	940.413	710.426	778.893	822.174	172.222	171.527	210.799	557.113	557.659	509.942	330.701	386.337	302.31	126.514	104.411	106.657	1474.31	1248.19	1360.6	1211.8	1371.62	907.729	223.571	174.845	431.868
TI240292S000045	Ava_B0045	Hypothetical protein	16	209.805	223.917	205.07	140.59	169.242	185.369	66.0036	70.1418	60.1354	142.85	164.147	161.846	109.269	93.7437	134.526	40.3761	49.438	32.7364	285.119	235.695	280.63	232.578	226.592	176.205	69.9208	48.2982	95.6249
TI240292S000046	Ava_B0046	Hypothetical protein	16	56.0325	60.4793	63.0724	44.9824	55.871	66.9177	31.3623	55.4213	28.6164	44.5147	69.6873	76.1931	47.1975	29.2911	30.233	29.3982	29.2926	25.2566	28.2369	27.3732	26.4068	24.6125	24.2878	27.018	32.3229	28.2679	30.1118
TI240292S000047	Ava_B0047	Hypothetical protein	16	775.675	791.152	784.824	728.601	841.099	792.7	492.004	332.645	349.625	1467.07	1967.62	1222.53	1051.01	511.724	500.047	238.109	247.394	236.747	882.393	2288.86	796.742	1183.03	1287.94	1495.55	850.419	434.747	1267.46
TI240292S000048	Ava_B0048	Hypothetical protein	16	73.9313	97.2724	78.5751	63.1819	59.6206	82.1315	31.5601	30.2937	34.3552	52.4393	50.6181	59.5417	35.0954	32.5637	65.7943	38.4674	27.8042	28.0054	32.4408	36.8535	30.044	31.2946	35.0759	33.7855	32.417	25.6272	24.6844
TI240292S000049	Ava_B0049	Hypothetical protein	16	163.473	162.083	162.723	130.326	131.086	154.977	86.2454	114.24	88.1316	57.6193	69.5631	62.6432	66.7048	71.3733	156.271	92.6182	110.902	82.878	93.3156	103.101	79.6009	80.8144	94.5462	77.7542	96.8148	86.1535	121.454
TI240292S000050	Ava_B0050	Hypothetical protein	16	92.4704	113.002	96.1616	89.2105	79.217	89.8784	206.335	133.212	139.511	202.631	268.717	180.992	149.922	89.2382	64.9912	130.046	137.119	130.675	128.604	362.133	104.409	187.304	197.736	245.137	372.109	189.034	544.717
TI240292S000051	Ava_B0051	Hypothetical protein	16	1294.37	1495.59	1306.3	1199.01	1137.96	1528.92	834.085	820.305	843.298	970.323	1290.05	946.938	747.567	623.69	513.425	660.715	682.292	638.63	3024.55	6083.11	2816.14	3088.3	3994.23	3071.1	2210.26	1144.71	3372.08
TI240292S000052	Ava_B0052	Hypothetical protein	16	811.699	822.79	811.235	865.987	800.276	783.681	1146.3	778.423	851.377	1898.88	2036.31	2271.64	1777.6	935.464	938.326	817.778	852.509	841.349	3137.99	5823.31	2909.69	3368	3525.83	3508.03	4773.16	2434.77	7173.83
TI240292S000053	Ava_B0053	Sigma-28	5	473.516	408.247	453.175	384.248	585.888	440.119	306.931	332.38	336.464	585.511	705.203	597.452	432.751	380.841	331.627	363.541	345.968	359.706	1479.72	2276.33	1363.21	1575.82	1627.92	1835.95	1792.1	1014.34	2937.7
TI240292S000054	Ava_B0054	GCN5-related N-acetyltransferase	15	28.3324	26.3657	32.2913	27.0938	31.6282	27.4785	21.9244	22.5547	21.0807	33.1493	29.9483	33.442	24.8977	26.2283	21.8348	25.0426	26.3134	25.1319	43.7638	44.3341	54.6962	51.7345	51.9435	53.5974	30.3602	27.7955	44.8432
TI240292S000055	Ava_B0055	Hypothetical protein	16	27.4523	30.7247	27.9252	30.3823	26.5446	26.5622	25.2903	23.2668	27.7035	31.7563	35.5382	32.0697	25.394	27.6486	23.9402	27.6208	27.5596	25.9931	25.883	25.7176	26.8957	26.4566	25.9993	27.1529	29.0763	24.7088	27.622
TI240292S000056	Ava_B0056	Hypothetical protein	16	31.2237	26.138	28.1555	26.8917	25.6436	26.835	31.9947	26.8508	29.5139	31.9947	31.0543	30.6979	25.5039	26.1104	23.9834	31.5665	28.2801	29.5833	34.8075	36.7656	37.8187	36.6004	31.9035	34.2467	31.9068	28.8815	45.8978
TI240292S000057	Ava_B0057	HNH endonuclease	15	345.426	354.402	371.023	743.24	350.382	381.854	579.46	464.17	491.14	1777.68	1956.37	1844.59	1049.54	876.204	683.075	558.618	636.314	566.888	1079.6	1883.7	955.819	1212.93	1427.1	1487.24	1597.33	979.966	2625.51
TI240292S000058	Ava_B0058	Glutathione-dependent formaldehyde-activating, GFA	15	2058.16	1913.75	2113.18	2961.7	2198.57	1860.66	3438.8	3014.79	3021.92	5987.12	7143.48	6547.58	5199.89	3613.77	3051.62	3362.63	3588.31	3214.1	4356.03	7488.72	3836.78	5184.12	4646.51	7166.13	6753.8	4864.48	9401.54
TI240292S000059	Ava_B0059	Hypothetical protein	16	59.5398	69.032	63.9807	67.6407	64.3174	65.5906	84.8667	60.7052	68.0832	97.8976	128.253	107.547	62.729	63.2685	44.2329	77.2812	79.6361	74.1346	60.3861	91.1443	53.7422	71.281	67.7797	88.2749	127.049	90.0276	200.649
TI240292S000060	Ava_B0060	Hypothetical protein	16	34.9018	38.1293	33.5898	32.5307	32.0143	31.9854	70.7682	55.1916	62.4168	38.4497	37.3182	34.967	32.8749	32.2111	55.4789	67.3259	63.6959	63.4025	48.8709	50.48	47.5005	45.0245	42.1091	41.9988	102.805	81.0384	128.825
TI240292S000061	Ava_B0061	Glyoxalase/bleomycin resistance protein/dioxygenase	15	93.7459	90.7644	99.8732	75.4028	128.171	88.9522	263.852	222.115	214.651	161.844	170.22	132.672	162.605	117.215	131.479	221.633	260.479	209.181	172.916	191.174	183.544	168.305	151.606	155.984	286.759	245.826	367.441
TI240292S000062	Ava_B0062	Dihydroxy-acid dehydratase	15	29.2556	31.2508	28.2293	43.3616	31.7736	33.9549	30.1453	45.8315	33.6073	51.2756	46.5213	62.8653	41.4813	48.4448	50.1839	39.0123	37.7431	42.9562	32.5306	31.7341	32.4644	29.1283	33.1333	32.8802	36.0596	31.7238	31.3176
TI240292S000063	Ava_B0063	Hypothetical protein	16	36.2909	36.2619	35.9245	30.5638	35.6743	33.8726	27.8668	29.2293	26.7055	34.6323	53.5701	40.639	29.2181	33.5707	31.2599	34.8843	29.7409	31.2293	34.1523	31.813	33.3591	36.9333	36.5886	37.4558	30.7581	27.8606	28.6909
TI240292S000064	Ava_B0064	Hypothetical protein	16	33.2764	34.3868	35.794	28.9141	38.9656	30.2555	29.2354	25.5613	30.3776	33.2422	31.0012	28.8848	29.1833	26.4523	42.5405	28.7568	27.768	28.1629	41.8835	41.5029	42.2837	42.7083	36.108	39.6609	29.2968	28.1047	30.1934
TI240292S000065	Ava_B0065	Hypothetical protein	16	41.943	45.4346	40.8283	34.438	38.1231	36.1887	53.129	43.2145	44.553	42.3997	49.7938	52.3446	39.9081	34.8399	55.356	56.2687	55.2705	55.8503	47.0755	49.1882	45.1693	46.4452	48.8038	47.6251	64.5817	52.8071	53.7191
TI240292S000066	Ava_B0066	ATPase	15	275.964	335.417	252.75	354.729	225.747	312.937	434.102	419.851	487.832	422.571	565.279	423.33	343.903	418.657	437.158	465.604	515.77	535.538	222.669	249.282	213.287	233.319	286.731	222.563	512.595	399.773	370.322
TI240292S000067	Ava_B0067	Integrase, catalytic region	6	445.308	447.266	392.057	442.191	343.848	409.171	300.228	329.602	323.715	752.4	845.872	626.184	522	552.414	730.884	344.572	360.696	306.553	197.978	202.815	188.052	209.024	209.329	246.541	286.808	305.72	201.862
TI240292S000068	Ava_B0068	Transcriptional Regulator, LysR family	5	31.9804	34.0573	32.3137	34.1575	39.1641	30.849	30.1409	37.4634	34.7058	37.0934	44.7444	38.2436	28.5159	30.4849	100.167	41.2069	40.0922	35.2715	30.0181	30.0281	28.2065	27.2655	27.3724	29.1223	37.2932	32.9257	29.3663
TI240292S000069	Ava_B0069	Type III restriction enzyme, res subunit	6	65.1877	66.6458	60.1441	52.3523	61.538	76.6213	52.0976	57.9506	55.6903	55.3672	76.1351	72.4119	58.8503	61.3653	61.0759	69.5368	69.0235	60.926	65.7481	95.9986	65.9454	84.8305	90.7789	117.843	60.8159	59.1827	62.2351
TI240292S000070	Ava_B0070	Hypothetical protein	16	38.3127	44.5055	35.7142	39.5172	37.0042	38.9393	169.611	154.219	186.085	51.6848	66.6213	57.0707	54.4161	64.1195	349.294	185.05	202.297	189.925	73.9487	81.1549	64.0976	64.0701	71.2021	65.3045	230.129	154.906	202.495
TI240292S000071	Ava_B0071	Transposase, IS891/IS1136/IS1341	6	83.0318	79.5747	83.9825	85.6269	92.2975	84.6153	211.709	231.576	217.437	96.4077	79.8134	110.379	197.874	172.322	174.29	258.748	284.094	296.265	156.213	237.834	155.545	146.696	191.402	161.131	273.527	253.212	374.054
TI240292S000072	Ava_B0072	Transposase	6	28.1578	35.6572	35.0645	41.8327	30.3668	33.5998	42.9436	42.8713	50.7919	42.8772	50.3482	38.5889	31.7572	34.6892	29.4592	55.2811	58.5123	54.7305	27.3188	26.957	26.7474	25.7918	32.1952	26.3387	56.0102	49.7744	45.5378
TI240292S000073	Ava_B0073	Transposase	6	287.238	335.028	273.48	228.839	276.205	317.019	666.436	936.746	645.403	163.256	261.144	220.602	309.694	251.432	314.453	668.728	685.079	636.851	206.335	369.128	173.832	224.53	222.265	278.885	667.914	754.908	808.021
TI240292S000074	Ava_B0076	Hypothetical protein	16	33.662	37.1626	33.2989	39.8288	32.7655	51.6461	28.9664	56.2277	31.3075	50.7337	71.8005	77.1522	44.825	45.4128	31.8144	37.8927	35.6958	33.212	36.7027	26.7939	32.7803	32.5249	32.7134	35.4875	36.8884	32.8074	32.8315
TI240292S000075	Ava_B0077	Transposase, IS891/IS1136/IS1341	6	56.4599	67.0767	59.4356	54.3741	53.7645	63.8272	70.6092	67.5083	58.4603	43.2738	42.1292	37.6641	57.1128	58.3023	67.5395	81.4577	66.2635	82.7651	67.6388	68.47	60.9932	73.7015	80.9372	96.8906	98.7922	90.1915	116.769
TI240292S000076	Ava_B0078	Protein of unknown function DUF1392	16	24.572	25.0134	25.3217	25.3893	24.8496	30.5984	23.4518	29.9812	27.6816	29.9059	31.3353	32.0575	27.53	27.5505	74.1327	25.4119	26.4228	25.1846	23.2621	24.5838	20.3435	22.5031	22.9271	23.0766	26.9474	23.6523	23.9932
TI240292S000077	Ava_B0079	Hypothetical protein	16	28.3197	29.9959	26.7514	32.6982	26.3477	30.0614	27.2062	30.2625	25.9608	33.7706	36.9067	41.4117	29.3448	29.1875	80.8216	30.2611	29.3128	25.6604	23.9849	26.5506	20.8639	21.8117	24.084	26.0052	29.26	28.6745	26.1029
TI240292S000078	Ava_B0080	Hypothetical protein	16	30.5725	35.6768	35.1126	39.4208	32.6541	31.7943	30.9917	30.2335	36.1192	38.7146	59.0545	39.5548	33.2178	36.8835	130.711	47.8925	33.1753	31.2585	27.9847	26.4627	23.9786	26.6283	27.8843	27.8726	35.5176	28.1888	26.3264
TI240292S000079	Ava_B0081	Hypothetical protein	16	27.648	29.8961	26.4534	30.6988	25.487	28.516	27.6342	32.5818	29.0831	32.9811	35.0656	37.5327	29.106	30.3923	174.237	29.9686	33.9591	28.2427	25.0673	29.6087	22.6851	23.5575	23.6563	26.7552	36.2426	30.3184	24.5126
TI240292S000080	Ava_B0082	Hypothetical protein	16	24.2265	22.4544	22.2804	23.5668	21.3636	23.1486	21.1365	21.0342	22.8736	24.8551	24.7274	25.731	21.0495	24.6552	25.1854	25.243	20.778	21.9011	20.4604	20.8939	19.5381	20.6662	21.0694	22.5242	21.3278	20.8906	19.7573
TI240292S000081	Ava_B0083	Hypothetical protein	16	21.6008	26.3061	23.7945	28.255	22.2563	22.7597	37.4962	36.8469	35.7947	54.3316	59.1045	64.2884	141.94	102.016	74.7342	42.2003	36.7515	40.0107	20.6182	20.1745	18.7498	20.7025	21.5091	22.9973	29.8007	36.7795	24.0861
TI240292S000082	Ava_B0084	Hypothetical protein	16	40.1323	47.045	39.5436	73.1277	43.2205	42.191	384.466	279.711	332.215	291.687	187.622	413.341	955.981	849.621	1033.4	439.973	383.857	441.126	46.3536	40.9808	39.1958	37.5875	33.0704	47.2113	208.003	265.365	88.3713
TI240292S000083	Ava_B0085	Hypothetical protein	16	28.6464	34.844	30.4742	37.5844	31.3131	29.7187	46.2635	46.6476	50.3646	43.4033	55.8555	46.5389	76.0737	77.3865	185.95	71.1858	59.6982	54.001	29.5977	27.9461	27.6506	26.9584	25.9942	27.4204	43.6558	46.7364	28.8231
TI240292S000084	Ava_B0086	Hypothetical protein	16	29.817	27.3085	29.1523	26.969	32.9735	26.6017	31.4252	30.2778	26.624	37.5754	37.2716	41.7901	37.4428	39.1284	62.5289	33.0036	33.7024	29.3222	28.7382	45.5726	29.5915	37.921	32.928	47.8799	30.1751	30.4256	36.2058
TI240292S000085	Ava_B0087	Hypothetical protein	16	33.7812	45.2202	33.5924	41.0609	35.569	47.9094	49.1339	78.4685	58.1335	56.4998	57.0705	59.0714	54.8793	60.1356	156.251	78.5699	85.2412	66.4347	40.6783	37.0691	36.4489	35.1352	37.1531	35.9938	64.8245	56.2245	39.9691
TI240292S000086	Ava_B0088	KilA-like	15	32.9771	44.2936	37.0466	40.503	31.5957	38.6043	43.6921	59.4517	49.0828	58.3747	80.0846	70.5566	60.6437	65.1662	245.358	41.5622	59.3332	39.0318	41.3368	44.7874	35.6106	32.3514	33.4802	36.3871	59.8105	43.328	35.7555
TI240292S000087	Ava_B0089	Hypothetical protein	16	23.1742	25.1977	23.8864	27.6079	24.8735	24.0208	23.7661	25.6989	26.4933	32.7015	33.0856	26.3381	25.7625	29.2572	29.8054	28.9756	29.2435	26.1239	22.8482	23.1174	20.9972	23.1476	23.6949	22.3987	25.6067	24.6603	22.2804
TI240292S000088	Ava_B0090	Hypothetical protein	16	26.8152	29.464	28.3488	29.341	28.6679	32.1413	26.0605	25.1152	27.4413	30.4526	37.8329	33.9727	24.2834	29.412	24.6959	29.7066	27.4484	27.3924	25.1518	27.3756	24.2919	24.5784	29.0262	27.8274	26.8686	24.6405	25.5012
TI240292S000089	Ava_B0091	Restriction endonuclease	6	27.7229	36.666	27.7516	32.2731	27.5435	33.3437	26.5419	27.901	31.1737	35.148	42.306	35.0186	28.9947	28.3727	30.8504	31.9076	26.8576	29.5217	27.503	28.4521	27.9168	26.9303	26.5131	28.7845	29.1213	24.9481	27.3262
TI240292S000090	Ava_B0092	Hypothetical protein	16	44.6626	56.1695	49.5467	43.4811	43.393	58.4592	45.4992	77.6511	46.5615	47.9119	73.2502	50.1056	43.303	40.3774	54.0299	53.325	62.7957	54.151	43.1829	41.6513	43.1045	37.1611	39.3214	42.0238	57.797	49.0114	46.8385
TI240292S000091	Ava_B0093	Hypothetical protein	16	81.4412	71.058	81.1316	60.1529	83.5711	81.3409	323.534	234.735	231.8	40.7997	42.7166	45.0989	38.1134	38.7646	35.819	409.841	387.902	351.103	62.7028	54.8488	65.2451	54.9634	57.3052	54.2809	188.773	307.006	205.261
TI240292S000092	Ava_B0094	Protein of unknown function DUF820	16	309.939	270.02	326.974	217.076	397.479	263.015	471.232	505.403	543.974	273.186	272.939	256.709	198.585	194.107	107.173	677.683	798.396	734.898	591.342	378.3	677.021	595.289	478.561	680.902	391.93	656.726	508.57
TI240292S000093	Ava_B0095	WD-40 repeat protein	15	97.4741	96.5574	94.9775	73.4746	101.991	84.3624	132.127	115.773	132.094	61.2608	53.6256	48.2244	91.3143	82.2136	101.401	151.639	137.762	166.762	146.445	143.495	148.815	147.734	153.98	153.715	139.587	153.555	174.682
TI240292S000094	Ava_B0096	Hypothetical protein	16	71.0392	78.4618	69.1107	69.4214	78.4636	66.1972	66.9831	50.8676	57.4544	64.46	101.42	49.6107	76.9615	64.0021	87.2072	59.947	67.5568	60.0808	224.553	328.54	222.823	241.213	247.88	250.328	93.9569	71.3581	131.603
TI240292S000095	Ava_B0097	HNH endonuclease	6	54.2418	48.2655	53.4969	37.6157	54.9241	46.8483	30.8005	34.2854	29.2267	35.584	38.9721	31.4339	32.4671	34.3243	30.2053	31.5682	30.1481	29.5299	31.0076	32.8154	31.0696	32.8727	32.0681	38.1953	28.654	28.2342	29.9812
TI240292S000096	Ava_B0098	Hypothetical protein	16	55.9701	40.9069	53.3102	37.0693	63.3197	43.2512	33.0087	30.1167	29.8627	34.3843	33.4937	29.0395	29.8343	30.3781	37.8451	35.9181	31.0847	28.2422	34.6799	36.7622	33.2328	38.413	34.2345	39.2226	31.0442	27.7399	25.5098
TI240292S000097	Ava_B0099	Hypothetical protein	16	72.9797	66.021	69.8796	57.6228	85.8416	57.6644	53.4763	44.8824	48.5121	49.4148	64.0654	60.647	73.159	72.3834	85.0022	66.5732	46.4784	52.2202	45.5577	43.2642	44.7706	45.1431	44.6032	48.2676	41.6568	47.2648	41.7443
TI240292S000098	Ava_B0100	Transposase, IS891/IS1136/IS1341	6	30.8364	34.9686	35.2504	37.1467	36.5502	32.7102	30.8107	28.9302	32.8496	43.0695	57.7872	49.1468	62.5338	80.2737	44.997	38.636	32.45	33.8026	29.4792	29.4346	33.0984	31.0078	36.7231	32.4157	29.2425	28.5071	26.7602
TI240292S000099	Ava_B0101	Transposase IS200-like	6	25.2118	28.8776	28.1834	32.0264	28.7296	27.4361	26.8451	26.0924	28.7623	42.4493	44.6858	32.2371	33.7567	31.6955	67.5033	31.1348	25.2951	25.7584	30.151	33.1178	28.6116	29.998	26.3036	31.2538	29.328	27.0528	23.7698
TI240292S000100	Ava_B0102	Hypothetical protein	16	1863.41	1779.1	1837.81	1235.1	1666.33	1895.23	194.829	419.524	324.856	523.928	721.559	392.398	276.519	319.502	468.07	160.757	152.99	118.028	684.069	610.656	633.216	637.729	697.363	450.469	169.267	143.958	119.056
TI240292S000101	Ava_B0103	Protein of unknown function DUF450	16	421.242	476.53	464.999	286.533	381.172	332.797	71.1395	58.2995	67.8888	271.813	352.617	171.864	140.687	95.7813	86.0777	62.3665	55.3119	61.0441	315.769	201.859	276.748	266.51	284.366	164.117	63.1893	70.4392	67.8586
TI240292S000102	Ava_B0104	Sulfate transporter/antisigma-factor antagonist STAS	11	2575.48	2786.16	2453.69	2230.27	2667.16	2795.96	314.305	407.712	366.446	1991.73	2987.69	1355.55	1255.21	1201.43	1302.15	372.915	336.734	375.274	568.351	833.673	498.221	657.702	980.282	736.102	561.724	394.365	662.578
TI240292S000103	Ava_B0105	Hypothetical protein	16	88.6439	87.3304	91.1362	85.0763	87.2765	85.9786	39.5444	35.9007	36.9042	120.269	131.804	80.3714	62.431	86.4344	53.1292	44.2887	37.3788	43.5899	39.3339	35.5374	37.5029	37.627	40.855	34.7603	39.8119	36.6816	35.9434
TI240292S000104	Ava_B0106	ATPase, E1-E2 type	15	135.559	120.782	142.45	124.715	116.284	128.106	41.9488	61.3715	54.3929	106.547	89.7482	88.0333	69.9748	165.351	151.199	50.5149	54.6251	51.8487	70.8903	38.1582	73.3369	41.0834	39.3613	37.4815	45.0419	45.6319	33.4025
TI240292S000105	Ava_B0107	Hypothetical protein	16	84.4794	66.5689	87.8108	66.4663	89.3485	83.3126	52.6859	59.9921	56.8134	81.9332	58.5166	72.4666	88.8349	130.556	150.292	59.9732	56.5455	57.8011	73.0926	40.031	70.6893	51.2328	43.4314	46.5613	44.3862	50.2714	33.888
TI240292S000106	Ava_B0108	Hypothetical protein	16	65.3348	69.3707	66.96	79.4908	65.7549	71.7185	78.0759	110.941	102.437	101.527	106.508	117.352	148.943	202.692	407.391	104.101	131.777	101.412	106.77	75.5907	116.086	83.1989	87.9409	85.8328	87.0794	102.502	67.8732
TI240292S000107	Ava_B0109	Hypothetical protein	16	30.4458	42.4303	31.2884	39.9677	30.8976	40.0159	54.4982	76.1101	65.6532	70.8076	88.5472	66.2917	43.825	46.156	1235.14	61.1915	90.3106	34.9483	47.9033	89.7608	33.4996	37.1212	29.5271	45.4146	109.362	56.5343	40.7242
TI240292S000108	Ava_B0110	Hypothetical protein	16	398.602	599.43	408.815	387.684	389.266	395.06	80.0488	149.497	112.349	152.046	312.37	211.843	157.742	147.565	478.207	54.7775	53.0399	39.0393	721.466	800.994	651.302	642.491	718.541	327.655	92.2118	79.3756	72.5711
TI240292S000109	Ava_B0111	Sigma-70	5	122.419	113.295	123.909	76.0478	120.409	111.337	57.2948	54.3798	53.3669	77.9967	91.0807	66.4711	104.18	99.2084	156.96	63.9955	54.9255	46.2347	452.479	318.975	492.454	346.285	364.598	205.602	56.9075	57.5674	61.096
TI240292S000110	Ava_B0112	ATPase	15	100.432	109.784	98.8318	94.7202	100.058	103.334	60.5927	76.3798	70.2338	128.13	139.215	109.034	101.283	130.673	194	72.0431	69.1064	69.2389	542.66	810.591	525.963	602.013	669.002	655.073	209.129	114.426	335.022
TI240292S000111	Ava_B0113	ParB-like partition protein	15	383.058	334.152	383.973	247.704	283.885	297.014	53.9721	51.7848	58.2584	81.7132	85.8593	76.4822	61.0921	46.1452	66.7371	41.4549	39.459	34.3612	269.68	471.423	248.728	284.891	352.923	248.671	79.9819	42.2518	94.3441
TI240292S000112	Ava_B0114	Cobyrinic acid a,c-diamide synthase, likely misannotated	15	465.064	507.837	486.707	362.504	403.059	503.648	62.953	63.4251	73.1737	90.2852	130.095	97.4658	58.832	59.6559	61.1307	46.148	43.1428	34.7493	269.476	551.629	268.679	293.577	494.023	346.546	98.8819	51.2537	160.824
TI240292S000113	Ava_B0115	Hypothetical protein	16	1083.51	1252.43	1080.05	814.558	981.671	1266.25	216.071	217.386	238.55	295.195	375.965	264.614	203.079	193.92	253.339	138.453	145.832	135.586	3426.05	5605.41	3808.55	3473.23	5709.08	3106.97	370.896	209.139	433.013
TI240292S000114	Ava_B0116	Hypothetical protein	16	2395.41	3035.75	2326.88	1543.12	2370.23	2124.64	1010.98	674.562	664.569	844.674	1229.38	760.506	872.522	399.143	1188.33	477.212	464.07	465.349	7859.2	13757.9	7900.1	9511.96	9820.06	9781.6	1191.58	686.63	1230.74
TI240292S000115	Ava_B0117	Integrase, catalytic region	6	638.746	609.34	578.283	426.413	641.465	540.523	201.836	172.744	176.476	327.189	376.364	311.537	332.525	301.106	548.764	201.191	193.253	168.685	496.166	688.347	479.807	526.74	550.73	554.205	191.369	168.382	180.888
TI240292S000116	Ava_B0118	Hypothetical protein	16	94.2967	77.6001	94.9095	67.2036	117.922	88.1993	119.979	96.3361	104.132	75.8835	74.4927	58.5249	171.15	107.374	214.893	88.7002	88.9637	100.93	95.8044	170.593	95.5436	97.9647	78.8058	109.713	90.3473	91.5582	73.3717
TI240292S000117	Ava_B0119	Hypothetical protein	16	39.7437	46.2257	39.0821	38.433	34.2469	39.0148	65.225	56.2533	57.9786	40.33	45.4885	46.1679	46.2299	42.2251	38.7937	57.7201	60.849	56.6116	38.466	45.2958	37.306	38.7702	38.5874	35.3117	67.4136	60.5618	67.4282
TI240292S000118	Ava_B0120	Hypothetical protein	16	96.682	132.33	110.128	99.2572	93.6837	108.133	111.836	128.177	119.949	62.7786	94.3317	72.7157	74.386	71.5884	146.602	129.437	129.923	120.323	230.288	177.201	248.55	205.643	251.707	146.904	136.487	130.165	137.869
TI240292S000119	Ava_B0121	Hypothetical protein	16	126.361	130.095	120.79	90.2834	119.099	116.902	68.6611	77.5661	81.8325	93.1173	117.377	82.4664	58.9265	75.0786	322.418	60.8252	81.7605	57.2374	200.159	182.698	166.258	169.704	169.853	158.81	110.36	85.2643	128.572
TI240292S000120	Ava_B0122	Transposase, IS891/IS1136/IS1341	6	44.4524	42.4481	42.0083	41.3109	45.1063	51.7652	29.2074	38.8964	30.7157	37.8656	37.4107	42.759	31.9577	33.2915	66.2311	32.8886	32.3987	31.816	40.4534	47.6869	42.633	40.0952	44.8341	46.4724	38.6073	32.6557	40.2527
TI240292S000121	Ava_B0123	Hypothetical protein	16	32.3319	32.7309	33.346	30.9873	28.0309	32.4608	36.4522	37.7363	36.3418	32.9277	32.0584	32.0416	28.1868	27.5622	43.2117	42.2578	37.553	32.2282	24.2602	24.6572	22.9888	24.6884	24.7178	24.8784	38.7009	33.1751	36.8597
TI240292S000122	Ava_B0124	Transposase IS66	6	292.738	308.893	295.143	241.971	252.636	231.431	894.642	774.368	785.852	272.422	300.807	282.56	485.345	436.027	504.398	965.821	1061.51	1007.81	223.104	258.94	205.539	204.032	204.875	272.191	780.895	841.901	736.36
TI240292S000123	Ava_B0125	Hypothetical protein	16	33.9019	47.7308	32.1846	34.2659	31.965	41.5601	29.1462	39.7146	34.3703	45.6159	70.5041	58.8586	32.788	34.6405	107.932	34.6478	43.8211	31.5072	27.9235	30.5408	25.4999	26.9736	28.0113	30.558	40.0018	30.3814	26.3201
TI240292S000124	Ava_B0126	Hypothetical protein	16	29.3538	37.5805	30.808	30.7668	30.3835	35.5703	35.836	49.9345	38.6024	49.2856	48.9392	51.776	42.0823	39.8509	225.199	40.0033	46.8786	30.3598	29.9341	30.4982	26.8322	27.404	26.344	32.2341	37.5741	37.9341	31.72
TI240292S000125	Ava_B0127	Hypothetical protein	16	39.2499	51.2042	43.558	42.6904	44.9219	40.5001	41.4943	42.2805	51.9725	48.9999	60.7035	37.1502	31.6224	40.2325	369.179	40.05	51.881	31.844	30.6134	48.9539	27.8616	30.6671	31.208	32.858	63.1303	39.263	37.1508
TI240292S000126	Ava_B0128	Hypothetical protein	16	24.0599	22.1628	22.8388	20.7922	20.403	22.9367	20.3955	21.6306	20.9792	23.0959	21.9323	24.6233	20.5576	21.3364	21.7016	21.9449	20.6567	20.9761	20.1599	20.4608	21.6766	21.1972	22.7715	21.9854	20.9979	19.5607	19.5598
TI240292S000127	Ava_B0129	Hypothetical protein	16	26.6774	32.5613	26.229	33.5649	23.9462	34.6101	33.3272	49.1095	43.0779	46.4318	51.9498	46.1364	35.7328	42.7532	56.754	40.3357	45.6959	31.9896	26.6817	28.5435	24.5411	23.6621	25.2508	27.6428	43.371	35.0582	31.1967
TI240292S000128	Ava_B0130	Hypothetical protein	16	27.2794	29.0186	27.6278	29.4411	24.927	31.5614	34.1958	41.7122	39.2261	38.7852	50.2017	36.9966	38.9976	39.2848	148.354	37.5654	39.7099	30.9356	28.6541	33.3678	27.2467	26.905	28.8983	30.8483	36.9659	33.1973	29.3666
TI240292S000129	Ava_B0131	Hypothetical protein	16	32.3235	35.9923	29.0685	34.1663	31.3213	32.3189	23.6243	21.4701	25.0302	30.4159	29.5572	26.7803	22.107	23.4328	23.6046	25.3464	22.9892	23.6692	26.2543	28.3379	24.8568	26.8894	27.9085	26.8377	23.4367	22.072	22.2187
TI240292S000130	Ava_B0132	Serine/Threonine protein kinase with WD40 repeats	15	33.5248	33.3933	31.0115	28.9014	35.1936	31.4453	25.4936	24.7692	24.8867	31.3217	31.0469	28.9884	25.0294	27.5932	24.417	26.5443	25.5124	24.5169	26.9737	24.9881	25.5992	27.9157	27.7813	27.2547	23.1855	25.4885	23.0111
TI240292S000131	Ava_B0133	Hypothetical protein	16	110.878	90.2631	97.0513	62.2697	100.737	110.999	28.4613	26.2267	26.1076	25.8556	26.5097	27.2414	23.1437	23.8242	20.6093	22.5551	23.0961	24.1074	28.6662	33.0245	29.1583	31.2582	30.8504	31.1219	24.9912	24.0119	28.5714
TI240292S000132	Ava_B0134	von Willebrand factor, type A	15	742.74	624.332	728.325	420.864	880.42	686.467	94.6485	102.74	118.777	58.167	54.2444	52.0476	53.8976	53.2768	38.7491	73.3435	73.5654	81.9815	81.116	83.6277	76.7599	81.6317	92.3917	106.654	73.5045	67.3989	113.07
TI240292S000133	Ava_B0135	Hypothetical protein	16	48.4463	68.7218	53.9597	41.0803	55.0921	61.4862	28.0774	25.3067	30.552	29.6918	30.1052	33.3756	25.2574	25.5991	24.5284	26.2533	25.181	26.7068	31.1004	28.3074	27.2895	27.5854	27.0841	26.7601	26.5758	25.0455	23.611
TI240292S000134	Ava_B0136	Hypothetical protein	16	48.0887	56.1502	46.4528	35.9856	50.1958	42.2293	28.8351	32.676	30.4354	34.8127	35.8776	33.7629	27.6222	30.2147	27.2327	31.2536	30.4357	33.7017	43.2136	45.0237	48.1906	43.344	40.8045	31.7332	31.8247	28.317	31.5195
TI240292S000135	Ava_B0137	Hypothetical protein	16	36.4052	30.1511	34.2214	27.9142	35.9264	32.8634	41.5825	39.5694	41.1602	30.8575	31.3558	29.7821	26.2173	27.2951	23.7886	33.9415	32.9861	44.1989	47.4118	43.6601	50.9781	40.9065	44.572	32.4127	59.8156	45.925	77.9792
TI240292S000136	Ava_B0138	Hypothetical protein	16	41.5001	45.5501	42.4302	48.4607	40.2409	39.6773	54.0827	52.6545	61.3738	111.186	150.971	78.5215	61.9726	47.6281	37.106	68.4794	55.9702	54.9564	119.37	170.395	104.436	120.949	125.803	115.374	124.812	103.825	219.426
TI240292S000137	Ava_B0139	Hypothetical protein	16	168.171	191.266	161.645	120.846	150.919	167.475	259.184	262.517	260.049	76.3092	73.2086	74.9004	59.7246	53.5525	94.7426	281.231	301.294	285.727	270.474	249.211	258.794	227.253	262.435	232.005	261.592	239.517	166.162
TI240292S000138	Ava_B0140	Hypothetical protein	16	427.686	485.044	439.264	291.226	425.635	441.679	882.316	841.096	875.587	71.3674	112.279	113.735	146.676	112.923	87.3417	821.684	829.606	834.461	270.468	340.936	269.921	264.758	291.063	265.298	642.387	605.679	347.331
TI240292S000139	Ava_B0141	Hypothetical protein	16	381.822	347.373	394.381	246.342	301.556	428.422	820.838	835.592	719.896	50.9562	65.6521	70.8817	118.214	125.441	140.268	797.633	1016.49	680.383	60.4729	60.5772	56.0679	55.8605	60.2337	55.9836	590.907	628.354	270.335
TI240292S000140	Ava_B0142	Phage integrase	6	1009.77	1159.59	984.488	690.574	925.227	1151.19	110.779	111.209	144.56	50.3127	55.4123	45.7555	43.0744	50.5642	70.5913	56.5236	47.7216	45.6442	37.1938	53.6018	34.3614	43.7208	55.2692	56.8463	56.3172	47.0705	43.6263
TI240292S000141	Ava_B0143	Hypothetical protein	16	40.7167	46.1022	42.432	40.7899	39.8276	46.3826	60.372	51.2152	58.9135	30.7703	31.9066	30.5432	29.6758	27.8147	27.5494	50.241	41.1437	45.3145	24.7449	29.3593	23.8309	26.3909	27.8999	27.3791	87.4244	62.9735	108.642
TI240292S000142	Ava_B0144	Hypothetical protein	16	251.764	294.055	253.954	164.635	221.131	320.484	522.198	462.236	382.359	76.0538	96.8717	58.3703	144.441	87.0405	111.307	214.553	251.217	248.214	84.0428	293.109	75.5816	104.086	110.48	138.045	752.809	467.604	1245.39
TI240292S000143	Ava_B0145	Di-haem cytochrome c peroxidase	15	591.575	619.955	584.126	390.079	726.606	682.528	181.248	227.663	223.525	102.539	94.2919	79.4857	111.39	129.102	327.025	113.345	171.338	131.302	232.951	335.443	204.353	273.459	299.655	397.14	248.643	156.189	308.306
TI240292S000144	Ava_B0146	Hypothetical protein	16	76.4889	54.4551	67.0996	41.0628	61.5768	70.1655	31.2765	41.4691	36.1845	30.6207	34.3393	33.6028	32.9355	39.5192	146.633	28.9678	45.745	34.056	39.0827	37.0451	37.7484	33.5307	34.72	31.3312	37.7483	34.3974	30.4369
TI240292S000145	Ava_B0147	TPR repeat	15	30.9496	31.2242	30.5501	30.1954	29.6188	34.1513	29.3257	33.66	34.243	37.4858	42.6737	33.9598	33.6492	33.6116	29.5778	36.4462	34.4008	32.9487	24.8719	23.8146	23.1749	24.9362	25.138	28.1232	30.8643	30.4458	27.1284
TI240292S000146	Ava_B0148	TonB-dependent siderophore receptor	11	32.9156	36.2212	30.231	33.1917	29.5433	35.9128	55.7251	72.7652	65.4202	43.1938	42.5528	40.6661	40.7431	40.8093	72.512	54.0092	63.7295	67.2353	28.6435	32.7666	25.6332	26.4476	27.2412	28.1088	78.0349	59.1517	53.1537
TI240292S000147	Ava_B0149	Periplasmic binding protein	11	26.8372	30.4034	28.0633	29.8069	28.332	26.7381	30.7078	28.666	28.4629	38.0136	40.4628	31.3877	29.4538	28.16	43.3597	34.9533	26.3535	30.0533	24.7286	26.0081	23.4484	25.6359	25.922	27.684	32.9498	26.8819	27.5707
TI240292S000148	Ava_B0150	TonB-dependent siderophore receptor	11	32.2999	38.5804	33.4104	42.3472	34.1106	48.771	50.6441	63.3409	47.9593	58.3135	68.7714	58.5823	58.4663	41.6628	106.225	52.4177	48.237	46.2416	28.9959	34.9389	28.0161	28.7403	29.8963	32.3653	48.6448	43.9731	41.3548
TI240292S000149	Ava_B0151	Periplasmic binding protein	11	47.2018	56.1121	49.6445	41.7156	48.2656	58.3426	42.3169	46.2781	40.6521	45.7763	51.6511	48.4627	32.7833	34.8565	54.4396	37.395	39.6735	39.9185	38.4298	38.722	38.6322	36.1087	35.3578	37.395	38.8614	39.7855	31.4867
TI240292S000150	Ava_B0152	Transport system permease protein	11	277.225	371.358	272.555	207.677	260.321	324.111	227.715	275.007	249.363	70.1293	88.9323	67.7353	131.937	152.871	294.775	205.085	216.543	228.366	239.236	167.185	244.102	179.97	154.935	147.249	223.347	189.929	116.616
TI240292S000151	Ava_B0153	ABC transporter-like	11	250.656	353.921	230.907	253.748	166.105	324.564	411.117	482.296	437.194	88.1133	136.488	126.661	374.267	423.849	478.743	498.869	412.572	470.478	101.16	75.9631	95.6882	86.1226	72.4441	83.4097	338.579	382.681	167.03
TI240292S000152	Ava_B0154	Hypothetical protein	16	23.2123	24.8415	24.2499	23.1547	22.4053	22.9554	22.6799	23.2632	22.0283	25.7072	28.9809	25.1583	26.9176	27.9347	23.7805	27.3385	24.0254	25.9785	20.196	19.9849	19.0386	21.5332	21.2021	21.4094	22.5252	22.3145	19.3315
TI240292S000153	Ava_B0155	Hypothetical protein	16	279.598	196.405	284.407	211.571	329.593	206.654	229.576	147.981	177.894	218.513	182.519	266.275	790.7	574.266	391.483	188.552	204.702	207.058	216.329	377.452	134.12	333.699	331.228	687.113	160.846	183.986	144.221
TI240292S000154	Ava_B0156	Hypothetical protein	16	19.931	17.1612	17.2243	17.1021	16.9655	17.5322	17.6522	17.4605	17.5209	19.04	17.781	18.908	18.3101	19.1813	17.7857	17.666	18.2278	17.56	17.5578	19.0389	17.2597	17.4214	18.9816	20.1923	17.3582	17.6807	18.8483
TI240292S000155	Ava_B0157	Hypothetical protein	16	1264.89	1321.62	1260.79	1407.91	1160.42	1031.28	2060.82	1941.09	1989.23	1832.57	1919.94	1796.82	2190.53	2487.27	2641.29	2718.81	2725.59	2722.99	2303.06	2240.46	2377.6	2240.03	2204.18	2495.11	2290.76	2202.72	2354.5
TI240292S000156	Ava_B0158	Hypothetical protein	16	61.6066	50.7723	60.7599	36.4588	62.1305	52.9389	25.6327	24.6766	25.3561	31.4013	37.4301	33.1253	28.6988	26.6523	28.4727	27.6479	24.0804	26.7183	23.4018	22.1632	20.315	22.7291	23.8377	23.9853	25.6151	25.0453	23.2556
TI240292S000157	Ava_B0159	TonB-dependent receptor	11	38.8664	44.5316	39.3041	39.0866	34.9478	39.2317	25.781	28.7304	26.338	36.8877	29.7474	33.1635	30.2415	33.4241	26.6694	32.318	30.4792	31.5214	23.3112	22.4281	23.4082	23.4763	23.3235	24.5653	28.7521	26.554	26.6247
TI240292S000158	Ava_B0160	Hypothetical protein	16	251.602	355.692	254	203.759	220.221	319.798	279.61	366.915	322.773	233.828	352.493	157.849	148.841	91.2369	79.2385	275.414	252.027	287.093	266.54	349.443	245.231	241.4	235.756	182.214	434.622	328.534	382.415
TI240292S000159	Ava_B0161	Periplasmic binding protein	11	729.238	983.497	748.704	705.078	768.334	831.6	1121.84	869.607	938.893	1008.11	1663.47	987.31	839.629	587.482	655.719	749.218	743.096	775.024	772.27	1171.77	685.544	898.631	891.445	1029.34	1178.29	814.735	1030.54
TI240292S000160	Ava_B0162	Transport system permease protein	11	436.091	552.951	442.162	349.083	400.19	482.525	2170.76	1984.27	1763.92	424.806	498.544	349.488	603.223	263.452	668.844	1716.74	1795.32	1864.2	258.259	276.203	208.914	223.844	163.617	195.446	1774.94	1575.79	866.064
TI240292S000161	Ava_B0163	ABC transporter-like	11	60.2064	78.3541	59.226	62.6382	52.4218	75.9175	173.323	236.872	190.04	73.6706	106.292	71.8149	88.7231	67.5157	89.3222	187.012	217.624	207.755	73.4933	74.3394	56.729	66.9446	70.8266	61.4449	186.511	166.598	92.9091
TI240292S000162	Ava_B0164	Hypothetical protein	16	23.5469	23.1155	24.0597	21.7385	21.7662	21.7253	22.3755	23.91	22.077	23.4839	23.656	24.7298	20.9722	24.3253	20.6027	22.9323	24.6852	23.5687	23.6732	24.5521	25.3321	24.4259	24.8844	24.1596	21.9246	22.4548	25.422
TI240292S000163	Ava_B0165	Aminotransferase/ornithine--oxo-acid transaminase	8	959.212	1396.77	963.106	1047.13	701.02	1398.1	113.635	112.052	165.354	641.721	1118.31	485.887	266.964	288.361	215.159	57.4196	65.335	61.9633	1219.18	3064.18	1082.8	1403.33	2017.21	1183.68	398.471	128.698	548.507
TI240292S000164	Ava_B0166	Deoxyhypusine synthase-like protein	15	633.854	702.251	602.329	531.347	521.916	668.681	119.277	138.993	160.177	307.873	364.71	272.251	186.777	198.128	230.85	78.7375	100.672	89.1385	454.71	489.107	619.726	470.994	570.216	537.356	175.873	121.439	260.207
TI240292S000165	Ava_B0167	FeoA	11	54.03	52.9323	57.9131	34.6505	55.7258	48.7028	204.003	146.743	162.351	37.5502	34.2979	34.9062	41.4525	34.7291	43.4584	188.451	186.621	212.808	158.691	167.024	164.774	94.1986	114.418	63.1543	597.535	347.49	943.18
TI240292S000166	Ava_B0168	FeoA	11	29.6392	32.9752	26.8521	28.5277	27.4111	28.8031	30.0128	38.8642	32.0764	30.9635	39.3766	45.6716	28.6309	32.5258	26.6248	37.0665	43.8287	34.1418	100.634	68.5231	103.949	61.5951	84.6571	37.9409	50.4253	40.8523	54.3946
TI240292S000167	Ava_B0169	Ferrous iron transport protein B	11	388.299	409.869	379.778	294.83	389.989	457.336	254.969	251.697	267.026	169.078	158.94	117.629	159.97	151.116	332.325	222.53	209.488	206.741	1600.17	1370.75	1548.86	1084.34	1014.77	862.193	370.652	331.098	455.826
TI240292S000168	Ava_B0170	Hypothetical protein	16	30.9971	35.8855	31.135	30.4953	28.044	27.7911	57.1697	46.5284	53.6031	30.4156	33.611	28.4997	31.2032	26.9658	25.8333	56.4588	67.2933	61.8628	41.774	33.4838	42.5862	38.6522	34.6549	38.3609	59.8514	53.7794	69.0741
TI240292S000169	Ava_B0171	Hydrogenase accessory protein HypB	15	97.8881	101.366	113.428	68.5359	117.187	78.454	24.2562	24.6715	27.517	31.4818	44.3941	30.6231	27.6003	30.3611	28.909	27.8678	25.1852	26.1958	31.2189	32.3319	32.9851	31.6222	31.881	31.0689	24.0472	23.1257	21.8035
TI240292S000170	Ava_B0172	Cytochrome bd ubiquinol oxidase, subunit I	3	21.01	20.8202	21.9102	20.877	21.4614	21.9366	21.1232	21.4809	21.9949	24.9827	23.7158	24.3671	23.3705	23.5599	24.7685	22.9668	22.1749	22.233	20.0086	20.9951	19.2337	20.8858	20.995	22.1523	22.0042	20.4878	20.6269
TI240292S000171	Ava_B0173	Cytochrome bd ubiquinol oxidase, subunit II	3	22.3612	23.6975	21.3451	23.4539	21.1395	22.358	21.7287	21.7307	22.538	26.4669	28.6207	25.7484	23.5206	24.0726	33.3766	23.3348	21.901	22.0339	21.3526	21.0805	20.2308	22.0157	20.8985	22.3238	22.1298	20.8871	19.3203
TI240292S000172	Ava_B0174	Cytochrome bd ubiquinol oxidase, subunit II	3	2802.47	2779.52	2714.79	2662.16	2754.6	3262.52	1342.65	1595.19	1453.39	2024.43	1972.43	1906.28	1447.26	1318.12	1619.08	791.63	899.746	888.663	3018.89	3432.15	3151.36	2983.35	2622.63	2981.83	1216.79	1111.76	1144.49
TI240292S000173	Ava_B0175	Cytochrome bd ubiquinol oxidase, subunit I	3	3778.97	4192.74	3827.86	3612.54	3406.88	4368.1	560.937	816.467	841.998	1686.11	1494.24	1757.39	800.079	1260.76	897.809	343.194	418.865	381.911	4525.08	3581.53	4942.83	3863.96	3885.1	3610.61	521.087	641.801	671.997
TI240292S000174	Ava_B0176	Glucose-methanol-choline oxidoreductase	15	252.841	298.857	249.672	161.194	195.763	260.937	99.5091	92.4447	102.154	41.5284	41.1736	34.598	67.9206	73.0508	80.5386	77.939	89.8383	96.9037	81.9052	71.0869	76.2149	66.7073	62.3394	55.7848	68.3882	78.1586	58.9264
TI240292S000175	Ava_B0177	Cytochrome c oxidase subunit III	3	108.057	114.008	118.59	82.6548	90.6614	107.6	70.2857	63.6317	69.1146	52.5928	73.6696	46.7388	70.8897	49.0254	46.3302	69.5472	67.8221	69.3484	60.8083	57.1808	60.7965	51.955	56.3498	46.6546	77.8539	70.8836	58.6597
TI240292S000176	Ava_B0178	Cytochrome c oxidase, subunit I	3	164.874	172.207	178.423	132.873	155.13	185.36	63.9327	60.1156	60.068	62.8491	69.9095	75.2398	78.327	98.3598	68.4433	51.7843	55.5853	53.4911	175.953	94.0722	172.665	90.9593	80.6398	70.1281	51.6942	51.1462	40.4982
TI240292S000177	Ava_B0179	Cytochrome c oxidase, subunit II	3	221.567	289.594	219.953	216.475	165.232	236.277	76.9398	100.922	92.5351	65.8397	80.6093	72.6342	60.8322	104.213	71.3278	130.519	98.0294	106.823	124.495	69.3705	130.101	76.7236	67.4566	49.0774	73.5018	78.5659	37.6063
TI240292S000178	Ava_B0180	Hypothetical protein	16	523.598	730.128	495.672	471.398	409.128	693.348	650.287	709.145	637.29	212.903	168.054	171.819	255.282	314.727	357.889	632.822	579.342	642.883	323.695	258.228	326.793	208.437	175.222	153.344	510.607	571.508	293.797
TI240292S000179	Ava_B0181	Hypothetical protein	16	47.6347	61.5359	45.1144	50.3008	41.769	76.0833	44.3533	55.8429	38.8582	38.0201	38.186	43.2957	43.117	38.5243	33.2328	39.0189	55.843	57.5251	32.03	29.5244	31.8876	30.5741	29.3029	31.5855	37.9413	41.9988	37.3601
TI240292S000180	Ava_B0182	Transcriptional repressor, CopY family	5	41.2524	53.1258	45.0588	47.7606	44.4504	44.8796	47.2217	49.3133	51.2446	54.3855	54.9012	47.2869	50.7022	48.1264	68.4326	69.912	60.3021	59.5554	31.3589	32.0698	31.1892	33.2254	33.4663	36.7113	56.1707	47.2465	37.851
TI240292S000181	Ava_B0183	Hypothetical protein	16	88.6292	80.1361	87.5879	72.6365	115.369	91.9379	131.081	126.198	129.918	77.5119	87.47	73.5132	92.3205	103.466	229.929	128.654	133.466	126.316	90.654	81.4763	84.9394	80.6597	53.3791	84.1059	135.242	115.468	88.4484
TI240292S000182	Ava_B0184	Major facilitator superfamily MFS_1	11	25.1944	24.2993	21.6496	23.2358	22.63	25.3435	33.3067	36.4804	30.33	32.1504	31.5127	26.9187	28.9473	29.1757	51.2231	30.2486	30.2969	30.9137	22.981	25.7298	22.2361	23.074	22.9984	27.0857	33.5404	31.9138	35.7066
TI240292S000183	Ava_B0185	TonB-dependent receptor	11	55.425	66.308	56.5033	69.7256	46.9918	66.0654	124.027	169.294	145.61	60.2951	86.3672	62.8753	97.8556	124.319	258.911	125.563	113.651	123.053	78.6813	66.1215	68.8439	66.7993	59.5976	48.9744	127.266	123.275	85.0157
TI240292S000184	Ava_B0186	Hypothetical protein	16	25.1228	28.0941	24.3625	28.3373	25.4394	27.1095	25.8231	29.7836	26.4869	30.117	37.2333	32.7138	25.7837	29.9964	28.6733	31.0289	30.5869	28.3014	22.5246	20.9278	20.8574	22.8826	22.4437	23.3952	28.2255	23.8495	23.3507
TI240292S000185	Ava_B0187	Hypothetical protein	16	48.8933	59.0385	44.4466	41.7612	45.5948	63.8156	152.567	192.07	174.509	29.8303	37.0059	34.1585	38.5061	46.6396	159.608	211.817	231.944	194.923	37.2345	34.7685	39.5522	33.527	29.7892	31.6163	107.905	141.296	56.8956
TI240292S000186	Ava_B0188	Hypothetical protein	16	622.53	897.589	624.003	546.56	523.137	715.929	2247.49	1978.51	1927.76	154.199	198.587	149.101	306.009	293.991	759.79	2007.36	2104.95	1916.25	298.664	300.634	239.714	276.15	245.024	268.455	1789.51	1480.28	613.02
TI240292S000187	Ava_B0189	Phage integrase	6	320.031	384.865	348.648	247.483	332.345	416.786	64.1413	78.9854	71.6047	47.7646	51.3199	46.52	35.9654	33.777	89.4725	46.9066	45.7522	39.8987	45.6708	66.0409	42.0121	54.0222	59.4502	69.7452	50.1409	46.5953	50.209
TI240292S000188	Ava_B0190	Osmosensitive K+ channel Signal Transduction Histidine Kinase, sensor domain	13	56.8031	58.9276	52.2471	41.5468	64.6872	60.6095	104.918	152.754	98.9912	55.7431	63.0232	64.1091	65.7111	60.5893	55.0851	139.821	160.717	140.593	95.3401	95.049	109.23	94.5647	90.4839	85.7053	110.604	143.889	105.043
TI240292S000189	Ava_B0191	Response Regulator Receiver Hybrid Histidine Kinase	13	26.3311	27.5025	26.801	26.1007	27.7301	26.4011	101.749	73.1796	89.0888	35.8332	39.6146	37.1844	37.2471	41.3329	40.5823	119.282	127.352	116.303	23.292	22.5466	21.9634	23.831	24.6425	22.7429	68.1995	82.4176	51.6514
TI240292S000190	Ava_B0192	Pentapeptide repeat	16	24.2372	25.4159	24.7128	28.0149	23.2873	25.17	24.0218	22.5142	25.2176	28.6686	32.9796	31.6525	27.0521	30.691	24.9225	29.3922	26.4072	26.1332	22.4462	20.9233	20.4905	21.609	23.3156	22.9018	25.7829	25.9281	24.7647
TI240292S000191	Ava_B0193	Hypothetical protein	16	35.4593	38.325	34.4725	33.6613	37.2379	37.2727	54.0262	48.0578	45.637	39.2334	45.5949	40.487	41.6106	33.3112	44.3456	50.4017	40.9123	48.0679	25.5027	29.2034	24.6974	26.035	27.7576	30.3299	191.33	96.516	322.792
TI240292S000192	Ava_B0194	Hypothetical protein	16	79.0324	72.6984	67.996	55.5681	71.7825	75.2995	165.68	120.62	144.538	42.1833	43.3769	39.1474	46.0363	42.3607	48.399	143.669	106.939	153.198	26.9285	30.8295	27.5855	26.3047	28.5198	32.4243	538.77	280.246	771.522
TI240292S000193	Ava_B0195	Hypothetical protein	16	25.2241	33.0763	28.5809	28.8629	29.2845	25.3324	32.4918	27.4532	31.8049	26.9801	31.8397	31.2671	23.7936	25.9321	24.4998	35.1058	30.2418	34.822	23.7318	20.8708	20.3607	23.7456	22.7179	23.0878	58.2092	40.4416	77.2567
TI240292S000194	Ava_B0196	Protein of unknown function UPF0060	16	54.7392	42.3572	44.2584	27.4006	41.0581	34.9646	24.3622	23.9456	24.6918	23.909	23.0897	24.9151	19.4746	22.1187	21.9565	23.4311	25.7989	24.8311	25.9411	28.1143	26.5095	26.4428	24.3422	26.5699	26.3533	23.3923	28.6979
TI240292S000195	Ava_B0197	Osmosensitive K+ channel Signal Transduction Histidine Kinase, sensor domain	13	327.51	343.038	342.811	210.085	269.677	308.92	59.0503	68.8015	58.0458	57.2387	68.6569	56.8295	57.9002	37.9985	43.398	49.1348	54.2826	48.032	72.7286	114.399	75.9678	83.1381	79.9241	80.5377	74.8739	61.6701	114.194
TI240292S000196	Ava_B0198	Hypothetical protein	16	28.5845	26.9731	26.9995	24.1558	24.6579	30.0188	31.1082	27.729	26.0028	30.6298	29.2572	28.1169	22.8827	23.6204	32.1801	25.2421	28.1933	32.8938	26.1909	42.1712	27.2849	27.4455	28.7812	28.6255	33.2379	25.7203	36.7589
TI240292S000197	Ava_B0199	Hypothetical protein	16	46.9106	35.7486	42.6169	32.9128	51.3406	36.9224	24.2039	22.2854	25.8302	32.5821	29.7122	29.5806	26.0864	27.1873	27.2614	24.4096	25.387	27.4094	60.9133	54.4832	58.7174	64.2719	62.742	87.5259	25.1227	24.464	30.4096
TI240292S000198	Ava_B0200	Hypothetical protein	16	241.849	191.526	241.299	164.919	209.533	205.879	37.9239	44.4693	43.4975	46.0552	49.7118	51.2319	40.3058	47.0808	82.9797	32.1696	34.4239	27.3689	78.8482	84.166	67.906	81.023	107.325	100.742	57.7017	40.4718	67.7092
TI240292S000199	Ava_B0201	Hypothetical protein	16	85.5406	102.607	96.5437	68.4615	81.3687	89.8987	35.7625	31.194	39.2258	42.3802	38.8722	47.8076	33.3358	31.0785	41.7023	37.2105	28.5071	34.873	34.5136	31.6157	29.9226	33.1812	29.5815	29.5918	47.3719	39.7443	55.4851
TI240292S000200	Ava_B0202	Serine/Threonine protein kinase	15	96.1229	116.098	103.771	98.3413	86.4031	101.404	41.223	38.6601	35.724	91.7963	78.6158	101.128	42.8989	36.6814	41.1446	50.63	40.0425	36.2451	47.3555	44.2406	43.7236	46.642	48.3404	43.0364	93.3824	74.8673	190.529
TI240292S000201	Ava_B0203	Hypothetical protein	16	384.422	426.26	386.295	489.214	344.48	434.08	239.825	424.567	218.509	941.574	782.332	987.302	337.049	314.696	238.488	242.684	275.38	216.275	275.322	300.972	191.78	285.489	304.845	284.706	1074.14	609.899	1359.74
TI240292S000202	Ava_B0204	K+ transporting ATPase, KdpC subunit	11	797.617	857.239	756.321	978.067	757.029	757.249	494.754	449.4	442.168	2261.14	1686.27	2388.11	670.052	530.376	670.08	431.259	487.764	435.786	609.108	624.879	464.574	647.822	537.83	545.962	2021.43	1207.73	2804.8
TI240292S000203	Ava_B0205	Hypothetical protein	16	79.7023	70.621	70.9163	133.201	56.4206	69.2713	37.9239	36.5996	38.8378	285.928	140.828	282.248	48.6997	62.6955	41.5672	40.2617	45.8326	41.5547	38.4342	37.3111	38.2835	40.8617	34.6938	34.3102	87.5604	75.4905	136.476
TI240292S000204	Ava_B0206	Potassium-transporting ATPase subunit B	11	417.704	438.098	415.916	991.664	365.322	467.137	291.68	384.156	419.717	2067.28	1415.43	2061.59	434.64	615.184	528.349	387.952	476.403	460.089	185.889	89.5816	168.695	170.031	133.883	118.813	595.239	811.672	741.008
TI240292S000205	Ava_B0207	Potassium-transporting ATPase subunit A	11	236.349	247.831	239.714	880.64	167.8	269.084	571.445	668.546	617.859	1906.92	1611.69	2091.66	572.399	626.146	529.459	764.93	926.433	798.858	78.1326	52.4606	71.5636	75.1631	65.9208	73.0131	1250.7	1681.04	1572.18
TI240292S000206	Ava_B0208	Periplasmic Sensor Signal Transduction Histidine Kinase	13	122.574	135.111	118.295	208.623	132.677	129.656	762.484	753.735	750.546	573.219	564.197	596.946	233.547	202.194	199.687	857.867	971.553	871.444	262.702	259.721	239.623	260.181	205.808	312.057	1280.34	1175.06	1613.5
TI240292S000207	Ava_B0209	Two Component Transcriptional Regulator, LuxR family	5	64.2368	66.1059	63.0404	69.7773	68.4663	67.3569	96.2894	120.125	101.277	79.6206	95.1754	78.6952	92.2024	70.6387	62.895	115.305	129.915	118.421	73.952	72.8603	68.91	70.7018	66.1666	95.0302	111.017	127.153	140.075
TI240292S000208	Ava_B0210	Hypothetical protein	16	32.5822	36.6406	33.2154	38.6095	35.6765	30.9692	99.5531	73.4987	86.0392	58.742	72.1698	55.1289	70.5225	54.8798	47.3555	120.144	105.338	115.922	45.4004	51.6184	43.8707	41.8641	39.4008	40.2327	118.774	93.8297	107.982
TI240292S000209	Ava_B0211	Hypothetical protein	16	140.371	131.36	119.058	84.6343	118.474	156.298	504.821	651.829	397.007	68.2352	69.2352	67.0777	142.892	94.872	184.829	443.367	481.352	423.541	64.139	88.0283	70.8305	52.5138	49.1181	70.0722	416.943	547.801	602.641
TI240292S000210	Ava_B0212	ABC transporter-like	11	48.7248	43.8666	44.0286	42.1998	37.5991	50.4239	31.1416	38.2851	34.0728	38.1164	37.1249	40.4888	31.626	35.8171	28.9954	36.0293	35.6726	32.2024	34.6472	27.8414	32.3288	27.5959	30.6751	28.9699	31.2033	30.2726	30.6214
TI240292S000211	Ava_B0213	Oligopeptide/dipeptide ABC transporter, ATP-binding protein-like	11	554.959	550.371	564.811	397.302	584.275	607.764	132.039	168.372	177.765	101.605	87.3424	93.5162	91.6064	129.341	198.484	111.848	114.65	111.852	258.362	182.375	286.752	222.878	205.849	166.143	106.668	105.623	91.4864
TI240292S000212	Ava_B0214	Binding-protein-dependent transport systems inner membrane component	11	791.937	828.564	795.81	475.197	783.899	730.39	463.368	361.781	403.556	102.144	80.3257	106.4	198.693	203.329	315.633	335.707	334.493	360.967	333.738	216.244	288.931	262.533	203.599	269.145	361.456	337.55	313.646
TI240292S000213	Ava_B0215	Binding-protein-dependent transport systems inner membrane component	11	1977.93	2477.86	1973.05	1390.9	1811.64	2177.17	782.667	983.911	1051.76	383.239	366.121	349.906	464.664	544.519	899.881	566.945	577.406	618.502	1143.67	834.135	1041.76	906.809	650.24	566.783	674.202	590.385	375.057
TI240292S000214	Ava_B0216	Extracellular solute-binding protein, family 5	11	342.055	328.164	307.436	237.99	308.285	312.631	371.453	312.745	301.808	179.619	183.19	238.999	501.036	435.207	331.241	449.028	400.628	403.942	108.726	74.5479	105.886	100.14	95.7849	96.6662	222.679	295.755	138.248
TI240292S000215	Ava_B0217	TonB-dependent siderophore receptor	11	268.208	297.339	278.542	214.62	264.213	281.908	104.051	101.876	127.602	60.8519	69.9897	53.6401	104.667	105.094	140.992	89.8337	91.5171	92.2801	71.1222	71.5497	64.8738	69.1564	76.8566	75.1359	86.5644	79.6813	68.1175
TI240292S000216	Ava_B0218	TonB-dependent siderophore receptor	11	257.419	307.355	265.612	209.568	246.938	329.64	80.111	74.2443	78.6274	71.3261	71.5991	50.5792	64.0127	65.0206	201.117	53.1964	52.1328	46.1542	73.0187	101.472	76.4968	92.2709	108.067	89.3992	60.9081	51.1902	53.0855
TI240292S000217	Ava_B0219	Hypothetical protein	16	82.068	93.7307	88.5721	59.5947	94.6804	68.7174	94.127	61.6416	69.1728	61.7829	48.3005	55.8477	76.3126	45.9997	220.931	68.8639	67.6005	79.9302	50.934	71.9861	48.7448	56.7713	48.3499	67.4767	83.0862	64.7806	75.0556
TI240292S000218	Ava_B0220	Zinc ABC transporter, permease protein	11	89.2515	117.023	90.2244	84.4664	98.2772	104.48	111.225	161.323	104.608	173.054	128.052	221.968	214.616	154.261	312.019	146.763	162.812	158.98	136.047	103.17	109.734	121.663	109.037	159.079	122.854	127.899	132.955
TI240292S000219	Ava_B0221	Hypothetical protein	16	1350	1342.32	1309.94	1368.51	1231.02	1100.81	2159.36	1777.12	2043.47	1805.14	1935.68	1861.81	2289.2	2511.28	2652.97	2702.55	2798.84	2800.73	2314.4	2129.36	2416.19	2261.82	2425.22	2575.85	2337.51	2353.56	2302.64
TI240292S000220	Ava_B0222	ABC-3	11	710.113	963.207	762.246	681.013	525.964	938.677	111.813	166.725	167.738	76.8234	85.2213	61.0141	64.0394	91.6409	249.023	89.5599	102.168	98.3436	327.777	307.094	307.393	258.772	301.487	214.351	164.449	149.661	182.79
TI240292S000221	Ava_B0223	ABC transporter-like	11	368.191	367.725	367.543	292.758	296.377	355.165	71.3651	96.8415	96.8673	106.939	103.266	119.872	96.9849	141.741	173.142	103.372	96.848	85.8722	189.504	78.5879	204.209	116.065	99.2428	100.084	60.4378	72.1842	45.6357
TI240292S000222	Ava_B0224	Periplasmic solute binding protein	11	830.751	799.566	892.42	617.971	719.794	816.763	157.177	187.984	204.083	191.01	163.688	220.495	230.924	324.27	271.963	185.713	176.572	162.057	306.238	127.075	303.695	180.208	195.59	178.803	104.461	127.157	73.7796
TI240292S000223	Ava_B0225	Delta-aminolevulinic acid dehydratase	10	677.16	689.674	688.367	590.219	579.88	769.217	70.2939	129.497	106.723	220.537	168.139	159.117	56.2358	152.401	170.574	64.1256	73.2198	55.4089	333.967	194.967	335.273	198.713	221.603	145.092	69.5519	56.2116	45.236
TI240292S000224	Ava_B0226	Threonyl-tRNA synthetase, class IIa	4	50.1352	44.9826	47.9026	50.3652	42.2326	54.6533	26.0097	26.2591	27.7013	68.3744	64.5831	39.7026	32.2557	34.982	39.4809	29.6029	31.3759	26.3532	37.1618	43.9389	35.6687	41.7246	51.5706	48.6754	29.6296	25.0794	26.293
TI240292S000225	Ava_B0227	Hypothetical protein	16	31.5816	30.284	31.2742	29.1286	28.0141	28.5631	25.6094	25.0866	26.0361	35.6609	34.7561	35.2473	28.0969	30.8101	26.0157	29.9187	26.4306	28.6279	25.9118	25.751	24.6358	26.0445	27.9995	29.3951	26.8442	26.0428	23.6471
TI240292S000226	Ava_B0228	Cobalamin synthesis protein/P47K, ljkely misannotated	15	29.715	40.691	33.1668	34.9686	30.1532	33.5828	34.9681	34.1308	35.2034	35.654	47.0822	42.0399	32.9868	33.6783	26.4718	41.822	38.5001	41.2208	31.0463	31.5454	31.3749	30.2265	37.3695	32.413	30.521	32.547	27.2556
TI240292S000227	Ava_B0229	Hypothetical protein	16	209.027	194.618	206.693	159.35	253.506	219.039	153.677	122.865	120.982	61.3318	47.7603	61.0351	58.0324	56.9287	45.5884	216.305	283.621	235.321	226.898	298.935	199.666	235.205	268.345	348.557	113.429	144.672	105.531
TI240292S000228	Ava_B0230	Phosphoribosyl-AMP cyclohydrolase	8	215.997	256.4	194.071	180.229	174.053	246.169	39.2292	50.669	39.1456	57.2396	69.6204	74.8154	43.7862	44.8334	44.656	43.9819	33.1305	31.9891	214.073	324.166	187.904	219.688	263.613	259.688	47.7152	37.861	50.0461
TI240292S000229	Ava_B0232	Hypothetical protein	16	169.961	209	170.065	144.786	179.462	207.321	92.821	85.5367	99.8164	149.745	194.516	119.383	78.8552	81.7438	178.28	79.2347	81.1234	74.4008	103.007	124.99	74.8668	93.6197	101.137	102.095	103.39	76.0564	70.5169
TI240292S000230	Ava_B0233	Hypothetical protein	16	263.13	295.689	285.833	232.761	247.125	317.365	51.8875	61.0724	58.4707	231.477	281.126	165.709	98.6684	128.284	120.652	47.5642	51.7035	44.4918	202.003	228.678	168.777	198.451	322.604	239.726	60.4372	49.2245	62.9982
TI240292S000231	Ava_B0234	Hypothetical protein	16	559.417	547.403	569.017	434.029	543.2	513.22	203.876	177.516	225.898	398.623	505.95	335.042	370.404	325.005	281.239	181.906	183.614	182.915	291.149	338.809	256.853	280.139	440.59	316.478	145.808	160.095	144.184
TI240292S000232	Ava_B0235	Secretion protein HlyD	11	311.632	414.925	299.048	264.855	204.171	295.076	115.019	142.775	142.921	125.678	153.13	124.742	92.6985	96.8786	134.891	112.668	103.871	110.296	502.883	853.387	467.209	538.24	692.205	569.528	225.223	133.194	292.783
TI240292S000233	Ava_B0236	Hypothetical protein	16	181.46	175.991	185.927	197.899	183.994	155.862	259.03	174.995	201.58	363.759	393.695	380.154	353.832	294.042	273.915	263.939	276.891	243.654	225.409	439.359	214.03	297.88	348.111	453.996	222.797	222.071	261.935
TI240292S000234	Ava_B0237	ABC transporter, transmembrane region	11	144.205	173.514	141.056	123.424	129.371	165.995	73.3723	94.2583	86.4541	64.5549	80.0343	63.8996	78.0071	78.2685	145.154	78.8601	80.1028	76.0034	183.253	119.72	163.744	136.937	117.351	67.6959	67.299	62.0574	43.2846
TI240292S000235	Ava_B0238	Lanthionine synthetase C-like	15	210.181	273.231	204.528	196.575	174.742	268.836	205.704	239.566	213.671	183.859	228.07	164.011	201.2	198.289	253.202	199.563	175.489	198.82	158.175	177.672	163.609	148.031	149.815	129.198	184.041	173.425	129.753
TI240292S000236	Ava_B0239	Hypothetical protein	16	43.4055	46.4967	41.2602	45.983	40.1279	43.6218	165.075	177.859	160.119	57.6355	60.5172	59.1078	99.4093	90.9651	119.566	197.91	158.466	190.257	37.6516	31.5422	32.9693	32.5587	31.8705	31.8744	132.034	147.709	74.8959
TI240292S000237	Ava_B0240	Hypothetical protein	16	24.5963	28.3359	24.8719	30.6848	25.7554	25.786	64.8712	62.4109	69.9178	42.5878	46.4821	35.9464	32.1162	33.6285	56.8018	93.4112	113.268	92.5838	26.9502	27.7538	24.7737	25.2064	25.9182	28.1438	54.9532	70.8883	49.843
TI240292S000238	Ava_B0241	Transposase	6	38.3822	41.2066	39.8947	41.9673	34.9389	42.0876	68.5458	65.9788	56.9316	46.4804	57.2495	53.5082	43.1972	41.5517	58.3985	68.9791	85.4958	75.8647	41.4738	52.7287	36.2972	45.159	46.4404	51.5064	74.728	66.9874	76.6983
TI240292S000239	Ava_B0242	Transposase	6	217.682	220.553	203.903	135.598	232.007	200.899	207.285	157.926	177.71	164.144	191.242	155.557	159.687	106.927	206.72	152.924	147.926	169.031	255.913	343.687	217.784	308.251	297.748	295.169	243.744	171.331	297.228
TI240292S000240	Ava_B0243	Helicase RecD/TraA	6	50.0881	63.2285	53.9464	54.187	50.1818	74.6138	49.1521	66.5372	54.0758	42.2025	70.7437	52.5382	44.9719	42.7501	124.83	56.0263	61.9114	41.6779	55.7584	48.4029	52.0481	49.0844	46.7418	58.6386	58.7074	57.7479	44.5965
TI240292S000241	Ava_B0244	Hypothetical protein	16	22.4148	25.344	21.3421	24.7694	23.0747	23.668	21.7664	22.4948	21.2356	26.3155	31.3536	28.9984	22.2368	23.5535	23.5949	25.7251	22.145	21.5471	21.5307	19.7497	20.4989	20.9654	21.6547	22.7028	24.1464	22.4776	19.9394
TI240292S000242	Ava_B0245	Hypothetical protein	16	23.5853	27.9428	27.13	26.6325	24.586	29.3808	22.7145	21.5098	25.0262	27.8712	31.1618	30.6401	24.6443	26.4073	24.362	28.1555	24.1685	23.288	23.0664	20.122	21.6765	21.4426	23.3565	23.1658	24.0397	22.2116	20.6034
TI240292S000243	Ava_B0246	Hypothetical protein	16	31.4672	35.4716	30.7303	36.5662	30.0644	35.7658	35.1079	51.6037	41.6198	39.9606	43.9239	47.2671	42.5657	54.2175	56.8568	50.7309	45.1397	45.2848	30.1198	29.2479	28.2461	28.6003	29.4104	33.7738	45.5121	40.4695	33.9357
TI240292S000244	Ava_B0247	Hypothetical protein	16	46.1083	58.8817	52.4304	45.7424	39.5694	53.8179	27.5838	31.3231	31.5491	33.6926	48.1364	35.6105	30.4394	35.6	107.371	30.9253	32.0187	28.9858	35.7535	32.8764	33.755	36.1678	34.6697	39.3694	36.4502	30.3488	30.0621
TI240292S000245	Ava_B0248	Hypothetical protein	16	89.9626	124.871	85.2352	95.0438	75.5447	109.218	44.3769	47.0744	46.7602	54.6353	91.6661	53.9506	42.8007	45.1108	135.767	41.4496	38.5622	35.7886	44.8541	54.26	35.994	44.4801	40.3382	45.014	65.872	45.3665	55.3695
TI240292S000246	Ava_B0249	Hypothetical protein	16	18.5296	16.964	17.8225	16.5694	17.0841	17.3896	17.1881	16.1104	16.9026	17.6843	18.1173	18.9617	16.4757	17.4961	18.5002	17.0807	16.0016	17.6563	15.6754	16.1167	15.982	16.4507	16.6204	16.9772	16.9141	16.6421	16.6819
TI240292S000247	Ava_B0250	Hypothetical protein	16	28.021	34.0778	29.5103	29.859	32.1205	30.614	33.8662	32.6857	37.3871	39.2736	34.5315	41.3174	32.0257	31.2006	39.9189	36.2643	31.2327	34.0235	26.7226	27.0336	22.9758	24.9798	25.8058	23.4445	37.1945	30.114	27.8246
TI240292S000248	Ava_B0251	Transposase IS66	6	299.873	310.236	289.863	240.14	249.786	234.604	959.24	779.038	799.515	305.12	310.151	287.465	507.145	444.203	565.68	1026.75	1154.53	982.907	227.574	265.779	223.752	222.099	230.38	277.511	793.192	834.401	753.779
TI240292S000249	Ava_B0252	Hypothetical protein	16	112.893	158.367	120.033	92.8475	116.45	127.735	68.0731	68.975	73.1457	46.7989	73.9235	50.661	65.073	62.4475	222.958	64.2824	64.1468	53.3487	60.2434	73.1749	54.3847	54.3343	53.8043	66.3906	77.1484	59.8897	72.1179
TI240292S000250	Ava_B0253	Hypothetical protein	16	42.7129	53.8137	46.2403	49.1281	38.767	56.3187	34.3071	38.2709	34.0802	48.8351	50.5597	66.7937	37.7856	39.0262	57.3178	39.0994	34.7623	32.3919	44.8143	54.5566	39.4386	42.8188	47.0873	41.6086	41.7981	34.9558	44.6121
TI240292S000251	Ava_B0254	Hypothetical protein	16	1347.97	1388.29	1308.61	1365.61	1270.17	1076.46	2175.68	1956.54	1985.18	1879.14	1955.48	1841.87	2278.83	2561.73	2748.71	2809.06	2817.83	2657.37	2275	2257.87	2416.06	2346.22	2562.96	2631.6	2411.16	2419.23	2388.71
TI240292S000252	Ava_B0255	Hypothetical protein	16	77.7639	75.6842	69.2207	98.3903	76.5542	55.6144	141.866	86.6679	87.173	312.894	352.144	304.365	284.564	145.337	212.015	133.361	118.606	103.755	207.305	243.749	228.338	218.6	209.177	247.311	163.79	131.697	158.987
TI240292S000253	Ava_B0256	Hypothetical protein	16	24.0637	26.8048	24.9606	25.5865	25.4345	24.9571	26.5148	26.5328	26.2334	30.5127	33.1978	31.1883	29.7889	25.694	30.6439	27.3162	23.6493	25.0144	27.4065	28.4961	28.3351	26.981	24.9366	24.5314	25.7074	25.1671	24.0947
TI240292S000254	Ava_B0257	Hypothetical protein	16	122.327	132.192	106.718	104.727	131.874	124.906	269.738	182.21	185.575	156.828	195.475	130.984	205.427	137.274	387.735	188.451	190.311	180.587	170.384	212.413	152.8	147.824	120.611	158.795	205.825	170.577	132.114
TI240292S000255	Ava_B0258	Hypothetical protein	16	206.54	183.151	205.002	136.5	257.822	168.1	347.738	237.168	257.668	186.963	185.556	160.969	207.936	145.703	146.881	346.24	395.836	380.131	154.557	164.911	182.667	179.693	164.286	316.799	282.542	346.646	451.275
TI240292S000256	Ava_B0259	Hypothetical protein	16	68.2471	61.9117	63.5797	40.818	68.4158	59.7584	97.4017	117.506	93.4054	53.8478	62.6472	66.9864	70.7586	43.4799	49.7392	146.352	177.185	162.839	57.196	49.4263	51.7051	58.7407	58.0048	98.5458	115.589	142.208	175.293
TI240292S000257	Ava_B0260	Hypothetical protein	16	48.507	43.4879	52.2415	36.7426	62.3575	45.0864	126.731	72.9977	77.9881	54.3222	44.3304	56.3013	110.574	55.8571	150.942	109.051	107.987	108.287	61.2137	55.3721	64.2333	54.3388	45.0272	52.2651	83.4653	100.769	96.2169
TI240292S000258	Ava_B0261	Exonuclease	6	93.7332	72.8236	90.0499	76.3837	103.645	100.989	53.3205	93.2747	65.4853	104.434	101.974	130.961	113.195	123.067	106.221	63.2157	76.2309	62.607	86.3472	58.8763	88.383	64.4053	82.5413	69.7046	66.0815	55.8356	61.1574
TI240292S000259	Ava_B0262	Hypothetical protein	16	27.43	31.6094	26.9295	29.4926	25.9193	30.0742	24.7263	24.9886	26.1057	33.4222	40.0537	38.706	32.0726	29.313	35.2838	29.8362	25.8982	25.1718	36.2917	30.2393	32.814	32.5492	34.5414	27.0124	26.7905	24.5526	22.6906
TI240292S000260	Ava_B0263	Hypothetical protein	16	26.2803	29.7568	26.4878	30.1564	27.1006	28.2814	25.811	25.8471	26.4944	32.9623	31.2709	37.2928	28.531	31.3322	35.4856	28.172	27.7484	26.045	27.984	25.4895	27.0577	25.8348	28.5755	25.4506	24.1825	24.438	21.3757
TI240292S000261	Ava_B0264	Hypothetical protein	16	23.2828	23.5816	21.3739	24.0123	22.0186	25.7203	19.5906	24.1317	21.9055	27.6793	30.314	25.6876	23.578	28.4504	37.884	22.5352	22.9155	23.4501	25.0183	25.408	23.9456	22.3097	23.178	24.0709	23.9158	22.5432	24.4874
TI240292S000262	Ava_B0265	Hypothetical protein	16	28.1273	25.9395	25.7025	30.0695	26.0741	26.943	26.8836	26.7667	24.4182	36.1227	37.7918	35.7351	32.0605	30.0133	75.3569	28.5209	26.1172	24.6541	32.3325	29.5913	30.2424	29.279	26.558	28.5303	27.6021	24.8678	21.372
TI240292S000263	Ava_B0266	Hypothetical protein	16	24.7769	31.1051	26.3614	30.2478	25.6675	27.1501	25.1053	23.3129	26.9627	35.3887	33.764	34.3275	26.7386	29.245	36.7212	30.1451	26.8476	24.2522	25.963	24.8236	24.9477	23.6102	23.9253	24.2094	25.0621	22.5442	23.4754
TI240292S000264	Ava_B0267	ATPase	15	27.5482	27.3842	29.5409	28.6859	26.1444	30.3359	23.7659	25.7361	25.5285	35.3495	30.0653	30.7888	26.6808	31.8508	36.7248	26.3128	26.5648	24.4444	31.9185	24.856	28.2838	27.3778	27.9123	24.0472	24.6011	24.7177	22.3303
TI240292S000265	Ava_B0268	Hypothetical protein	16	29.129	30.719	29.7084	31.5459	28.5337	29.977	25.1732	25.5577	27.1274	35.2253	37.43	33.3362	27.3484	30.0549	48.3809	30.7391	26.1847	26.3077	30.4819	26.3726	30.7921	28.3435	25.8253	25.1742	24.9044	25.304	22.7848
TI240292S000266	Ava_B0269	Hypothetical protein	16	60.4066	56.7871	60.6007	52.9118	49.5252	60.4834	33.4718	59.943	38.8682	56.2844	79.3758	64.7023	65.7491	57.8062	309.507	35.1204	42.9971	37.9817	89.445	69.8341	73.3258	65.5908	51.5934	45.8175	56.2648	37.7612	35.4017
TI240292S000267	Ava_B0270	Protein of unknown function DUF1257	16	130.479	154.539	124.637	112.691	110.847	126.772	67.6546	127.241	82.6467	170.341	177.038	124.138	131.353	190.72	856.842	71.816	114.315	55.7259	279.718	214.545	243.047	193.992	173.005	143.779	143.988	94.1909	84.0239
TI240292S000268	Ava_B0271	Hypothetical protein	16	37.4663	40.8488	36.9915	40.6257	38.059	44.0953	29.0956	40.9812	36.3614	54.7839	62.4468	61.5581	43.3113	53.6179	86.7178	44.3699	38.2313	33.4019	59.7805	40.1197	54.6482	44.0506	52.7475	37.5023	38.3018	34.6029	30.8173
TI240292S000269	Ava_B0272	Ribosomal protein S7-like, likely misannotated	15	44.456	47.3063	39.3062	45.1714	36.8091	40.6467	36.5514	41.2958	39.7298	52.7313	70.364	58.8866	61.5996	51.692	251.085	42.3091	35.8004	33.3484	70.0174	88.1442	53.1441	59.9427	63.2277	46.4614	46.6076	33.3865	38.3753
TI240292S000270	Ava_B0273	Hypothetical protein	16	44.175	56.1315	47.6587	57.2392	41.8651	47.7991	41.7277	48.0143	46.2792	87.5679	118.149	72.4079	58.9733	60.0586	328.285	48.3036	45.2411	37.4827	78.7422	100.761	61.2521	69.7884	83.1817	52.9331	56.4812	36.6866	39.2859
TI240292S000271	Ava_B0274	Hypothetical protein	16	22.912	25.5016	23.992	26.8427	24.8605	27.302	22.6091	25.3234	25.6437	31.9542	32.5912	38.9986	25.3211	27.2216	49.9325	26.1172	25.1181	23.1365	24.0979	22.9137	22.9254	23.7798	22.9151	24.5102	24.6649	21.6796	21.4913
TI240292S000272	Ava_B0275	Hypothetical protein	16	30.8779	30.3021	30.4299	32.6053	31.5334	31.8677	25.7015	26.5551	25.7014	35.1119	33.7689	38.3107	29.7819	36.5921	76.2294	30.3277	27.3654	24.4367	31.0828	32.2624	28.2808	28.5931	31.6508	30.5024	28.1303	24.5343	24.3919
TI240292S000273	Ava_B0276	Hypothetical protein	16	41.5501	41.8104	42.0164	40.1211	35.4983	35.7845	28.7714	34.1414	31.1252	38.7038	37.3584	52.131	35.0098	41.5786	74.5005	31.9923	29.6777	30.6737	36.9567	38.0727	33.1018	36.3448	38.2358	36.3919	32.8166	29.4375	26.977
TI240292S000274	Ava_B0277	Hypothetical protein	16	178.311	169.274	183.317	143.581	181.601	181.737	60.3611	51.6248	54.2216	77.7168	87.9189	90.1162	94.2403	72.2387	82.7361	47.6834	46.6035	46.1345	110.923	153.404	117.548	130.412	160.986	154.151	71.2065	56.0379	82.1392
TI240292S000275	Ava_B0278	Hypothetical protein	16	53.3271	64.0747	52.3949	64.029	47.7365	63.461	30.9097	52.285	42.9681	61.49	57.6994	86.3542	58.0443	68.6034	95.7817	48.9629	48.9188	51.3567	68.6631	47.8267	55.608	52.4463	66.0448	45.093	51.1714	45.5254	46.0916
TI240292S000276	Ava_B0279	Hypothetical protein	16	36.571	37.0669	36.3593	39.3009	32.8053	40.2826	37.1763	45.8662	38.2741	47.8871	52.8157	54.3156	61.9416	76.1625	85.5328	48.4723	52.3546	49.5368	55.7827	43.1009	51.4741	39.903	51.11	35.1097	49.5291	39.9944	41.514
TI240292S000277	Ava_B0280	Hypothetical protein	16	40.3401	36.712	39.3547	40.7084	44.9037	35.1765	41.4973	33.5133	35.3357	61.7632	62.2412	55.3812	88.671	79.7151	87.7806	47.2571	43.6851	46.4876	67.7232	59.9535	67.8167	58.6481	65.7109	60.9889	37.1578	41.6598	37.0665
TI240292S000278	Ava_B0281	Hypothetical protein	16	53.1701	65.3488	48.5574	42.1374	40.4665	64.8053	41.7131	49.633	43.4963	45.1339	52.7911	44.0362	42.1685	51.8539	150.477	45.1691	48.9182	40.2768	34.3701	39.1122	31.3199	34.8647	31.7189	36.4916	50.8143	42.0791	37.7258
TI240292S000279	Ava_B0282	Type III restriction enzyme, res subunit	6	31.0484	33.8614	28.5743	31.089	31.0824	30.315	34.1361	31.1684	32.2696	33.9976	36.4888	36.6108	41.1346	37.7882	39.8664	37.7418	31.0292	31.8647	36.056	36.2979	35.7829	37.7122	38.8442	49.067	32.5934	31.2517	30.9372
TI240292S000280	Ava_B0283	Hypothetical protein	16	98.8028	87.2983	97.7723	71.8161	111.523	77.8645	326.637	233.907	241.195	100.744	105.579	128.279	138.653	125.207	197.777	351.88	364.255	377.687	124.947	148.489	99.0187	132.823	103.664	211.705	279.713	289.516	251.066
TI240292S000281	Ava_B0284	Hypothetical protein	16	464.674	345.021	448.671	275.747	449.386	303.331	415.027	358.052	359.279	352.628	311.552	357.028	261.664	260.139	202.004	414.812	460.738	402.575	156.216	227.03	170.737	238.755	172.803	483.538	393.602	388.458	491.195
TI240292S000282	Ava_B0285	Transposase, IS891/IS1136/IS1341	6	31.5777	37.9573	32.1561	29.8927	32.4417	34.9063	30.9178	31.5311	29.543	38.9663	40.8813	40.2526	31.8715	33.4506	24.6136	35.8266	32.3696	32.3402	26.8553	26.3451	26.5412	25.7766	28.5063	30.9141	32.3978	27.1486	27.2119
TI240292S000283	Ava_B0286	Exonuclease	6	76.4197	72.9531	79.1367	50.6452	87.4988	73.4866	35.9256	33.3993	37.1364	38.6098	43.6655	36.0012	31.8985	37.6388	37.5898	35.3351	38.2384	35.4506	37.2775	38.4327	38.095	38.7611	36.6003	41.2195	28.9226	29.0776	27.2821
TI240292S000284	Ava_B0287	Hypothetical protein	16	296.861	255.024	301.421	193.248	347.347	287.415	59.3089	63.2356	63.4018	62.3334	60.7644	72.9314	41.3315	44.8858	50.7011	51.0423	68.9348	63.7794	126.517	162.665	136.305	131.722	208.798	149.804	57.8043	57.9807	62.86
TI240292S000285	Ava_B0288	Excalibur	15	32.4559	34.1833	33.5326	29.9019	34.935	32.5931	158.186	168.661	127.216	45.5483	45.5095	52.0065	66.5789	39.2946	141.268	180.955	231.077	193.664	31.108	33.1548	32.2471	29.8824	27.4384	34.4627	146.879	145.635	116.201
TI240292S000286	Ava_B0289	Hypothetical protein	16	125.659	176.659	117.174	123.245	112.734	170.202	41.7085	41.8939	46.0589	56.9956	60.3372	47.0686	45.0316	44.4128	84.1068	44.6546	42.0914	37.8293	103.247	212.725	98.2374	116.372	157.052	107.946	48.6155	37.6766	44.0971
TI240292S000287	Ava_B0290	SNase-like nuclease	6	42.0301	50.0677	40.9892	40.1328	37.0735	46.8792	32.7261	44.347	35.2392	48.9766	45.2498	44.9597	33.3655	32.9344	46.1784	42.7886	42.1885	36.7361	58.4723	53.6215	53.1072	51.1846	63.4	41.481	35.4312	35.2918	32.6354
TI240292S000288	Ava_B0291	Glutathionylspermidine synthase-like, glutathione metabolism	15	24.3536	24.4621	23.7651	24.2971	25.1557	24.2779	29.3388	24.8617	27.722	27.0349	27.4723	26.5038	23.8486	25.8787	24.0223	30.7307	28.3166	28.1678	22.617	23.715	23.05	24.0187	23.7208	25.0617	26.3458	27.7268	23.9913
TI240292S000289	Ava_B0292	Hypothetical protein	16	31.7008	41.7048	36.6519	47.8447	35.596	33.1379	39.5774	33.4401	35.9406	41.5342	63.0791	39.1826	34.4383	39.8573	37.4481	45.8593	35.1242	35.6621	27.3226	26.5923	27.0457	27.1136	30.8614	29.6154	36.9413	35.0168	29.8819
TI240292S000290	Ava_B0293	Hypothetical protein	16	28.2858	37.1644	31.4236	34.5588	27.5836	33.5055	33.7876	44.824	35.6272	44.1292	62.082	46.9745	37.2623	42.8933	37.2642	53.9257	48.0212	40.7002	25.7166	26.0855	24.2362	23.0704	27.4668	26.6013	39.7058	34.1872	32.2621
TI240292S000291	Ava_B0294	Acid phosphatase (Class B)	15	48.6585	44.6184	48.2286	39.0761	56.0002	46.9801	43.64	42.8281	39.0951	39.7574	44.156	32.0745	46.3376	39.0768	49.7919	45.9778	45.3206	47.9099	53.0287	81.916	51.8689	58.825	59.5562	52.4053	45.3669	40.5959	45.1861
TI240292S000292	Ava_B0295	Helix-turn-helix protein, CopG	15	27.1753	28.4326	25.0317	28.5802	25.5912	27.4	28.462	29.1819	28.565	35.5373	38.307	37.6093	27.3715	30.4121	27.4059	29.0196	30.9377	27.6464	25.5212	24.9069	26.0626	26.3917	25.1693	24.3299	26.9331	27.4308	26.1606
TI240292S000293	Ava_B0296	Hypothetical protein	16	27.8307	33.9034	28.8562	28.9974	28.2449	39.3333	23.5907	35.2781	28.1546	41.0826	40.4579	50.2561	31.4772	33.7963	28.6891	32.3291	33.2005	26.4105	28.3518	29.5139	27.6066	27.3993	27.6638	31.9231	34.9403	29.406	31.0368
TI240292S000294	Ava_B0297	Hypothetical protein	16	110.504	99.4617	105.427	69.3779	117.723	105.485	55.1493	42.1298	40.5776	28.0524	33.3565	31.5183	27.4403	26.5769	24.8627	48.2671	42.6397	43.6848	30.4681	29.9614	28.8625	29.4068	28.9891	33.1041	33.0602	37.7774	24.3797
TI240292S000295	Ava_B0298	Hypothetical protein	16	69.3696	82.2659	63.4329	55.1628	71.7059	76.879	35.4729	32.5971	32.8117	33.462	37.7051	33.4437	28.8703	28.0711	25.7378	32.5691	33.1244	31.6393	32.8481	31.8472	32.0256	31.7649	34.574	32.9099	28.0178	28.1688	23.0961
TI240292S000296	Ava_B0299	TPR repeat	15	25.0766	27.6838	25.834	29.1564	24.4921	27.0439	23.1632	21.4536	25.1947	28.6797	36.3037	29.7219	23.3976	28.1056	23.1417	28.3013	22.7285	24.0215	22.2354	22.1464	22.1315	22.1949	25.1666	25.4965	24.9136	21.9387	20.6088
TI240292S000297	Ava_B0300	Transposase IS66	6	288.939	297.642	294.828	252.048	246.409	233.222	940.87	780.769	818.817	258.376	329.217	269.178	516.653	427.874	580.333	1054.51	1067.94	979.72	217.294	269.885	232.986	212.532	230.534	263.206	766.382	838.005	739.3
TI240292S000298	Ava_B0301	Hypothetical protein	16	24.4732	23.6163	23.0352	23.3437	22.6473	24.2333	22.9875	21.6171	22.2508	26.7765	25.6601	31.4755	22.2109	25.2362	22.2895	26.5582	23.0301	23.6346	20.6526	21.1399	20.1524	21.3823	23.1256	22.3541	21.8161	19.9435	19.1698
TI240292S000299	Ava_B0303	Hypothetical protein	16	162.85	222.907	163.613	148.409	166.056	205.847	92.3166	68.3273	75.1202	49.6045	55.7315	38.9087	48.0277	43.038	33.0815	48.5759	51.1194	58.7098	175.302	399.48	197.415	170.606	204.383	134.013	149.406	73.8287	219.539
TI240292S000300	Ava_B0304	Aminotransferase, class V	15	29.5942	36.0396	31.8897	32.1025	33.2724	33.8195	27.2238	25.2299	29.2956	33.6514	32.4094	34.1519	26.5768	32.1055	22.8668	28.5006	28.2469	27.0787	35.5485	40.4718	36.9598	35.6269	41.9498	32.7783	29.3668	24.9785	28.0835
TI240292S000301	Ava_B0305	Hypothetical protein	16	22.0348	22.2533	22.0801	21.1146	23.5734	23.2784	31.4699	28.5317	26.387	25.419	26.5383	28.3139	22.0979	24.556	22.8716	29.5432	30.7789	32.5749	23.6236	25.4891	28.913	26.8894	24.6752	26.9368	34.3513	32.6623	41.7491
TI240292S000302	Ava_B0306	Hypothetical protein	16	171.741	277.718	169.924	191.133	135.274	223.7	38.831	50.3774	41.1574	103.623	147.676	71.6941	55.4315	44.5383	45.7818	30.6488	30.9996	30.2894	94.5032	266.486	84.4561	102.89	168.913	96.1731	51.0803	29.9653	57.4166
TI240292S000303	Ava_B0307	Type III restriction enzyme, res subunit	6	258.534	238.116	273.846	179.06	259.527	255.774	111.166	95.5519	101.167	106.772	122.113	93.4446	87.0844	72.5931	100.213	92.1081	99.694	88.0279	216.659	289.612	229.235	199.654	221.692	174.887	127.618	104.141	175.124
TI240292S000304	Ava_B0308	Hypothetical protein	16	49.3357	44.7032	49.1894	36.0094	58.4642	44.8974	24.462	24.1566	28.2161	30.5946	32.5016	32.4494	25.3265	31.7368	28.8037	28.0024	24.2106	25.6793	40.6659	40.1664	38.6193	42.9852	46.8488	34.6492	26.9339	23.437	24.6028
TI240292S000305	Ava_B0309	Hypothetical protein	16	292.843	338.009	299.604	238.885	284.622	305.201	73.9289	75.1307	93.8877	104.031	129.635	92.022	55.7014	70.3788	92.1565	46.8745	52.4772	54.3799	315.185	498.66	237.035	255.393	499.096	229.867	147.887	61.9228	187.592
TI240292S000306	Ava_B0310	Phosphoadenosine phosphosulfate reductase, S metabolism	15	323.044	300.389	320.626	232.674	355.937	269.546	81.778	65.6875	81.7585	233.294	223.007	240.808	186.37	130.497	137.857	51.274	49.5592	45.7569	369.377	547.593	306.509	338.679	426.324	361.827	94.6837	52.4463	102.328
TI240292S000307	Ava_B0311	Hypothetical protein	16	57.7908	55.5479	53.5281	46.8618	63.2287	53.536	48.9713	47.3764	50.395	49.1092	46.6386	44.8839	44.3617	46.0701	39.0256	53.6172	48.7121	45.9612	78.4462	85.5261	75.235	72.8021	81.6604	69.2846	44.1669	44.4474	41.5943
TI240292S000308	Ava_B0312	Hypothetical protein	16	133.711	115.467	143.135	97.0231	179.879	114.297	90.499	83.9377	88.7293	54.4619	69.124	53.0601	47.7956	54.2417	78.8128	99.1116	103	101.389	146.907	169.631	160.007	142.664	154.004	118.136	89.7142	85.8316	104.674
TI240292S000309	Ava_B0313	Hypothetical protein	16	42.4082	40.376	41.9407	33.1654	43.5578	40.4282	33.9202	34.0871	34.0579	28.1666	28.7632	31.4268	29.3457	26.3676	39.0003	38.2742	39.0984	33.2042	35.8281	36.123	34.2017	33.9593	33.9849	32.2797	38.0514	36.197	34.411
TI240292S000310	Ava_B0314	Hypothetical protein	16	44.2828	42.9165	38.9804	34.2612	34.2486	45.3084	34.1264	32.7744	33.4765	33.2917	34.9164	29.205	28.2642	28.0952	47.8742	29.8874	32.1442	32.951	57.8751	55.7308	57.6559	49.8137	53.3064	36.6933	32.8699	32.7101	30.091
TI240292S000311	Ava_B0315	Hypothetical protein	16	27.716	27.1483	26.3318	28.0529	26.8553	29.2089	29.7796	27.8155	29.0956	28.8526	29.2514	32.6685	27.7842	26.9368	35.1832	31.5724	31.9037	31.1659	31.4733	37.9887	32.4842	31.4067	32.1997	28.8791	27.8618	28.019	29.0577
TI240292S000312	Ava_B0316	Hypothetical protein	16	65.7089	67.4307	61.5588	57.1221	70.7089	63.6949	75.38	103.182	110.4	50.7233	69.207	60.2831	64.7144	75.0525	204.371	112.624	119.504	117.568	54.529	49.6631	48.5996	45.289	50.2692	51.4224	93.155	90.06	67.2301
TI240292S000313	Ava_B0317	Hypothetical protein	16	38.2021	42.2155	37.6795	39.6404	40.3513	39.13	60.5721	64.0264	73.3555	40.785	59.2013	45.6213	63.674	58.9056	173.147	87.455	96.6292	85.1942	35.7423	35.4304	34.2187	34.0241	33.9819	34.7264	63.4216	65.4695	47.1639
TI240292S000314	Ava_B0318	Transcriptional Regulator, XRE family	5	49.1333	68.9369	48.4074	44.1667	48.0944	54.6605	62.3939	51.0885	53.8695	64.8061	87.9189	47.8329	53.9972	47.6648	89.3999	51.9528	56.5151	48.4055	37.5034	41.4906	37.7017	38.6765	39.7743	39.9342	50.7888	45.2878	36.1429
TI240292S000315	Ava_B0319	Hypothetical protein	16	27.3721	37.6739	29.8124	39.4486	30.1334	33.5772	601.57	478.085	449.591	47.4303	67.8522	52.8633	136.142	82.8913	282.112	583.729	646.413	548.316	35.7896	39.2287	31.398	31.0319	31.6626	35.9455	352.781	406.768	127.886
TI240292S000316	Ava_B0320	Hypothetical protein	16	27.2187	27.6058	24.958	28.4155	26.917	30.0766	45.4243	49.8589	38.6646	47.9177	60.5026	45.9253	71.3644	48.6901	213.938	44.1646	47.2186	39.1852	30.5851	37.9202	26.733	29.3581	28.6833	27.0979	44.4316	42.2827	34.2876
TI240292S000317	Ava_B0321	Hypothetical protein	16	22.2355	24.1715	21.7898	23.6663	23.4999	22.8373	26.9472	28.2051	25.9267	28.4164	27.5327	29.7192	27.3746	27.8614	27.0049	33.9016	32.9434	33.2779	21.2657	20.6799	20.6767	22.9023	23.36	23.9187	26.0685	27.5182	23.3601
TI240292S000318	Ava_B0322	Hypothetical protein	16	27.3439	27.3709	25.2389	30.6632	26.4471	31.7739	36.255	52.6033	46.0916	37.9049	41.3242	42.8481	36.0388	41.8342	55.4087	60.3834	58.8423	66.0829	33.6226	28.7573	29.9806	30.1286	38.3255	33.6396	41.7778	46.7653	31.7305
TI240292S000319	Ava_B0323	Hypothetical protein	16	29.1081	32.6989	27.0982	31.6049	25.1898	32.0434	27.9153	42.916	30.4536	37.7274	39.1528	37.7091	30.3013	31.9355	40.2789	34.6606	35.0966	32.6392	29.9534	27.6978	26.6527	27.5334	30.8472	28.5691	31.6774	30.3503	25.8477
TI240292S000320	Ava_B0324	Hypothetical protein	16	39.7869	38.166	37.7947	37.9892	37.2087	39.9176	27.8556	34.0849	28.5253	38.7213	66.2528	45.2064	45.2463	36.4108	139.674	34.0164	31.7076	29.3039	35.3678	35.17	30.1511	35.3558	34.7271	37.4594	32.9113	34.8949	28.4348
TI240292S000321	Ava_B0325	Hypothetical protein	16	54.276	57.4759	54.078	42.6121	47.478	52.2478	30.9119	31.8329	34.4573	36.8835	46.2708	30.5309	35.5719	32.3665	206.897	33.3877	32.9547	26.4942	58.6767	57.0118	46.5132	51.933	47.2934	50.4482	41.9956	30.2044	35.0604
TI240292S000322	Ava_B0326	2OG-Fe(II) oxygenase	15	54.5211	70.5226	56.0459	48.0521	40.4905	55.8352	28.6449	37.6798	31.9584	48.5328	51.4238	49.8984	37.1775	36.6217	53.9317	34.5043	36.6121	30.0979	48.9428	35.0508	43.2657	46.016	55.591	39.7514	39.1703	31.6034	35.6956
TI240292S000323	Ava_B0327	Hypothetical protein	16	167.478	233.133	166.472	152.063	118.086	226.174	42.1482	60.8492	54.6313	65.7383	68.8778	53.7228	50.7828	61.4587	97.5495	47.7703	48.8643	42.0357	93.0096	70.797	73.5872	93.0138	91.7956	70.644	56.1472	51.7264	53.9153
TI240292S000324	Ava_B0328	DnaB-like helicase	6	233.304	297.482	225.143	203.972	159.27	320.127	41.3515	77.9668	59.3161	66.635	87.806	59.2497	61.7075	87.0305	172.375	50.2	50.4509	40.0626	130.888	99.944	109.186	110.627	141.238	105.409	61.9391	55.0924	57.7563
TI240292S000325	Ava_B0329	Hypothetical protein	16	73.3645	98.513	79.6013	73.945	62.1898	85.1434	31.8606	37.9035	32.8944	34.2683	44.8576	36.0842	31.9265	38.3416	55.0313	33.7334	30.9888	29.6818	48.7272	35.8012	42.9642	40.5709	43.6816	37.1203	34.5665	30.9485	24.7108
TI240292S000326	Ava_B0330	C-5 cytosine-specific DNA methylase	6	126.706	125.139	129.28	108.517	93.012	148.434	26.8529	40.9083	38.0463	33.6187	36.864	36.9838	27.7167	48.1395	99.3266	32.0079	34.4301	28.5649	75.0319	47.2792	68.0466	52.4759	59.1301	50.2731	37.5267	30.5303	29.5365
TI240292S000327	Ava_B0331	Protein of unknown function DUF1392	16	80.2156	96.6245	87.1887	82.9604	70.4558	99.7445	26.8054	32.9338	32.0739	30.0038	35.7199	40.7614	32.7943	46.7839	78.5857	28.9098	35.0394	29.4722	62.7626	41.034	59.395	43.1746	53.9494	45.4169	32.1065	31.3165	28.4403
TI240292S000328	Ava_B0332	Hypothetical protein	16	213.022	261.95	206.054	204.939	182.829	291.399	119.705	183.864	164.498	74.7698	82.2539	63.3528	94.8236	125.219	189.717	143.286	187.166	167.734	125.742	75.9305	105.564	94.5334	98.6026	87.2212	137.054	137.721	78.4221
TI240292S000329	Ava_B0333	Hypothetical protein	16	269.964	282.886	262.879	186.282	290.599	269.254	133.987	103.994	119.837	101.169	116.75	77.1407	93.1974	87.8767	63.8848	89.3003	105.669	105.344	72.423	94.8114	77.2423	90.7982	88.0601	103.543	69.9603	74.4018	62.935
TI240292S000330	Ava_B0334	Hypothetical protein	16	507.718	517.39	508.479	325.145	590.957	414.367	337.099	269.869	285.307	238.818	358.391	169.168	230.953	197.502	189.227	304.924	340.444	329.708	142.872	208.053	164.74	155.721	152.452	187.194	260.15	241.98	203.282
TI240292S000331	Ava_B0335	Predicted transcriptional regulators containing the CopG/Arc/MetJ DNA-binding domain	5	164.455	186.121	164.302	124.371	181.917	157.218	197.437	147.669	162.553	152.605	211.084	111.446	176.68	124.716	100.152	182.453	192.336	182.05	66.4733	80.2648	62.9658	70.8724	76.5689	72.046	140.415	142.494	119.082
TI240292S000332	Ava_B0336	DNA/RNA non-specific endonuclease	6	297.827	294.158	315.948	654.976	349.671	352.657	7026.03	6035.84	6194.84	1555.58	1661.4	1879.98	4445.95	3408.94	3746.95	7081.59	6517.71	7134.46	577.405	755.843	591.65	594.9	482.6	520.892	8213.83	6859.42	7739.77
TI240292S000333	Ava_B0337	Nuclease A inhibitor-like	15	440.349	469.661	434.298	301.5	585.821	378.708	4155.26	3237.94	3596.88	446.974	482.969	653.308	2025.81	1685.55	2136.86	3989.81	3235.8	3951.14	165.194	161.256	160.052	181.707	118.224	167.691	4052.73	3651.55	3116.65
TI240292S000334	Ava_B0338	Hypothetical protein	16	29.853	31.5237	29.2132	93.0564	29.0865	31.2022	817.643	690.005	694.951	329.56	309.049	444.841	556.021	403.211	308.663	914.417	956.791	933.15	30.4161	26.8278	27.4883	29.4466	30.4903	29.7197	821.936	815.995	790.864
TI240292S000335	Ava_B0339	Hypothetical protein	16	209.785	229.855	200.497	565.825	195.211	185.156	9815.9	9206.37	9506.59	1361.51	1792.61	1911.16	3708.28	3008.66	3550	10658.8	10828.2	10755.4	245.084	177.595	226.205	219.367	221.861	247.083	8672.29	8965.4	6112.5
TI240292S000336	Ava_B0340	Hypothetical protein	16	124.481	108.953	115.335	252.382	108.403	103.42	5709.45	6411.31	6338.19	430.008	504.573	699.466	1702.79	2011.5	1727.1	7712.46	8911.74	7812.32	178.336	108.265	174.026	147.083	171.506	149.359	4818.71	6124.94	3216.11
TI240292S000337	Ava_B0341	Hypothetical protein	16	424.383	550.216	433.082	373.304	440.533	504.027	3386.33	4029.67	3360.49	314.34	416.187	375.051	1183.1	1094.71	1227.61	3800.56	4146.73	3665.93	323.943	317.254	327.227	263.579	259.212	272.802	2918.9	3377.73	1839.11
TI240292S000338	Ava_B0344	Hypothetical protein	16	393.698	365.146	390.808	251.041	393.761	356.606	191.093	160.47	188.706	188.835	132.539	181.828	153.04	167.954	150.368	145.759	137	152.985	534.321	280.836	482.483	423.605	312.483	307.574	113.42	136.117	88.9316
TI240292S000339	Ava_B0345	Hypothetical protein	16	39.5322	41.5091	40.9572	37.6459	44.1863	49.8875	44.8267	64.837	46.2699	35.4796	38.9627	37.2717	46.0669	50.6942	75.7852	47.9748	59.3292	45.8607	34.2279	34.7499	34.4099	36.8265	35.7903	40.211	38.6962	44.1753	37.7653
TI240292S000340	Ava_B0346	NUDIX hydrolase	15	52.2945	54.4879	51.0624	41.874	49.752	56.8468	30.761	30.2404	29.4941	31.3373	31.2067	29.7122	30.7008	28.9082	42.395	31.9927	26.7765	25.1897	28.1234	33.0095	28.1708	29.7881	29.6058	37.5906	27.9083	26.3681	23.8743
TI240292S000341	Ava_B0347	Hypothetical protein	16	78.4514	88.7955	69.0542	52.9796	76.7874	69.5234	36.3453	38.7784	39.5377	41.7827	56.0178	41.3509	33.1604	37.6394	36.2334	44.4769	34.0621	35.5701	38.602	34.4302	38.346	38.2037	38.8886	36.3764	33.878	32.6782	28.5596
TI240292S000342	Ava_B0348	Hypothetical protein	16	61.0226	77.2523	60.2281	63.6817	52.1846	78.5888	48.4915	77.3181	54.2632	61.1732	88.59	65.6223	49.175	52.2121	70.489	48.693	61.5949	58.077	38.0061	37.9939	37.2931	37.2334	37.8217	37.5739	55.4372	49.7081	37.5134
TI240292S000343	Ava_B0349	Hypothetical protein	16	105.952	153.443	109.147	115.486	120.743	140.571	52.1977	44.039	43.6334	82.8704	78.1133	96.0588	66.1421	43.1798	41.8686	40.1265	39.7535	41.0515	21.97	26.3597	22.6313	26.1024	29.5191	32.2239	64.3953	52.9992	80.7311
TI240292S000344	Ava_B0350	Hypothetical protein	16	40.3186	42.0914	41.1043	44.1839	41.2636	60.946	46.0858	77.7859	42.1159	57.0102	55.3273	84.0226	54.4087	52.4505	36.9472	64.5646	74.8273	61.1489	27.2608	26.4445	27.5114	24.705	32.5508	31.8129	47.0445	55.2893	50.8856
TI240292S000345	Ava_A0001	Hypothetical protein	16	25.8692	28.8859	26.3468	27.1896	25.2763	25.876	22.4958	20.6853	24.5554	32.063	34.5946	35.5346	22.4298	25.0061	23.2653	26.7601	22.4386	25.9858	22.1667	23.0323	21.2763	23.5233	25.5898	23.8886	22.8949	22.1832	19.3131
TI240292S000346	Ava_A0002	Protein serine/threonine phosphatase	15	106.307	81.9521	104.177	73.2616	81.9056	74.6789	30.1109	27.4992	27.7345	52.8514	53.9802	37.3771	32.2502	31.6246	31.2717	26.6314	27.9228	23.7003	37.5091	56.4254	34.5718	45.4833	48.8357	45.0615	28.2065	24.3627	30.9487
TI240292S000347	Ava_A0003	FHA domain containing protein	15	834.818	1183.94	907.585	670.073	885.731	962.784	146.684	141.709	157.027	345.392	636.945	297.539	298.254	161.415	171.629	51.154	48.7695	47.3058	165.291	418.686	141.865	230.634	284.23	319.875	105.548	56.0221	133.638
TI240292S000348	Ava_A0004	von Willebrand factor, type A	15	2731.59	3010.37	2814.38	2301.03	2161.94	2786.92	305.382	416.994	462.829	566.173	880.272	422.673	347.313	449.505	344.262	173.507	177.906	177.043	464.193	1027.93	433.736	616.956	1069.3	810.799	249.339	171.647	287.15
TI240292S000349	Ava_A0005	Hypothetical protein	16	70.4416	82.8315	70.139	60.7882	67.3126	72.5477	24.9875	25.4384	28.724	35.0661	33.579	32.3869	27.7046	30.5409	26.7161	30.6339	22.6074	24.4142	24.0674	25.6392	23.8553	24.7459	25.83	25.9558	24.4361	24.2373	22.7333
TI240292S000350	Ava_A0006	von Willebrand factor, type A	15	1025.11	934.476	1104.65	683.686	1047.29	964.47	190.551	222.872	238.236	319.449	257.706	218.493	235.912	276.368	243.454	134.333	153.385	136.87	206.908	175.945	204.551	216.471	236.275	212.718	133.105	121.808	116.732
TI240292S000351	Ava_A0007	Hypothetical protein	16	48.4787	42.7657	46.7692	33.1644	48.9245	41.3197	26.6188	23.5053	26.7565	29.6697	31.8059	29.0291	28.4609	26.7793	27.1333	26.369	25.6409	25.2475	28.0678	32.9725	28.6429	28.4733	28.582	29.4016	27.6347	24.4185	28.4792
TI240292S000352	Ava_A0008	Hypothetical protein	16	87.7272	120.22	92.9543	60.9067	74.75	87.0097	35.8265	32.9822	30.5999	49.6041	58.002	40.0942	49.3399	35.3165	40.9929	32.208	27.4393	30.0797	29.3005	39.2691	27.569	30.0075	30.4186	36.015	35.7433	32.0856	54.6715
TI240292S000353	Ava_A0009	Hypothetical protein	16	481.961	501.935	488.717	287.446	511.403	426.625	170.836	151.423	140.888	199.721	201.855	169.787	188.595	105.799	138.858	93.0655	94.1029	90.8417	154.869	177.695	126.772	151.393	140.757	160.855	159.995	115.135	175.012
TI240292S000354	Ava_A0010	Hypothetical protein	16	547.083	519.425	546.752	316.545	500.485	503.513	131.738	111.813	121.543	117.437	131.536	77.416	112.917	90.6072	78.5122	90.1469	77.1397	68.9075	111.53	115.485	126.76	110.92	122.539	119.144	89.366	88.8139	98.6012
TI240292S000355	Ava_A0011	Hypothetical protein	16	353.359	427.107	340.496	299.413	274.993	416.493	60.9087	55.6807	62.651	94.0716	117.118	84.2798	75.7792	69.6648	57.0005	35.6248	33.0344	40.3475	133.004	317.455	120.132	136.643	225.095	129.803	73.5334	49.2913	93.5455
TI240292S000356	Ava_A0012	Hypothetical protein	16	1180	1044.19	1208.16	687.18	1173.98	996.952	251.398	249.108	292.546	377.952	364.611	361.486	286.304	270.471	239.953	150.006	162.21	144.054	417.365	319.677	410.107	418.624	504.046	468.554	138.46	156.148	185.35
TI240292S000357	Ava_A0013	Hypothetical protein	16	1817.08	1390.22	1841.03	1070.77	1786.03	1564.98	251.631	269.104	318.914	500.616	387.304	510.202	306.917	333.808	277.34	77.8844	121.62	93.3786	799.34	661.154	860.164	832.995	985.365	976.49	102.182	118.065	170.473
TI240292S000358	Ava_A0014	Hypothetical protein	16	1613.97	1458.83	1661.54	957.203	1609.45	1357.37	333.178	246.401	306.922	503.109	487.017	501.263	359.461	274.625	271.824	104.07	112.201	112.277	876.927	1080.49	773.362	1002.64	1014.8	1077.13	154.825	118.536	208.88
TI240292S000359	Ava_A0015	Hypothetical protein	16	218.338	203.671	227.807	139.328	251.854	201.197	206.74	177.024	167.905	85.9586	78.3291	88.8882	87.6301	80.4442	66.1539	233.255	242.813	248.56	125.656	167.275	126.403	127.896	132.093	116.694	200.675	221.255	243.516
TI240292S000360	Ava_A0016	Hypothetical protein	16	482.215	577.933	520.694	390.282	469.251	453.547	247.059	239.306	275.166	101.747	168.511	110.119	82.8966	89.6822	60.1002	249.498	248.113	257.877	425.346	762.892	413.864	508.266	704.127	502.88	243.636	218.805	273.681
TI240292S000361	Ava_A0017	Hypothetical protein	16	67.8339	91.7164	78.5248	65.5216	60.522	96.0538	39.5413	36.0669	40.8261	30.0433	35.605	35.8132	28.0896	28.9942	25.5694	33.9091	31.6985	31.0691	72.025	145.978	65.2687	68.978	75.717	44.4806	39.5326	33.3556	48.8328
TI240292S000362	Ava_A0019	Hypothetical protein	16	168.693	185.029	187.993	120.873	150.009	178.596	96.1004	156.8	106.82	87.4418	96.5699	76.0201	82.3696	64.6585	56.368	110.943	131.459	113.703	309.608	188.305	282.969	246.485	238.362	160.516	112.885	113.255	96.03
TI240292S000363	Ava_A0020	Hypothetical protein	16	423.553	476.155	414.02	312.896	409.85	455.788	208.585	135.483	189.149	173.483	175.08	107.444	167.322	127.152	148.277	139.248	124.559	142.048	475.165	540.875	452.525	462.08	422.872	405.293	181.782	149.124	204.986
TI240292S000364	Ava_A0021	ParB-like partition protein	15	223.279	187.697	220.154	177.782	238.773	205.668	75.7173	92.2194	87.9926	180.676	207.567	133.515	139.485	178.862	182.945	98.432	87.688	86.2721	228.258	150.396	221.96	187.496	179.345	133.658	86.9274	84.4964	59.7306
TI240292S000365	Ava_A0022	Cobyrinic acid a,c-diamide synthase, likely misannotated	15	890.385	1183	857.965	796.116	773.245	1118.97	253.875	331.478	299.445	447.985	747.329	364.529	375.607	403.312	480.066	280.034	305.306	246.393	638.434	700.202	700.745	577.976	798.156	401.804	256.732	240.975	182.256
TI240292S000366	Ava_A0023	Hypothetical protein	16	535.094	774.177	611.037	705.012	571.254	753.177	295.986	281.724	304.527	827.238	1255.52	719.861	730.474	591.143	603.791	226.83	237.044	257.199	304.321	716.444	267.128	374.774	446.045	421.58	440.224	256.281	438.233
TI240292S000367	Ava_A0024	Hypothetical protein	16	23.0215	24.578	24.917	24.6816	23.305	22.6842	23.507	22.2474	23.1834	30.1286	26.5189	29.9452	25.2194	26.7196	24.2987	24.3499	22.9299	23.2085	25.0764	29.5971	27.2988	26.1445	29.8341	32.1265	25.5808	23.3517	26.0751
TI240292S000368	Ava_A0025	Resolvase	6	62.4253	46.089	61.3297	53.8156	63.0979	48.7752	48.5316	43.2547	49.1292	111.15	68.2703	90.6271	68.1166	79.4717	58.1356	65.2633	57.6576	55.1585	85.7534	90.4913	75.0036	96.2255	97.0804	122.524	57.8858	56.7058	74.9096
TI240292S000369	Ava_A0026	Hypothetical protein	16	97.8803	71.0166	91.8067	62.5838	122.659	70.7825	73.7885	60.5527	63.7335	64.1546	52.3103	53.8795	105.563	108.696	78.1142	88.1018	96.1099	90.9311	107.203	67.8325	162.232	84.3068	72.1902	52.197	55.052	71.9873	52.2861
TI240292S000370	Ava_A0027	Hypothetical protein	16	289.326	213.855	291.405	154.999	419.257	182.651	269.176	191.55	202.511	255.228	158.645	342.384	693.578	581.34	379.753	399.917	369.591	392.581	926.967	524.296	1143.51	730.448	629.673	632.492	194.283	272.896	220.94
TI240292S000371	Ava_A0028	Hypothetical protein	16	613.21	607.197	690.301	625.422	517.409	538.451	240.156	247.131	244.408	794.321	589.956	820.638	446.79	485.103	332.485	227.327	236.666	201.099	2452.42	2377.36	2559.52	2486.68	3385.9	1992.56	188.577	220.013	233.811
TI240292S000372	Ava_A0029	DnaB helicase	6	402.249	534.1	422.62	491.536	294.555	505.25	159.766	183.314	185.083	366.773	422.372	338.61	207.061	213.801	303.794	131.567	143.075	121.304	855.702	936.892	963.374	811.05	1033.84	530.558	139.219	130.524	113.697
TI240292S000373	Ava_A0030	Hypothetical protein	16	209.697	243.222	206.224	155.551	207.694	207.465	82.3632	74.5605	76.0495	133.9	185.966	105.403	117.173	105.721	163.43	94.3748	84.591	71.3341	110.183	113.1	112.059	114.207	103.244	102.433	76.1445	60.9055	48.4303
TI240292S000374	Ava_A0031	Phage integrase	6	396.094	418.742	406.595	284.67	444.009	474.528	320.881	369.098	280.199	194.571	202.626	166.738	253.591	225.417	303.796	244.269	283.941	214.702	313.763	543.031	316.43	348.546	379.826	374.745	298.638	263.4	340.932
TI240292S000375	Ava_A0032	Serine/Threonine protein kinase with TPR repeats	15	64.9192	68.9612	58.9257	59.8078	57.8912	60.8546	35.7615	38.4112	38.2662	42.6503	53.6044	42.1999	48.3389	51.7033	46.5264	40.4175	34.1645	32.9438	29.5465	32.2424	27.5346	28.3403	30.1026	31.6875	39.4821	30.031	28.0369
TI240292S000376	Ava_C0001	Major facilitator superfamily MFS_1	11	40.1599	30.5406	38.1262	30.1748	34.6167	36.1708	37.9238	39.6056	34.6121	28.6297	34.2307	32.8689	31.4539	29.4607	37.9018	40.268	41.1673	42.5603	38.9843	37.6807	40.5312	37.0655	34.483	32.0577	45.462	43.8433	58.5802
TI240292S000377	Ava_C0002	Amino acid adenylation	15	70.9457	90.6057	78.8795	87.463	73.1706	88.4012	58.1947	76.3578	68.27	49.325	66.0865	48.8686	54.4754	53.9839	93.8577	91.8089	75.4052	76.9275	49.8569	47.7548	44.4072	44.9132	48.2803	40.4708	72.2866	64.9282	57.3277
TI240292S000378	Ava_C0003	Phytanoyl-CoA dioxygenase, phytanic acid a-oxidation pathway	15	25.0776	28.4908	25.4889	25.8371	23.8418	28.4212	22.66	26.3523	25.4501	31.3198	29.5812	35.3137	26.1312	28.3689	35.3487	24.3211	23.8825	25.3998	24.5937	30.8884	23.6688	24.9789	24.7276	25.7482	26.1853	22.045	23.6332
TI240292S000379	Ava_C0004	Phosphopantetheine-binding	15	25.3404	27.9338	28.8595	27.4321	23.8442	26.5441	24.8782	24.8661	27.1598	30.2045	39.7259	34.1681	24.9161	26.6822	25.6496	29.9354	24.9599	24.5849	24.3344	24.039	21.6008	23.267	24.5329	23.6112	27.2154	23.6263	21.3345
TI240292S000380	Ava_C0005	AMP-dependent synthetase and ligase	15	26.4075	27.8774	24.6475	26.374	25.11	25.2863	22.9365	25.1096	24.8305	31.982	29.7697	27.4274	23.8143	25.1107	26.7742	32.6638	26.0644	26.2468	28.2035	26.0453	26.6335	28.721	25.1907	25.1375	26.199	24.5454	26.1872
TI240292S000381	Ava_C0006	Hypothetical protein	16	29.5282	30.7249	28.7843	31.4972	31.2208	32.5403	31.59	34.6576	30.8418	40.5307	37.947	46.1848	31.3674	31.4848	32.4731	30.9123	35.445	33.8156	49.5331	52.9525	45.5201	41.6123	44.45	45.3546	36.8104	31.5255	41.9158
TI240292S000382	Ava_C0007	Condensation domain	15	23.6868	24.7959	24.478	24.9789	22.5811	22.9731	21.7026	21.8831	23.2566	30.7157	30.2312	29.2945	22.0844	25.9331	22.4731	25.6886	23.2463	22.5181	28.9383	27.8462	27.4077	28.6882	29.1314	25.7809	23.8819	19.669	19.9583
TI240292S000383	Ava_C0008	Phosphopantetheine-binding	15	27.7344	33.2547	28.9295	34.4115	27.219	39.0479	30.235	41.6351	31.711	56.6133	76.7501	51.1082	41.9518	41.7015	29.5826	49.9705	40.1082	30.2126	32.5997	34.9948	32.0613	30.3916	32.8494	34.1648	40.1367	34.4964	33.6576
TI240292S000384	Ava_C0009	Amino acid adenylation	15	27.5868	30.1021	29.1396	33.7614	27.7852	30.7843	26.6791	34.7286	29.2041	33.8802	35.7401	33.7437	26.0186	31.9323	37.4944	32.4019	32.8705	28.6503	29.3227	30.1078	25.7387	27.294	30.4655	31.7564	33.4051	26.3888	29.9056
TI240292S000385	Ava_C0010	TonB-dependent siderophore receptor	11	34.0179	39.5114	32.3677	38.0615	34.2069	35.7288	34.5834	42.1531	44.1227	40.1272	39.9593	46.0188	36.1944	36.5251	73.5932	51.4559	43.6455	39.8099	40.1237	40.4764	35.7287	35.4404	34.7233	34.4048	43.1899	40.781	36.0959
TI240292S000386	Ava_C0011	Extracellular solute-binding protein, family 5	11	238.175	307.845	270.932	244.545	249.565	309.614	337.487	367.522	397.248	151.17	193.749	201.939	194.373	236.357	199.155	400.788	383.941	402.025	292.578	349.831	296.59	239.456	311.961	233.331	417.874	389.983	475.68
TI240292S000387	Ava_C0012	Binding-protein-dependent transport systems inner membrane component	11	59.8797	48.0024	52.5469	39.1167	53.4842	49.2365	51.5515	40.6594	42.1181	29.8194	33.5703	28.6853	34.6036	31.0783	42.4662	45.2485	44.8793	50.7754	53.5482	48.1098	49.9326	49.5913	40.8893	40.1633	39.6901	43.0311	38.9267
TI240292S000388	Ava_C0013	Binding-protein-dependent transport systems inner membrane component	11	56.3451	56.8212	47.945	30.2615	53.2786	46.2899	31.6316	31.6201	26.8327	28.1633	24.1691	30.7443	26.1461	27.0555	49.7201	31.6569	32.3057	31.4537	52.2176	47.3329	53.3819	47.2276	39.0766	37.0032	34.0891	30.576	35.8571
TI240292S000389	Ava_C0014	Oligopeptide/dipeptide ABC transporter, ATP-binding protein-like	11	403.486	408.091	413.605	309.97	386.898	473.141	123.671	173.547	156.197	109.37	97.0721	86.3501	82.8636	118.098	226.484	135.764	141.476	122.263	292.461	212.827	305.242	244.461	261.488	218.285	125.828	142.001	107.17
TI240292S000390	Ava_C0015	ABC transporter-like	11	39.5687	46.1566	44.6188	43.8184	33.2135	66.5148	46.8467	74.2556	42.944	46.3146	52.4294	64.1773	45.5289	37.5132	35.0385	45.5614	52.7453	39.9738	41.9089	41.9695	45.3024	36.1156	39.4201	35.7404	43.1489	46.6692	58.2822
TI240292S000391	Ava_C0016	Hypothetical protein	16	28.0735	28.9061	26.9518	29.2541	27.3491	28.9367	28.2916	27.02	31.3638	31.473	38.566	35.6189	34.8798	37.8805	31.0025	32.1444	28.7871	30.1578	24.7864	25.7451	23.4794	24.5906	26.1619	25.6806	28.8487	26.4639	26.3276
TI240292S000392	Ava_C0017	Hypothetical protein	16	29.5003	39.1817	30.6499	33.9556	32.301	32.738	31.4689	29.1276	34.6326	42.5841	48.7885	55.2017	39.4025	36.0298	38.5588	41.475	33.9004	33.1915	27.8944	28.7355	24.9387	26.9258	27.7364	26.9937	36.2191	30.5831	28.9648
TI240292S000393	Ava_C0018	Hypothetical protein	16	22.2183	22.1574	21.6044	22.0662	23.0726	20.9605	24.7209	22.9713	25.7628	29.4564	26.1714	26.1538	22.6981	24.0782	27.2192	26.4011	25.6494	27.8218	21.5075	21.7074	20.5658	21.1817	22.017	22.9186	24.7484	24.7573	28.7532
TI240292S000394	Ava_C0019	Hypothetical protein	16	23.8026	25.8565	23.0996	25.6183	24.1327	22.5116	22.7336	19.9172	25.1959	29.1978	28.4719	29.1652	22.4816	25.5626	24.1705	27.2273	22.1466	26.1491	22.1518	19.4279	19.2879	21.4294	22.6404	23.2135	23.0793	23.8694	22.3279
TI240292S000395	Ava_C0020	Hypothetical protein	16	25.3095	25.3309	28.1282	29.1705	24.122	26.8866	26.9148	26.2402	24.7884	31.0317	39.46	32.9848	28.0003	24.9815	26.7699	30.68	29.2258	25.9578	26.4858	24.3276	26.5724	25.0862	26.3871	27.6114	28.5304	25.513	30.7623
TI240292S000396	Ava_C0021	Hypothetical protein	16	27.4165	28.8645	27.2096	32.6023	27.7864	24.8613	37.9142	33.1681	31.8573	37.6193	51.8064	36.8907	40.9917	35.7398	32.4635	43.3896	43.6953	36.8368	47.4653	34.9349	52.3614	39.4575	33.8171	39.7466	46.5149	44.9185	51.3105
TI240292S000397	Ava_C0022	Transposase, IS891/IS1136/IS1341	6	34.9367	35.6124	34.3011	27.7612	34.0324	30.6611	84.9528	62.0609	56.7272	62.8971	57.8568	64.1979	74.2883	45.361	44.5287	75.4081	76.1339	87.4805	168.16	170.303	153.809	157.274	115.918	191.979	156.813	117.677	249.904
TI240292S000398	Ava_C0023	Major outer membrane protein	15	41.201	48.6394	42.4789	42.1645	36.2305	47.3677	43.3954	56.9949	44.4282	39.2921	55.0005	40.7722	42.3589	43.6419	96.1398	48.6971	48.0216	41.1193	41.5161	39.3494	37.1756	36.5912	36.245	36.4505	58.2231	53.727	47.5212
TI240292S000399	Ava_C0024	Major facilitator superfamily MFS_1	11	79.777	91.9113	84.0986	75.3308	56.1775	102.79	27.6518	32.4156	32.8914	34.1815	34.3143	30.0762	27.3438	28.2507	60.9391	33.4995	35.775	31.9103	44.4831	37.1409	42.166	39.2979	43.8635	43.9125	31.8803	28.7904	29.7862
TI240292S000400	Ava_C0025	NAD(P)H dehydrogenase (quinone), azoreductase	15	155.497	187.108	141.027	125.824	94.1529	172.248	31.3317	33.6157	33.1686	35.474	38.9004	37.307	32.1638	36.5159	92.579	31.8961	30.2444	33.0123	77.8384	58.3059	74.0708	69.5116	69.3707	76.1786	34.2542	32.1581	33.0539
TI240292S000401	Ava_C0026	Major facilitator superfamily MFS_1	11	127.894	127.404	126.529	112.106	91.8047	136.437	64.2211	83.2393	71.7004	35.2333	38.2804	41.3948	45.8068	54.6185	131.266	75.2139	95.3931	73.6044	111.003	75.4245	119.893	88.7475	97.7408	86.3614	93.9927	90.0913	132.776
TI240292S000402	Ava_C0027	Transcriptional Regulator, AraC family	5	26.559	28.3098	28.1597	28.4531	27.6617	29.3309	35.6468	42.5797	35.2161	37.2948	35.3309	41.4031	39.0015	37.8234	46.3192	44.7697	49.0668	45.5587	217.798	191.976	279.632	154.551	200.276	73.2617	34.4665	36.3355	29.6442
TI240292S000403	Ava_C0028	Predicted transcriptional regulator	5	34.1774	41.4444	34.2506	40.4474	34.1259	41.1627	48.1794	56.9666	53.5767	56.1707	71.1056	59.9557	94.1716	87.3851	68.9798	66.6924	58.3639	58.8379	55.5168	70.8804	55.2952	51.6611	63.4397	51.5951	51.7086	50.4405	39.4244
TI240292S000404	Ava_C0029	Hypothetical protein	16	43.2589	53.3772	41.5967	43.0097	37.8826	49.2255	67.6901	66.0981	60.5819	38.6309	45.8729	36.2373	109.74	77.2883	122.611	58.7437	51.7199	67.4857	31.6487	46.4531	31.5204	35.7437	35.2198	33.9268	64.144	59.4541	47.4329
TI240292S000405	Ava_C0030	ATPase	15	26.6114	27.464	28.808	26.4889	26.7551	27.622	28.1023	28.3031	27.5562	28.637	34.1901	30.5296	28.6787	27.6458	49.3606	28.5105	29.0137	27.1096	31.2002	27.7785	27.6265	27.6202	26.169	25.3921	30.961	27.912	26.2577
TI240292S000406	Ava_C0031	Protein of unknown function DUF192	16	25.3968	26.9326	26.523	25.7286	25.4096	25.4142	24.1228	23.068	24.6157	31.9776	31.2092	28.0817	27.6695	27.5691	28.8042	28.9374	23.8182	23.1729	25.3438	23.0496	24.17	25.6706	24.2333	25.1266	26.4267	24.2553	21.8683
TI240292S000407	Ava_C0032	Hypothetical protein	16	104.285	123.609	94.1895	272.717	97.377	116.719	308.085	364.831	380.951	464.547	529.887	596.6	532.478	781.336	471.731	493.166	468.806	404.19	135.82	161.196	93.319	119.357	210.761	148.897	361.041	337.893	289.518
TI240292S000408	Ava_C0033	RNA-directed DNA polymerase	6	3809.23	2797.88	3876.1	3480.67	4143.37	3333.91	3098.51	3226.43	3421.02	3596.37	3236.01	4023.24	3479.27	4106.03	3244.51	3164.91	3031.89	3125.8	2179	2912.52	2044.96	2632.44	3303.66	4616.84	3547.58	3412.07	5434.92
TI240292S000409	Ava_C0034	Hypothetical protein	16	27.7585	28.9395	30.4329	29.5735	27.2597	27.9946	36.4018	40.1618	40.1777	27.8534	34.8612	30.5286	38.2454	55.7542	167.9	42.0153	48.1912	54.4808	29.9558	27.7723	25.7606	26.2209	26.4529	25.1162	37.3799	40.7006	30.2484
TI240292S000410	Ava_C0035	Hypothetical protein	16	25.1465	28.2142	24.1824	29.0528	24.3935	28.3764	24.6371	29.301	29.4909	37.3987	46.1273	37.2868	28.0669	33.9098	69.1007	32.9334	29.723	27.0116	26.2457	24.8993	23.028	23.7279	24.4948	24.1219	31.0337	27.2928	24.0611
TI240292S000411	Ava_C0036	Transposase, IS605 OrfB	6	31.1675	33.6708	31.0136	32.5864	29.326	29.9142	42.3826	51.3188	42.0234	47.7699	54.6078	42.9936	43.135	37.3869	77.1813	50.1705	43.5775	48.5312	32.4884	30.9922	27.7603	29.7997	29.3874	33.8094	52.3299	44.4561	61.0899
TI240292S000412	Ava_C0037	Hypothetical protein	16	35.8353	46.706	45.4347	39.5064	38.9267	38.127	36.8417	39.7551	34.92	52.8237	63.72	62.2805	41.1439	40.742	79.3934	41.8823	35.4295	36.7041	66.302	62.3397	57.2951	60.7046	63.6808	55.8596	45.8248	39.3051	41.2427
TI240292S000413	Ava_C0038	Hypothetical protein	16	30.4905	33.6485	28.5778	32.4239	28.1618	32.2468	26.5146	30.5042	29.6672	42.992	41.2464	51.5805	36.2419	32.3356	76.0376	32.8445	30.8535	27.398	37.2103	31.8577	32.6142	33.7388	34.84	31.2172	29.6871	29.0705	26.1177
TI240292S000414	Ava_C0039	S23 ribosomal, likely misannotated	15	22.8998	22.4584	21.034	24.0682	20.6733	20.8838	19.2594	19.7835	19.8578	25.8094	26.8641	24.6559	20.0256	23.2621	21.9211	21.8169	20.748	20.7178	21.2641	19.4271	19.2604	21.0606	21.7918	21.6737	21.0651	19.3857	18.1114
TI240292S000415	Ava_C0040	Hypothetical protein	16	23.6846	29.7947	24.2478	26.5769	24.1273	24.6532	20.5281	26.1999	23.6621	30.5879	34.1221	34.9064	25.384	22.7103	35.6225	25.7535	23.5718	21.4352	26.6815	27.2956	24.9467	26.5429	27.6441	24.7051	23.9876	21.9154	21.1825
TI240292S000416	Ava_C0041	Hypothetical protein	16	39.2213	40.3272	40.6433	38.8788	38.061	43.1765	42.3102	52.5144	38.7259	37.6259	45.6643	41.9982	37.135	37.5277	106.592	45.0005	47.0288	41.3712	89.0568	69.8168	69.4159	68.9125	83.1707	50.9419	44.1817	43.8133	37.0579
TI240292S000417	Ava_C0042	Hypothetical protein	16	29.1086	33.7576	30.4122	33.2288	29.7916	32.7118	24.646	32.0682	29.3966	43.5534	43.362	40.6999	34.8008	32.1063	51.0164	35.5988	28.0983	28.9703	48.622	36.2031	43.0205	38.192	48.17	33.1072	30.3805	27.4371	24.4368
TI240292S000418	Ava_C0043	Hypothetical protein	16	36.5566	40.2688	31.6723	39.5189	34.1345	39.4188	39.4871	44.7407	40.01	38.082	55.9855	52.9348	38.5678	38.3338	104.294	44.8092	46.5397	38.1863	76.0075	60.0683	62.9148	59.5353	64.4347	44.6264	51.0803	47.2833	51.4768
TI240292S000419	Ava_C0044	Hypothetical protein	16	22.508	27.8821	23.7735	27.0006	22.7131	26.3904	27.5017	27.5786	25.9531	30.5884	39.3182	31.2588	28.3418	28.4724	92.6966	30.7204	29.0401	27.0178	26.41	27.0889	25.0327	24.7282	24.1951	24.6361	30.7552	26.4526	25.9573
TI240292S000420	Ava_C0045	Hypothetical protein	16	27.6598	30.5386	28.3803	30.3361	28.6369	27.8525	33.1724	29.2475	31.3224	39.7804	40.9511	36.2406	31.0586	31.485	55.1024	31.7151	33.1926	30.8844	32.8717	36.0203	28.3126	28.6813	31.5022	31.17	32.3247	31.0619	29.6439
TI240292S000421	Ava_C0046	Hypothetical protein	16	28.7893	28.7658	25.6826	28.1194	25.7897	26.0378	28.0727	30.1224	29.8363	31.7178	35.0849	35.9656	27.5749	29.9813	36.792	31.2182	31.4173	40.0967	29.5075	30.0318	26.9168	29.8015	26.5069	28.5964	30.2974	30.0988	26.2382
TI240292S000422	Ava_C0047	Hypothetical protein	16	22.3327	20.9828	21.7825	22.3326	22.2297	22.5767	20.7504	20.3282	22.1023	23.7018	26.7691	29.0638	20.8857	25.2623	23.2641	24.0449	22.7284	23.0859	20.033	21.1598	20.3686	21.7898	22.2602	22.2039	22.8717	19.2513	19.7976
TI240292S000423	Ava_C0048	Hypothetical protein	16	30.1009	39.7755	29.813	32.3037	31.2129	32.4902	32.8677	38.0397	33.8267	37.5683	56.0136	40.5939	37.6397	44.4049	59.0272	46.776	39.0034	36.3162	35.6696	30.4265	31.298	34.2846	35.3477	32.3118	43.0268	34.3548	34.4244
TI240292S000424	Ava_C0049	Hypothetical protein	16	27.0592	28.6451	24.851	26.8296	27.5762	23.584	66.9895	59.9576	54.0774	33.3749	33.3732	34.0484	27.5289	29.1268	33.5794	95.8452	94.8107	90.6301	29.5869	25.9022	27.4833	26.495	26.5078	27.5142	51.4579	64.3841	43.2377
TI240292S000425	Ava_C0050	Hemolysin-type calcium-binding region	15	348.711	426.506	330.97	622.783	309.276	423.139	149.416	191.724	205.375	775.569	667.271	783.705	219.05	302.13	282.111	186.333	214.897	198.606	1401.8	963.311	1293.19	951.741	1122.35	498.926	217.22	213.919	272.816
TI240292S000426	Ava_C0051	Hypothetical protein	16	154.231	128.045	139.531	126.112	171.224	125.414	176.499	182.12	179.03	311.288	235.791	286.072	150.365	138	147.331	148.967	170.267	183.898	152.564	126.93	167.607	130.528	132.117	140.085	221.774	194.272	277.143
TI240292S000427	Ava_C0052	Abortive infection protein	15	263.595	308.293	270.738	194.591	222.262	278.668	1079.04	946.408	921.934	115.004	158.515	80.6143	211.392	121.873	209.957	1033.95	994.621	989.109	376.001	545.562	303.954	334.141	312.047	439.387	1769.21	1254.92	2615.75
TI240292S000428	Ava_C0053	Hypothetical protein	16	396.562	369.673	405.384	329.533	368.285	411.942	174.275	204.043	220.347	217.25	197.007	220.948	168.476	181.246	250.366	247.144	245.599	219.735	768.169	681.821	738.807	786.653	911.667	569.282	366.586	294.455	511.374
TI240292S000429	Ava_C0054	Hypothetical protein	16	634.923	566.018	622.41	471.782	697.124	594.546	211.667	227.693	258.44	531.065	429.121	542.598	231.719	253.516	388.479	219.953	250.095	240.905	1561.92	1364.35	1427.93	1441.11	1735.57	1166.47	402.514	304.296	577.112
TI240292S000430	Ava_C0055	Hypothetical protein	16	152.093	157.633	166.184	149.146	174.653	174.111	144.563	163.165	133.267	208.208	221.418	218.005	109.474	91.4426	142.273	146.289	149.461	144.738	392.773	358.669	383.816	379.566	364.535	250.827	216.714	157.881	225.712
TI240292S000431	Ava_C0056	Hypothetical protein	16	48.7877	34.8051	46.1043	32.7471	68.0961	39.1715	45.7045	34.5304	38.2692	28.9596	28.567	28.625	27.8678	30.6716	35.5033	43.185	44.1971	41.5312	71.055	54.0891	82.3032	63.2198	54.5158	40.8369	39.538	45.0504	52.9151
TI240292S000432	Ava_C0057	Hypothetical protein	16	36.7108	34.1808	35.3592	32.5841	35.1681	30.78	31.4782	27.2894	30.9834	38.4456	40.215	45.8893	33.0234	33.4588	26.6882	38.095	34.5618	34.9934	47.4977	45.2028	56.4504	49.8385	49.1074	45.3142	30.2188	33.4155	36.779
TI240292S000433	Ava_C0058	Tetrahydrofolate dehydrogenase/cyclohydrolase	10	227.002	258.77	235.929	184.413	207.554	226.527	221.601	231.78	218.411	176.48	225.208	156.153	256.522	240.396	387.663	198.524	198.631	214.589	401.57	479.799	370.961	374.812	415.46	309.318	290.242	217.171	334.234
TI240292S000434	Ava_C0059	Hypothetical protein	16	61.8029	73.3543	61.7814	62.0883	64.9951	80.9467	25.33	30.9242	27.0217	31.7446	50.2644	33.5349	40.3509	44.9165	42.6106	31.5334	25.2934	25.4409	80.6356	108.308	93.7114	71.0628	112.817	68.9826	38.5939	27.4851	37.9251
TI240292S000435	Ava_C0060	DEAD/DEAH box helicase-like	6	33.8948	34.692	37.4868	35.1033	33.6669	39.0399	59.5547	61.287	60.5685	44.4868	48.3927	47.6873	54.468	53.4217	79.3932	56.8541	66.0353	68.1407	48.0976	51.9586	46.7047	42.9432	48.8641	39.1011	63.5938	57.8101	59.1627
TI240292S000436	Ava_C0061	Hypothetical protein	16	23.9985	27.3528	24.8454	26.1801	26.1145	25.097	28.8806	26.6285	32.2563	30.3174	37.5221	29.3057	24.4408	25.3398	60.2497	30.8423	28.5841	28.4409	26.9313	27.444	23.4981	23.9241	24.8748	26.7397	28.6122	27.7148	23.5351
TI240292S000437	Ava_C0062	Hypothetical protein	16	22.7819	27.6528	22.2511	22.1271	23.7443	23.2427	24.0455	23.0892	23.2134	27.8821	28.4722	27.2674	22.8586	24.2555	38.7094	24.9572	24.5252	24.4832	21.7979	24.3414	21.5019	22.1525	23.2573	22.3943	24.0112	22.5624	20.61
TI240292S000438	Ava_C0063	Hypothetical protein	16	25.271	30.9384	24.1701	28.13	25.2055	33.6559	24.9552	33.1868	25.1312	44.5194	57.4885	38.8173	30.9459	29.0329	87.5597	30.4497	29.0252	27.9452	25.0471	25.2768	20.8283	24.3328	22.9205	23.6936	30.2421	27.3631	25.8044
TI240292S000439	Ava_C0064	Hypothetical protein	16	24.0479	31.4027	25.7956	27.1211	24.8381	26.3839	25.0366	21.0744	27.2827	31.7071	33.4262	32.8152	24.6439	27.615	28.7109	28.9665	24.2415	24.5357	24.6087	21.5384	21.1362	21.7147	22.5143	23.2747	24.4044	21.6661	19.3408
TI240292S000440	Ava_C0065	Hypothetical protein	16	25.2544	25.2323	25.4524	28.8976	24.0423	26.5245	23.3788	22.3014	26.9582	28.8415	34.7032	33.4694	25.0301	28.019	34.9325	30.0055	24.3761	24.6492	22.7904	22.1117	21.7966	22.5701	23.8687	23.6542	24.8721	21.043	19.2669
TI240292S000441	Ava_C0066	Hypothetical protein	16	26.1242	27.8095	26.4326	30.9214	25.5768	28.7266	26.829	26.7248	27.8338	33.4394	29.2109	36.2646	27.8966	29.5185	87.6789	33.2853	28.4727	27.2686	25.7919	28.8197	23.0509	24.38	23.6575	26.4625	30.4581	26.415	22.7006
TI240292S000442	Ava_C0067	Hypothetical protein	16	30.5136	29.0929	30.0132	26.9749	26.5578	33.9342	29.1954	27.9126	32.1028	37.9496	39.1443	30.109	32.0341	31.843	254.393	31.8402	29.8086	25.1802	51.3565	59.158	42.9158	42.3546	38.1094	32.8236	33.4808	26.6898	26.7745
TI240292S000443	Ava_C0068	Hypothetical protein	16	31.0005	34.197	29.3184	34.9726	29.0403	30.3275	27.3559	29.9439	29.8928	39.6204	34.2536	34.6547	37.0226	34.6382	165.043	35.6056	30.1975	28.3416	37.2812	40.8758	32.7859	31.6922	33.9527	27.0624	32.7609	29.1631	27.298
TI240292S000444	Ava_C0069	UBA/THIF-type NAD/FAD binding fold	15	23.3503	28.1181	23.558	26.264	26.01	25.1764	24.062	27.8049	28.4423	35.078	37.8858	33.1715	30.5607	36.2221	46.4383	30.8327	27.9891	27.792	25.8261	25.2831	23.3325	23.6197	23.7986	25.4704	28.8107	26.0234	24.0383
TI240292S000445	Ava_C0070	Hypothetical protein	16	28.8702	28.3433	27.4038	27.1754	31.2917	26.0975	32.3494	29.1843	30.6276	31.1954	38.4506	31.6101	60.5696	42.0635	93.4062	32.3564	31.5888	34.7647	30.3017	34.1287	30.0237	29.0921	26.1273	29.3489	30.9195	31.6425	30.5831
TI240292S000446	Ava_C0071	Transposase, IS891/IS1136/IS1341	6	42.689	50.8952	43.7417	54.5563	48.5366	47.6964	51.1298	64.4422	55.2103	68.6929	77.9891	57.2718	100.351	115.928	67.8434	76.1214	63.5059	64.7837	60.9819	74.1891	56.754	58.7414	76.4392	64.739	59.0467	61.8667	59.2558
TI240292S000447	Ava_C0072	Hypothetical protein	16	37.0274	45.669	39.1707	37.2811	42.0581	36.613	30.6795	27.9049	31.906	36.776	49.7419	31.7439	42.9802	36.6666	87.3096	35.4522	29.2022	29.4884	27.6142	37.2675	25.3255	27.2332	30.5581	28.2912	32.6802	28.5857	29.0452
TI240292S000448	Ava_C0073	DNA-methyltransferase-like	6	27.0836	27.9083	27.1407	28.9267	27.9626	25.6101	27.198	23.2038	27.3536	26.8952	29.9796	26.7976	24.0503	26.0763	38.5549	28.3215	25.7776	24.6841	20.4641	20.5978	19.8279	21.0577	22.5089	22.6642	23.8764	25.9547	21.4232
TI240292S000449	Ava_C0074	Hypothetical protein	16	29.6307	34.0486	28.7038	28.3998	30.8525	29.4481	28.4035	32.2432	26.9788	37.9806	47.0742	46.9108	32.1168	36.8728	67.4144	40.1865	36.0823	33.215	38.5363	44.6589	33.883	34.8876	39.7922	31.9849	34.7287	33.7655	35.9981
TI240292S000450	Ava_C0075	DNA polymerase III, beta chain	6	47.376	51.7097	45.0045	46.4254	35.8982	53.4085	27.6983	35.3919	30.5797	46.4725	67.8336	52.5226	37.2325	36.3375	84.5488	35.3416	29.1712	29.5483	180.741	351.411	146.196	172.548	298.576	156.258	65.3696	34.6639	82.6996
TI240292S000451	Ava_C0076	ATPase, DNA polymerase III/DNA elongation factor III, tau and gamma subunits	6	26.0759	33.8927	28.8755	28.246	27.723	26.7914	32.3492	35.1115	32.2761	38.0859	39.5741	45.5556	34.4151	43.6803	68.1572	34.1761	34.4334	31.3688	60.7245	50.9542	54.4104	46.3224	52.682	42.489	34.9338	31.9414	35.9877
TI240292S000452	Ava_C0077	Hypothetical protein	16	22.1994	26.3117	23.0705	23.2986	23.0136	23.5539	21.2754	21.4899	23.7118	28.7131	30.8605	30.5095	21.4583	25.2043	24.5939	27.5676	21.9203	24.7514	22.1902	21.4581	20.1063	21.3261	21.9749	23.418	21.8577	20.6081	20.5632
TI240292S000453	Ava_C0078	DNA polymerase I-like	6	29.6951	32.2715	33.4988	32.6677	30.1599	31.7451	62.2916	59.0825	51.3628	43.1233	61.21	41.2216	62.2335	41.9537	346.081	69.2271	80.4597	54.8946	39.7345	56.457	37.615	39.8366	39.7997	39.3377	70.7131	66.2094	71.0017
TI240292S000454	Ava_C0079	Transposase, IS4	6	393	332.163	356.996	473.487	419.5	258.837	3212.27	2637.96	2790.37	1249.03	1171.78	1570.48	3068.89	2477.47	2561.76	3572.74	3440.56	3572.91	741.039	805.752	969.194	711.102	752.255	789.371	2514.58	2857.71	2089.31
TI240292S000455	Ava_C0080	Transposase	6	490.081	488.083	429.199	543.444	430.113	386.633	3455.03	2704.21	2960.02	987.812	1047.06	1241.12	1675.98	1563.42	1625.98	4258.75	4362.42	4309.87	620.565	863.837	574.807	633.296	793.213	773.296	3070.16	3091.64	2397.68
TI240292S000456	Ava_C0081	DNA polymerase I-like	6	22.721	27.337	23.8428	26.0648	22.5326	24.3611	27.6118	27.4442	28.1412	30.3701	30.9307	31.6857	28.5088	30.9624	38.1736	32.3254	28.0487	27.3868	22.175	22.7142	20.7579	21.8705	21.9268	25.9109	29.8052	25.074	26.1053
TI240292S000457	Ava_C0082	Hypothetical protein	16	26.2231	24.5564	26.0452	26.4143	25.6905	24.3207	26.1489	24.982	24.4558	33.5782	35.7268	35.0196	32.3184	34.9834	30.798	30.2836	24.863	24.3832	25.2385	30.0885	26.1273	28.6367	32.0889	33.034	28.54	25.1523	31.0358
TI240292S000458	Ava_C0083	Hypothetical protein	16	24.6938	27.7181	27.531	28.3867	24.86	25.2991	23.2904	24.3945	27.9261	33.8609	36.2985	36.1893	27.7677	29.5459	30.808	29.8934	26.3449	26.6657	28.0896	28.9327	26.4699	28.1009	32.4168	26.474	25.4319	24.1241	24.1282
TI240292S000459	Ava_C0084	DNA polymerase III subunit delta	6	30.2053	36.9763	29.2529	34.2626	27.7961	30.8324	27.2312	34.9389	30.3443	43.5295	55.7255	45.7241	36.1342	38.1794	43.1829	36.434	30.7447	28.2747	35.6169	33.3239	34.3162	32.808	31.2586	38.7133	35.2448	29.2623	25.5402
TI240292S000460	Ava_C0085	Hypothetical protein	16	22.9808	26.1756	23.5015	24.6046	23.2918	25.1073	23.2471	22.3626	24.8541	27.9809	30.982	31.7327	23.9137	26.1011	42.9244	27.038	24.0441	22.7285	23.3956	24.8369	22.1234	21.8865	23.0825	24.5465	26.0194	22.5714	21.1117
TI240292S000461	Ava_C0086	Transposase (24)	6	24.121	23.3949	21.5067	24.016	22.2843	22.0901	29.2155	26.9283	28.7551	31.042	26.3916	26.3448	24.9836	25.152	39.6676	31.2967	29.2176	28.4044	27.0503	29.2811	29.9198	28.1971	27.3776	24.1638	29.8456	31.0843	28.9764
TI240292S000462	Ava_C0087	Transposase family protein	6	23.2096	24.1959	24.2858	24.5152	24.2277	24.4346	32.7204	27.8766	29.5466	27.9071	25.4052	27.7961	24.6676	28.6139	37.179	31.0923	29.0877	31.1065	40.413	44.6708	36.995	38.5001	32.7566	28.7121	34.4551	33.8058	47.4675
TI240292S000463	Ava_C0088	Putative transposase	6	195.925	251.839	180.842	149.215	121.414	157.035	254.673	192.583	198.552	217.101	290.711	180.011	154.377	110.187	144.415	231.408	180.397	216.805	510.996	891.09	455.765	554.001	583.419	484.971	404.345	268.256	597.29
TI240292S000464	Ava_C0089	Hypothetical protein	16	35.5622	33.3492	30.9113	36.275	24.2139	30.0406	27.5072	31.7577	29.8365	40.4339	52.2557	36.623	28.3392	30.5983	31.8641	29.2426	31.9277	31.3852	64.2565	72.2473	56.0366	54.2243	80.4484	37.6037	52.5813	49.6481	94.5627
TI240292S000465	Ava_C0090	Histone-like DNA-binding protein	15	30.6709	33.88	28.8497	41.2889	26.4039	31.5075	42.0287	40.5367	44.4194	67.975	59.9747	67.1137	73.2338	120.433	44.8329	46.693	52.0904	57.3865	38.4784	30.8835	35.0333	34.3278	48.1028	31.5886	37.7573	48.4672	38.0917
TI240292S000466	Ava_C0091	Peptidoglycan-binding domain 1	15	172.492	170.815	165.538	242.501	150.719	165.533	319.887	360.005	372.793	497.514	346.036	446.887	445.454	841.213	616.492	455.768	393.098	484.686	365.892	224.508	336.014	285.682	334.161	251.625	379.99	399.09	378.643
TI240292S000467	Ava_C0092	Hypothetical protein	16	168.529	200.62	181.824	228.233	167.963	175.355	207.879	206.574	222.552	427.881	305.759	391.908	270.348	496.432	313.519	282.943	259.404	292.808	387.866	197.607	395.436	341.303	309.155	255.935	263.193	342.998	259.397
TI240292S000468	Ava_C0093	Endoribonuclease L-PSP	6	133.692	133.701	138.619	138.129	128.336	129.751	83.1043	91.6886	82.7153	152.165	98.7888	144.116	70.9129	138.206	81.5312	108.744	105.616	102.968	209.072	86.1479	246.127	166.803	135.693	115.533	89.3574	129.055	103.983
TI240292S000469	Ava_C0094	Hypothetical protein	16	239.945	247.315	247.384	252.216	217.396	248.846	85.1603	97.0861	95.5816	330.201	156.201	309.861	71.4698	196.068	142.776	128.469	149.123	125.248	377.904	147.735	406.305	224.142	212.773	163.571	80.6814	103.936	79.7448
TI240292S000470	Ava_C0095	Hypothetical protein	16	243.446	253.805	239.607	323.26	216.576	223.709	218.381	182.411	188.175	736.706	311.439	758.04	167.738	419.242	400.15	278.443	302.247	314.572	769.542	353.042	788.07	427.6	333.734	287.385	189.977	227.29	156.448
TI240292S000471	Ava_C0096	Hypothetical protein	16	73.5261	64.121	70.8439	122.44	64.1363	70.0769	48.8327	72.3008	61.3744	251.433	68.8691	268.21	49.2336	173.34	72.7308	88.7001	114.138	113.823	244.294	86.8149	305.79	127.731	124.108	82.463	59.3066	73.4934	51.8734
TI240292S000472	Ava_C0097	Hypothetical protein	16	85.2822	80.3432	88.8162	163.656	97.4611	89.5304	130.813	134.979	124.385	417.161	183.327	466.829	172.422	298.217	172.556	168.633	182.724	183.438	309.928	190.922	388.217	190.137	189.15	173.053	137.063	144.62	114.708
TI240292S000473	Ava_C0098	Abortive infection protein	15	145.23	103.184	133.124	319.516	121.516	116.235	189.461	272.076	232.033	563.88	168.484	648.628	157.167	604.759	218.086	432.472	539.152	467.651	402.189	134.367	554.542	185.959	236.23	180.566	181.873	247.747	114.465
TI240292S000474	Ava_C0099	Abortive infection protein	15	478.453	394.109	459.931	1026.82	458.717	449.185	1000.1	1355.77	1294.25	1560.17	492.138	1904.51	432.089	1802.82	953.689	1889.79	1944.46	1854.12	1104.49	422.201	1499.81	566.493	540.46	558.338	904.795	1204.05	530.256
TI240292S000475	Ava_C0100	Transcriptional Regulator, TetR family	5	435.121	367.147	417.818	1207.55	366.387	439.563	1919.99	1980.61	2025.47	2019.39	1415.03	2306.9	1445.31	2591.08	1385.26	2612.64	2910.08	2710.19	940.112	534.42	1142.08	565.558	702.615	675.204	1452.15	1734.84	846.782
TI240292S000476	Ava_C0101	Hypothetical protein	16	898.58	1168.93	868.728	877.085	651.958	1304.18	86.1921	125.35	114.65	113.981	151.642	100.317	71.0113	110.974	372.66	80.207	90.2206	82.386	493.781	429.269	476.592	388.724	428.231	308.917	139.616	107.647	138.411
TI240292S000477	Ava_C0102	Glucose-methanol-choline oxidoreductase	15	464.731	603.695	436.568	440.98	383.09	649.667	185.262	226.568	214.738	171.799	201.863	136.269	131.775	175.267	576.388	194.013	217.662	179.036	865.052	676.38	836.537	712.391	714.902	558.081	244.343	238.088	272.687
TI240292S000478	Ava_C0103	Salicylate esterase	15	218.584	274.594	227.358	294.737	189.497	339.407	99.9215	123.525	141.779	68.4473	99.8468	62.304	68.6589	92.7167	179.923	129.795	141.167	121.689	322.048	270.813	296.519	246.934	298.265	195.383	203.546	172.821	280.895
TI240292S000479	Ava_C0104	Cupin	15	164.692	179.706	153.954	140.928	134.637	180.478	260.077	201.659	190.642	87.2028	78.7847	83.8529	119.221	113.649	218.976	217.828	232.753	236.974	316.425	322.813	298.67	278.372	293.262	241.882	313.299	283.553	393.776
TI240292S000480	Ava_C0106	Isochorismatase hydrolase, siderophore synthesis	15	129.806	145.761	133.045	119.523	135.037	140.796	101.723	107.056	97.0158	103.493	122.782	144.736	125.164	132.992	156.93	127.85	124.13	123.104	238.787	160.063	226.962	197.338	214.014	171.809	106.747	133.358	118.478
TI240292S000481	Ava_C0107	Alpha/beta hydrolase fold	15	284.599	288.11	243.155	217.99	206.845	290.68	97.351	124.318	118.675	112.172	112.182	115.155	140.056	171.042	264.034	90.9638	98.3913	106.734	409.221	252.599	422.244	336.96	302.021	209.25	108.836	130.662	124.231
TI240292S000482	Ava_C0108	Zinc-containing alcohol dehydrogenase superfamily	15	60.2737	68.6377	60.0101	66.0444	52.9248	67.9544	31.8039	40.791	32.1619	36.5826	43.3319	52.7164	34.5855	38.6592	71.0195	34.3915	42.3742	37.518	153.845	67.3307	127.068	78.5746	80.6205	51.3152	40.2305	33.2838	31.0569
TI240292S000483	Ava_C0109	Short chain dehydrogenase	15	325.04	374.115	285.808	270.801	242.367	339.94	106.615	146.262	135.845	132.148	114.446	127.286	66.8919	116.282	939.229	130.017	188.64	129.045	928.942	485.05	777.076	485.339	396.248	257.796	191.093	167.085	149.701
TI240292S000484	Ava_C0110	Hypothetical protein	16	155.396	131.649	153.575	174.313	139.235	143.592	109.332	140.075	131.416	298.174	260.389	347.622	115.322	155.172	220.898	135.274	175.805	132.119	968.565	621.53	1041.01	807.795	809.412	628.404	244.769	267.14	593.053
TI240292S000485	Ava_C0111	DSBA oxidoreductase, protein folding factor, thioreductase family	15	98.302	102.744	89.311	82.0441	84.5243	100.094	199.932	172.392	170.791	96.9492	74.6964	100.885	71.7467	87.9871	594.741	232.776	284.317	231.361	168.255	103.687	137.094	145.22	98.8634	124.3	223.373	314.389	260.197
TI240292S000486	Ava_C0112	NAD-dependent epimerase/dehydratase	15	62.2551	65.9509	68.3169	63.3279	56.6586	76.1341	34.263	49.1317	36.3756	48.1544	38.6957	75.8036	36.3262	61.3195	206.222	53.9298	54.3548	42.9538	99.737	51.6378	94.3418	68.1337	59.7758	57.3571	47.741	46.9124	40.7512
TI240292S000487	Ava_C0113	Ketosteroid isomerase-related protein-like	15	46.7765	49.8421	45.3063	45.2885	42.3541	50.9227	28.5734	29.1933	29.09	38.1593	41.5782	55.8623	28.8568	41.5314	57.3951	29.5091	29.9099	26.4123	50.6969	33.8611	49.7574	40.5602	40.1237	36.7904	30.3134	28.5989	27.9199
TI240292S000488	Ava_C0114	NAD-dependent epimerase/dehydratase	15	75.198	67.3351	64.0694	73.4	62.9486	75.6709	30.79	40.611	37.8341	54.6454	48.4309	70.3737	35.8816	59.1446	141.594	40.5068	42.8698	40.2668	73.9447	46.2885	76.7027	55.1752	59.4534	57.4726	39.1872	34.0038	31.2341
TI240292S000489	Ava_C0115	Transcriptional Regulator, AraC family	5	111.056	86.7372	103.848	72.5652	116.544	117.274	57.3504	62.7172	55.1872	43.6146	51.0556	38.8411	41.3451	44.4112	296.475	63.5735	83.4433	60.7001	107.766	74.2704	98.8368	102.014	94.4083	124.519	66.9186	78.0924	72.1134
TI240292S000490	Ava_C0116	Two Component Transcriptional Regulator, LuxR family	5	83.3169	89.1931	90.3682	68.6344	82.2031	116.919	33.7039	46.6624	39.134	38.0446	43.308	34.0199	27.109	36.5184	153.642	34.6698	43.7888	30.9862	128.062	72.9017	134.132	89.7832	100.098	68.9609	48.1694	50.6027	51.6103
TI240292S000491	Ava_C0117	Serine/Threonine protein kinase and Signal Transduction Histidine Kinase	15	213.72	220.528	228.924	176.575	213.644	271.493	65.2883	89.118	90.5426	63.5703	67.3781	72.2696	69.0725	98.3752	189.14	98.9779	78.2058	66.2453	280.585	300.052	287.206	352.018	463.466	402.144	171.286	136.423	305.918
TI240292S000492	Ava_C0118	Hypothetical protein	16	27.0971	27.3505	26.1259	24.4199	28.1035	26.221	27.9725	28.0176	28.0246	28.4121	29.0084	27.0204	26.528	24.6339	82.2262	28.6861	30.3396	29.9539	30.483	32.935	27.8563	27.8895	25.8733	28.9361	31.1159	28.7332	34.0255
TI240292S000493	Ava_C0119	Single-strand binding protein	6	25.8726	29.8072	25.928	33.4325	26.3597	27.3638	31.1084	29.0875	31.7297	34.4	43.3079	35.4565	29.8168	28.5543	67.7128	40.5975	31.0581	28.8746	40.0637	34.8658	31.0998	34.0103	35.5664	31.6205	28.9573	27.7117	26.5218
TI240292S000494	Ava_C0120	Hypothetical protein	16	20.7526	24.1144	22.0776	22.7825	21.4806	23.6777	24.6836	22.1831	22.2714	28.6945	28.2606	29.709	24.4559	25.1117	41.1905	24.8713	23.0752	24.3102	39.0754	62.4185	38.851	38.8319	34.0297	32.5532	25.2984	21.418	20.9933
TI240292S000495	Ava_C0121	Cobyrinic acid a,c-diamide synthase, likely misannotated	15	1504.95	1566.79	1582.15	1030.26	1113.09	1511	200.199	241.002	225.492	170.267	199.566	129.22	137.959	99.0463	236.59	39.2385	36.739	36.0166	1509.17	3438.48	1267.25	1761.36	2193.12	1811.34	232.711	84.3346	381.346
TI240292S000496	Ava_C0122	HNH endonuclease	6	102.156	83.1198	125.404	84.5467	100.17	86.7124	31.0568	26.3531	29.3348	54.2628	46.615	44.4766	39.881	43.3409	38.6414	30.0186	26.6757	28.1836	278.366	401.266	221.892	309.616	439.504	413.413	53.6198	37.5754	118.83
TI240292S000497	Ava_C0123	ParB-like partition protein	15	57.5711	48.3304	55.656	45.7856	49.6878	44.1668	26.7491	33.5047	31.9025	43.6356	48.8305	43.8504	38.3745	34.6493	33.5584	35.1158	29.7289	30.135	176.936	199.037	151.338	183.092	204.89	198.14	37.2713	30.6813	55.0427
TI240292S000498	Ava_C0124	Hypothetical protein	16	27.5754	31.6475	26.7473	30.3069	27.0112	34.5928	31.0588	37.4656	32.1799	31.1717	43.6354	40.3321	32.5438	30.7716	65.1816	38.2525	40.8459	34.6996	45.7493	47.6099	43.8312	40.9529	38.4982	37.7637	47.7386	41.7737	43.6992
TI240292S000499	Ava_C0125	Protein of unknown function DUF182	16	51.7317	54.7893	44.3047	44.5091	49.4943	51.5453	34.3981	37.9203	37.8919	47.9361	43.7822	38.252	36.5958	38.3034	114.921	37.2203	35.5356	32.2051	111.721	134.483	106.255	110.814	131.294	111.346	55.1918	45.5075	70.7785
TI240292S000500	Ava_C0126	Aldehyde oxidase and xanthine dehydrogenase, a/b hammerhead	15	38.6108	47.1486	38.859	45.6064	35.6259	49.8179	26.0449	31.5029	27.6817	35.992	41.7845	40.8745	26.944	33.7315	68.6335	32.9299	34.2625	27.5406	67.6157	42.7852	81.0295	47.3192	47.7904	50.5934	36.2339	29.0051	27.5329
TI240292S000501	Ava_C0127	Molybdopterin dehydrogenase, FAD-binding, substrate unclear	15	26.2616	30.243	26.2966	27.7546	26.2575	29.0984	21.7999	23.9772	23.288	29.1741	35.1195	28.945	23.59	25.4247	29.0211	24.2292	25.7348	23.1149	28.3686	24.4826	28.5769	24.9041	25.822	27.2197	26.8828	21.9571	22.1251
TI240292S000502	Ava_C0128	Ferredoxin, subunit with Ava_C0128	15	31.6744	32.9147	31.2737	38.1637	29.6658	34.4018	56.3601	66.2952	53.1114	81.2451	43.5633	70.508	62.9018	92.6668	60.2818	62.3627	79.4849	88.7678	58.3346	34.6146	58.9717	35.5868	30.9381	32.9306	45.8237	58.3204	38.0251
TI240292S000503	Ava_C0129	Transposase	6	26.7688	30.6775	24.7657	27.2492	25.5216	27.6374	30.9017	31.9937	31.7677	31.6808	33.3439	35.5198	28.6844	27.5235	29.6899	31.8836	34.9407	31.8709	25.8244	25.7075	24.0978	24.2427	23.9271	26.1515	30.6281	31.1585	27.9706
TI240292S000504	Ava_C0130	Hypothetical protein	16	29.9389	34.1631	30.713	31.8706	34.1516	32.6844	46.5761	36.9606	42.1671	36.358	35.689	35.4181	34.4514	30.3304	51.4148	45.4663	36.7501	44.6467	35.7939	38.7594	35.1165	35.9678	33.5712	38.152	52.6365	40.6136	43.1454
TI240292S000505	Ava_C0131	Hypothetical protein	16	39.8304	38.8785	38.6825	28.447	33.8064	34.6977	28.4398	27.9014	29.098	29.8301	30.7906	29.9298	25.6116	28.5751	128.356	30.1327	32.6298	28.0002	72.4216	65.4607	68.5288	69.8786	65.9621	98.8795	37.5189	39.3544	61.121
TI240292S000506	Ava_C0132	ATPase	15	82.6055	81.4657	75.173	61.608	56.8741	92.7892	39.8317	43.8254	43.721	52.2755	51.9348	49.8664	35.0707	40.643	220.105	41.6392	44.5385	31.0951	86.7989	60.9308	70.831	89.9661	102.922	94.7834	52.4967	47.492	55.6746
TI240292S000507	Ava_C0133	Hypothetical protein	16	35.6136	46.3715	33.9612	36.8718	30.4525	48.1002	25.6087	44.3315	27.5916	39.4112	55.4461	82.3582	45.7615	34.0874	34.154	32.3382	29.8416	30.6097	30.9702	26.641	28.1689	31.9082	29.2364	30.1302	31.9994	32.4139	33.1712
TI240292S000508	Ava_C0134	Heat shock protein DnaJ-like	15	86.6625	102.244	74.3542	60.8843	51.0547	100.141	35.9048	32.9251	39.7878	36.362	39.0117	31.9306	28.7458	34.7779	110.306	31.0617	31.5982	28.9021	67.6847	49.0564	57.7197	69.7152	50.8678	58.4423	44.41	33.7586	41.2833
TI240292S000509	Ava_C0135	Hypothetical protein	16	118.938	126.279	121.444	100.035	81.7973	167.778	48.7494	69.7314	68.746	56.9255	61.5996	60.2971	61.157	102.643	131.794	60.2503	57.6124	51.0414	122.843	69.793	125.993	102.401	120.43	108.527	69.7389	62.7058	67.7041
TI240292S000510	Ava_C0136	Hypothetical protein	16	30.8664	29.0856	31.0687	31.9665	27.6501	31.0612	24.9193	26.5782	24.5717	29.9093	29.7251	35.1504	24.5766	29.9957	28.6394	26.93	25.7242	26.8962	35.7912	29.2967	38.7281	31.5116	28.0501	33.3252	25.5569	26.4932	27.8709
TI240292S000511	Ava_C0137	Hypothetical protein	16	285.496	241.252	284.309	173.412	189.118	259.279	105.94	121.266	128.247	125.235	69.7761	118.1	63.0866	179.01	346.889	101.754	103.421	91.5881	405.39	232.661	473.606	291.869	272.825	367.367	164.945	135.239	216.524
TI240292S000512	Ava_C0138	Aldo/keto reductase	15	79.7269	64.9308	75.5392	58.5423	55.0575	73.438	34.0669	46.3924	40.8034	41.6656	47.0784	52.0153	32.5202	56.8496	40.98	35.8626	43.5438	35.6153	89.6453	45.6494	127.377	59.3778	61.604	86.692	41.8271	37.7677	45.446
TI240292S000513	Ava_C0139	Transport-associated, likely misannotated	15	65.4899	59.632	70.1313	50.607	45.0833	74.6583	34.8061	44.9626	36.8377	45.5417	47.592	56.0335	31.5958	41.2844	48.4153	34.8608	35.1431	34.5369	94.2819	45.1841	122.718	63.0442	65.2644	80.2286	45.4224	37.0281	43.416
TI240292S000514	Ava_C0140	Hypothetical protein	16	119.084	104.995	110.967	74.7044	71.9518	114.205	50.7787	43.2877	56.1037	62.6348	46.0711	57.3183	32.2124	49.3809	117.476	35.7649	38.1589	34.922	168.655	89.9366	176.884	107.945	89.8883	120.213	62.8059	46.2973	72.3411
TI240292S000515	Ava_C0141	Molecular chaperone DnaK	15	400.949	386.405	396.524	269.546	246.306	474.163	192.502	210.228	233.614	153.867	152.343	135.309	82.797	127.605	429.607	111.451	148.413	106.566	333.985	205.574	332.515	257.919	229.018	271.536	264.906	199.227	323.17
TI240292S000516	Ava_C0142	DSBA oxidoreductase, protein folding, thioredoxin family	15	151.008	142.213	156.377	111.155	99.0268	180.014	82.4555	83.4508	95.4747	71.4977	73.5082	69.319	43.9533	51.0229	76.3188	69.5946	60.7537	62.8015	266.456	118.732	272.939	190.632	172.176	133.436	105.26	96.6766	122.149
TI240292S000517	Ava_C0143	Heat shock protein Hsp20	15	277.449	259.668	287.866	171.717	186.637	326.045	215.659	137.328	202.007	171.056	143.553	181.509	62.679	89.848	128.851	128.155	126.604	114.742	707.63	468.734	726.653	634.463	575.81	597.221	209.574	196.679	305.073
TI240292S000518	Ava_C0144	Chaperonin GroEL	4	234.131	279.531	264.617	310.708	177.342	315.295	81.3854	113.4	99.0891	265.35	190.328	204.825	69.5817	156.687	223.867	95.9981	93.8083	93.0253	183.728	139.704	196.667	109.195	129.952	103.065	101.246	82.1402	80.6598
TI240292S000519	Ava_C0145	Co-chaperonin GroES	4	61.4596	54.1969	58.5939	47.1667	48.3608	67.7356	33.8748	32.6932	34.251	42.4523	34.141	49.578	28.0062	40.8074	81.6475	34.8869	32.4822	30.4597	56.3919	36.4982	54.9237	47.9055	41.9165	39.072	34.3184	32.4671	30.3239
TI240292S000520	Ava_C0146	Hypothetical protein	16	1220.19	1065.84	1223.85	1082.53	1232.36	1113.92	439.447	420.062	441.748	1228.51	933.535	1296.05	671.662	923.051	729.303	513.402	531.794	474.595	862.88	421.873	805.79	685.765	564.191	609.6	305.443	409.141	217.703
TI240292S000521	Ava_C0147	Hypothetical protein	16	620.081	713.355	613.067	536.25	580.584	628.912	400.139	276.192	287.273	710.995	481.196	579.235	320.163	444.25	893.561	196.354	239.055	206.73	674.453	667.713	586.441	555.714	374.143	438.942	362.729	241.91	242.459
TI240292S000522	Ava_C0148	Flavin oxidoreductase/NADH oxidase, substrate unclear	15	54.6668	47.6705	52.1686	46.6256	53.0493	51.2363	47.2646	47.3757	50.7215	56.3306	43.4412	63.2846	53.4785	84.6688	77.0077	53.4498	53.3472	60.4426	74.472	50.4022	74.332	64.9818	58.1371	57.1378	45.129	52.5223	45.6247
TI240292S000523	Ava_C0149	Metallothionein, family 14	15	1050.41	987.447	1066.16	912.421	1198.25	986.77	1020.61	805.887	816.77	1037.44	1074.27	1286.04	1154.58	753.181	782.994	1008.64	1191.56	1001.69	80.4354	115.801	71.535	81.0465	87.0645	128.833	1214.18	1088.48	1433.48
TI240292S000524	Ava_C0150	Hypothetical protein	16	2057.45	2138.26	2113.32	1769.29	2043.01	2190.82	1457.56	1386.66	1469.84	657.549	632.847	816.718	691.61	593.757	731.344	1760.6	1875.1	1737.11	154.741	171.86	146.373	144.41	143.042	175.792	1947.21	1748.69	2074.3
TI240292S000525	Ava_C0151	Glucose-6-phosphate 1-dehydrogenase	7	696.459	946.985	745.674	690.318	651.586	963.078	991.936	1050.97	1092.12	180.531	279.956	230.887	306.51	368.016	443.385	1330.61	1337.73	1232.2	173.001	153.076	159.53	154.083	162.469	150.713	927.28	1029.16	655.775
TI240292S000526	Ava_C0152	6-phosphogluconate dehydrogenase related protein	7	324.465	359.225	339.943	248.28	224.667	329.41	62.7724	93.5392	79.0787	46.3844	56.8384	47.4224	55.4931	70.2082	378.537	65.2033	89.0932	68.1524	58.1782	47.2668	44.9365	48.0382	42.2606	51.1985	73.6591	69.9705	44.7614
TI240292S000527	Ava_C0153	Hypothetical protein	16	271.214	279.972	253.966	158.643	259.915	232.482	130.943	102.135	85.4275	58.9229	55.804	53.4814	91.8875	69.0501	266.864	62.0478	91.3346	89.7599	138.54	138.98	153.914	148.055	109.389	162.902	126.192	109.202	119.76
TI240292S000528	Ava_C0154	Hypothetical protein	16	309.587	252.471	301.823	208.954	324.333	290.394	89.5452	108.281	105.989	122.224	123.255	131.872	109.014	106.931	184.259	103.664	130.019	118.167	345.156	241.866	363.911	378.949	353.562	442.06	128.052	162.155	249.221
TI240292S000529	Ava_C0155	Hypothetical protein	16	36.7704	38.3915	35.1115	33.6287	34.8479	30.6612	27.899	29.9249	26.5133	31.171	34.8181	29.8805	27.4296	29.4591	56.642	27.4413	29.1655	26.5811	49.5029	44.7032	48.723	51.0089	49.3616	58.9965	30.4484	33.0778	47.2707
TI240292S000530	Ava_C0156	Multi-sensor Hybrid Histidine Kinase	13	67.4694	71.8116	65.2104	57.8093	69.1125	62.9078	175.381	160.187	150.331	73.9059	81.5064	74.7709	110.647	92.0942	88.6217	222.984	222.423	205.683	130.492	121.631	132.147	118.741	123.3	129.12	186.969	225.535	249.933
TI240292S000531	Ava_C0159	Hypothetical protein	16	30.3004	39.7274	30.2617	30.9037	27.513	47.8012	28.5388	53.8834	28.5387	59.1082	68.3044	58.7459	43.7172	34.006	30.2894	29.9818	34.2988	30.8916	32.8122	33.6516	31.0739	29.4514	31.3558	31.8432	40.8929	32.9763	39.1052
TI240292S000532	Ava_C0160	Putative transposase	6	20.9695	20.8332	19.8776	19.4854	19.9534	22.1119	20.5624	21.0484	20.5918	21.6405	19.9515	22.1154	19.6884	22.6094	20.3152	21.0414	21.5358	21.4453	21.7545	21.5003	23.9421	21.4876	21.9341	22.3444	20.3844	20.6335	27.0277
TI240292S000533	Ava_C0161	Glycosyl transferase, group 1	15	22.5685	25.026	21.8922	25.0522	23.1147	24.8659	24.185	23.637	22.4356	26.7704	30.1934	31.495	25.3752	25.9788	25.9847	28.3809	24.9837	25.6361	22.964	23.6339	22.6137	24.5563	24.2221	24.3744	28.399	25.7428	35.5558
TI240292S000534	Ava_C0162	Response regulator receiver domain protein	13	26.6648	27.6083	24.6193	30.2226	24.8079	31.7747	37.8156	52.5141	50.0472	40.77	49.3177	48.9294	39.3629	47.1352	38.5746	73.5734	56.6052	56.847	28.1379	25.4192	25.6018	26.5094	25.4476	26.8883	49.892	44.8411	37.4101
TI240292S000535	Ava_C0163	Multi-component Transcriptional regulator, Winged helix family	5	55.9671	55.5305	53.3138	53.4121	51.8828	61.0843	70.701	91.0673	87.1788	63.3757	51.6316	66.3879	45.8863	93.718	71.713	89.0337	101.794	105.971	111.861	61.002	132.76	82.2441	63.5591	91.7939	77.6979	82.2917	59.3842
TI240292S000536	Ava_C0164	Flavodoxin	3	33.1659	30.7153	34.5588	29.9121	28.4676	32.31	29.3905	27.1258	32.8015	30.1268	31.2033	33.3308	25.6194	29.754	33.4883	32.0726	32.6034	29.4722	60.2227	43.5962	57.6357	54.9565	47.387	61.4739	35.8791	39.5235	55.1936
TI240292S000537	Ava_C0165	Zinc-containing alcohol dehydrogenase superfamily	15	380.951	349.853	399.912	236.476	319.463	406.329	237.079	266.76	288.637	134.263	156.285	154.703	123.094	186.901	255.963	254.945	246.815	226.07	668.367	664.081	546.294	917.551	715.775	1909.58	746.139	728.749	1475.55
TI240292S000538	Ava_C0166	Threonine dehydrogenase and related Zn-dependent dehydrogenase-like, unknown substrate	15	117.06	100.774	127.639	70.4857	85.5711	122.356	219.057	225.804	232.471	66.4333	79.4367	74.8989	68.4283	64.4664	192.056	263.405	281.752	234.486	235.757	157.683	183.53	209.282	204.54	248.074	934.179	781.117	1617.83
TI240292S000539	Ava_C0167	Streptomyces cyclase/dehydrase	15	72.4032	69.5784	68.7739	91.8249	56.0911	73.7129	89.9124	107.285	104.488	145.837	193.813	228.312	156.829	164.648	89.9405	154.822	170.691	158.391	70.2936	44.3507	63.571	58.0788	66.3255	69.2634	575.981	402.083	921.345
TI240292S000540	Ava_C0168	Putative transposase	6	22.1183	25.4709	20.6049	25.2213	23.5912	20.7984	24.9382	22.331	24.2135	27.6791	23.4838	26.0787	21.0905	23.9212	25.0285	24.4522	25.2419	25.4529	22.0396	21.9435	21.5763	22.3702	22.8151	22.8676	24.1063	22.9574	24.5062
TI240292S000541	Ava_C0169	Transposase	6	50.7572	45.7274	44.302	51.828	47.8265	56.5828	142.569	214.094	144.174	61.0958	92.5332	65.8992	96.1955	89.7485	50.1773	123.444	160.596	124.573	55.6737	69.9066	59.551	48.1114	47.345	57.5902	127.891	210.075	213.577
TI240292S000542	Ava_C0170	Putative transposase	6	35.5817	37.2255	37.5129	40.0634	38.572	33.7431	99.3076	72.0741	82.0792	54.0562	49.9252	48.1894	32.2972	35.2696	51.4406	150.478	149.103	150.772	41.9602	36.4042	43.5468	42.8599	39.2514	44.5517	79.0824	113.789	102.931
TI240292S000543	Ava_C0171	Hypothetical protein	16	26.9054	30.3671	26.2504	33.2298	26.1063	26.6129	27.0089	30.6001	28.7608	38.3586	40.8462	34.9584	28.0312	32.0705	27.1898	33.1661	29.6612	34.2389	24.4437	23.3118	23.0775	23.8671	24.9332	26.0108	30.23	28.8156	23.4701
TI240292S000544	Ava_C0172	Transposase, IS4	6	37.3235	31.2411	31.1716	43.0711	35.2354	37.3354	136.101	284.427	153.276	70.5418	83.0366	93.2815	216.716	135.67	65.4337	143.665	163.007	145.021	55.6514	62.8295	68.835	47.7918	42.7733	43.267	131.296	210.16	249.876
TI240292S000545	Ava_C0173	Hypothetical protein	16	31.596	32.023	29.9987	27.2108	31.7995	28.9651	65.9328	46.567	48.4494	32.5404	36.2897	31.6529	32.9205	30.9514	37.2961	66.2047	57.0919	62.105	79.3914	75.2966	77.6003	63.8939	54.0599	41.3244	53.7483	57.5566	50.6626
TI240292S000546	Ava_C0174	Phosphoenolpyruvate synthase, likely misannotated	15	154.693	165.092	172.527	134.253	190.958	146.953	138.253	138.191	135.031	167.046	164.427	169.285	152.728	145.619	206.38	163.752	173.737	159.101	1311.85	1323.74	1260.68	1002.4	1110.47	956.292	375.636	266.996	615.715
TI240292S000547	Ava_C0175	Hypothetical protein	16	26.2247	26.3392	26.7694	26.0764	24.7216	23.0014	23.699	23.1087	24.6804	30.974	27.2966	34.456	26.8479	27.4921	27.4826	31.5632	25.613	25.9841	27.9476	26.8471	26.8646	28.5322	30.0167	29.9907	25.5123	24.5018	22.3386
TI240292S000548	Ava_C0176	Hypothetical protein	16	25.2885	37.3584	31.6915	36.3201	31.7046	32.319	30.86	29.5656	35.644	43.8426	46.3419	48.1392	35.5045	36.2871	41.1819	45.3982	34.1572	31.9	33.1767	29.5033	32.1234	30.3402	32.7455	33.9362	35.1121	30.3158	29.6863
TI240292S000549	Ava_C0177	Hypothetical protein	16	35.5094	35.2152	34.4533	39.0745	37.4222	39.3623	37.2266	40.6705	41.5422	43.0012	47.9954	52.6822	36.8479	33.8659	56.4515	44.6981	51.5436	40.0151	71.712	63.0419	69.7893	65.5152	69.5252	57.3656	55.5751	46.5282	66.4585
TI240292S000550	Ava_C0178	Hypothetical protein	16	75.0252	71.2044	79.0785	58.4425	88.8235	83.8169	40.4004	38.8983	34.8466	59.3608	49.6575	57.7897	38.4729	37.7938	40.691	33.4834	36.6331	34.4074	88.6436	81.655	86.4801	90.9612	83.3214	87.8756	40.8143	38.0932	49.0211
TI240292S000551	Ava_C0179	Hypothetical protein	16	34.4378	38.7604	36.6598	36.4952	32.7807	37.8137	50.5673	49.5035	45.5091	48.874	66.1956	52.7815	37.4884	34.0864	110.352	62.546	69.7459	60.129	58.3218	50.5686	61.5059	58.1491	47.0827	57.3226	60.1067	52.8799	51.7197
TI240292S000552	Ava_C0180	Hypothetical protein	16	43.3404	63.5671	43.2377	44.883	46.5512	54.1876	169.752	192.724	161.986	51.8153	64.4561	58.6091	51.5384	48.7062	84.3265	144.785	140.856	152.076	49.7644	66.0092	48.8737	49.1869	51.1419	42.0254	208.892	138.245	172.544
TI240292S000553	Ava_C0181	Hypothetical protein	16	30.8625	28.9008	29.4346	22.8421	23.5039	26.6581	23.3957	21.795	21.6143	24.2779	24.3959	25.4415	22.9607	22.7663	20.4488	22.722	23.1118	23.8023	34.9164	38.7912	46.2621	35.3963	33.5292	33.8414	24.1619	23.8107	28.7719
TI240292S000554	Ava_C0182	Hypothetical protein	16	26.4855	26.8085	24.6903	23.9252	23.7511	24.1384	22.49	20.0773	23.2277	26.2402	25.0199	25.44	20.9912	24.1497	21.7085	24.2597	22.6617	22.7231	30.4412	35.0595	33.0472	33.199	34.701	31.0452	22.3359	22.3449	24.5895
TI240292S000555	Ava_C0183	Hypothetical protein	16	31.4529	35.3175	30.1889	35.3916	32.6588	34.9778	27.1715	31.7484	29.157	43.487	47.777	46.2128	35.5484	35.8561	29.6831	36.8492	31.9048	31.3933	42.1073	41.7308	41.4845	43.8862	44.9246	48.9354	37.1117	30.3009	35.2256
TI240292S000556	Ava_C0184	Hypothetical protein	16	25.5035	28.0075	27.5532	26.1131	25.1243	27.5527	23.2741	22.2494	24.3563	30.6826	29.5106	28.765	23.8185	26.5689	22.8916	26.8025	23.425	24.0755	24.3241	23.4694	22.3139	24.692	23.8997	24.1123	22.0008	21.3866	20.914
TI240292S000557	Ava_C0185	Hypothetical protein	16	27.5664	33.3358	28.6162	29.5462	26.8374	30.5096	30.5135	34.3347	31.8179	38.6352	48.9487	37.6686	33.3672	33.962	34.4342	35.389	32.7267	31.5434	36.3169	38.1786	35.9217	38.9181	41.6362	33.9284	38.8183	33.3655	33.9851
TI240292S000558	Ava_C0186	Hypothetical protein	16	23.3381	26.966	23.3539	26.0815	22.722	24.6643	23.3079	22.1771	24.641	27.4952	28.8675	30.4422	24.3394	27.0742	23.8889	34.1361	23.6884	24.012	33.9746	35.7253	30.8001	32.0648	32.9261	29.2024	24.5954	22.4963	21.3215
TI240292S000559	Ava_C0187	Transposase IS66	6	283.115	325.175	290.184	260.778	253.735	254.602	926.464	804.433	859.043	294.538	327.757	266.99	493.497	433.797	629.931	1003.14	1155	995.476	217.049	257.087	235.809	228.391	233.066	268.486	808.9	877.77	764.283
TI240292S000560	Ava_C0189	Hypothetical protein	16	41.508	38.3964	36.6379	35.5745	37.301	28.841	26.5162	28.4824	30.461	32.5949	33.2877	38.483	30.0713	29.4	33.0969	32.2043	28.4493	30.816	33.8318	33.5697	33.8357	37.3925	39.32	35.799	29.2568	27.2055	28.4092
TI240292S000561	Ava_C0190	Hypothetical protein	16	36.0788	33.2656	38.2608	31.5496	38.4183	31.5652	32.6787	26.6488	31.0864	32.8142	32.6158	32.4703	29.3001	26.0879	43.8725	29.69	29.2275	30.9093	40.8135	44.6007	44.5471	39.085	37.6463	43.2108	29.5817	26.7687	31.5993
TI240292S000562	Ava_C0191	Hypothetical protein	16	43.401	42.8708	38.3218	35.3945	37.5383	33.6777	53.9657	47.5989	49.2411	45.5391	51.733	52.3996	40.4893	41.026	55.8377	55.9774	59.4545	50.9077	48.7332	47.4678	44.0455	44.2829	49.9779	45.404	61.9767	52.828	52.4817
TI240292S000563	Ava_C0192	ATPase	15	288.91	335.525	283.109	352.87	224.214	320.073	382.415	464.724	541.459	465.264	611.512	411.626	369.991	462.13	482.968	588.016	503.426	570.043	250.179	271.363	229.825	244.802	299.93	221.088	529.45	369.816	365.421
TI240292S000564	Ava_C0193	Integrase, catalytic region	6	357.694	418.504	397.273	434.228	323.691	414.345	278.411	327.284	351.108	784.54	813.704	583.731	497.444	503.352	781.548	339.575	345.493	309.144	192.993	196.254	172.969	213.625	198.573	228.886	289.604	281.043	200.671
TI240292S000565	Ava_C0194	Two Component Transcriptional Regulator, LuxR family	5	23.4364	25.5288	24.0292	24.2212	22.2932	24.0087	24.6674	23.0345	26.3011	29.036	30.8341	29.3768	24.9479	28.2325	23.7816	31.3705	26.329	26.15	21.4032	21.2483	22.1074	22.6969	25.3203	23.8831	24.5818	23.7891	21.1913
TI240292S000566	Ava_C0195	Hypothetical protein	16	25.9091	24.9668	22.9829	26.8638	21.1047	38.1394	21.9153	33.9369	24.9607	42.0159	48.259	48.1433	33.4465	34.1711	25.309	29.1231	38.1187	26.3039	21.9234	22.1553	20.967	22.8321	22.9123	28.7684	30.607	30.1822	27.3847
TI240292S000567	Ava_C0196	Hypothetical protein	16	22.1995	23.8156	22.2448	23.1136	23.7991	21.9742	20.8787	20.9073	22.6211	24.4679	25.5082	26.7337	21.7239	23.8805	23.8565	23.3097	21.6123	23.3294	20.5999	21.2321	20.6099	21.8022	23.4698	24.402	22.2742	20.9847	19.8818
TI240292S000568	Ava_C0197	Hypothetical protein	16	23.1562	24.2907	23.2342	28.3882	24.5332	23.235	22.6421	20.2636	23.2025	27.6547	30.0424	28.9732	21.9417	24.6984	21.6818	27.0327	23.4504	23.7387	22.5483	22.2037	22.6281	22.6404	23.2753	25.0835	22.8693	21.5538	20.062
TI240292S000569	Ava_C0198	Hypothetical protein	16	71.9913	68.5375	78.5421	63.3072	76.1135	82.8699	43.7716	41.0526	44.8272	51.5212	67.566	63.281	42.1812	39.5867	35.0067	42.8682	49.2981	40.996	71.0586	91.2897	74.2916	70.9006	84.5911	70.2413	48.1636	41.2553	55.448
TI240292S000570	Ava_C0199	Hypothetical protein	16	33.3813	35.8162	33.8373	35.4348	32.4936	34.1419	62.2328	51.6883	55.4061	39.943	53.7039	51.1008	35.2001	34.9547	29.1013	83.5126	77.9692	82.7785	41.1144	30.6267	43.6038	39.3342	38.3965	38.6748	71.0351	67.9523	72.7104
TI240292S000571	Ava_C0200	Hypothetical protein	16	161.208	155.969	156.919	110.169	159.401	166.696	113.787	124.78	117.993	55.0939	82.22	65.7472	76.4882	70.5703	99.0942	127.821	134.603	122.638	73.6148	81.4214	74.5084	70.32	78.6826	62.1838	124.981	112.448	108.312
TI240292S000572	Ava_C0201	Hypothetical protein	16	170.654	187.208	177.186	167.657	188.672	182.957	52.772	53.9889	50.4237	141.675	143.405	135.462	59.5834	47.992	38.7257	44.2903	54.995	55.1072	54.7651	97.028	54.4498	77.6894	78.3928	104.157	44.5707	46.424	45.1062
TI240292S000573	Ava_C0202	Hypothetical protein	16	1363.55	1344.37	1420.19	744.352	1583.72	1244.57	2014.42	1163.33	1321.29	414.185	479.594	421.151	737.344	439.734	464.078	1555.93	1667.29	1569.46	666.944	1039.74	670.92	803.308	693.968	1044.89	1640.17	1474.52	1851.45
TI240292S000574	Ava_C0203	Hypothetical protein	16	148.543	198.085	155.573	148.37	108.591	149.317	38.2111	39.0279	34.6699	34.4772	37.6923	37.2779	46.9292	43.1185	56.6016	39.7841	35.8805	40.8371	34.0695	35.4344	31.963	32.2071	32.8771	28.5249	38.2515	37.5617	34.7601
TI240292S000575	Ava_C0204	Hypothetical protein	16	62.9454	70.8128	57.4823	61.8611	45.7711	73.9253	210.903	228.411	205.09	41.0351	44.1133	35.2652	79.6811	67.7399	63.9685	216.217	208.24	232.503	26.0594	31.3672	28.8609	27.4516	29.2197	30.9031	217.73	191.159	143.468
TI240292S000576	Ava_C0205	Hypothetical protein	16	23.166	23.7066	24.7099	24.6164	24.4672	22.6866	28.5892	26.1013	29.0721	27.326	31.5566	28.7417	22.9843	25.9858	30.4181	26.6617	27.0659	27.9745	23.3351	24.3535	25.1871	24.1795	22.7486	24.2915	24.8761	25.1354	23.6609
TI240292S000577	Ava_C0206	Hypothetical protein	16	23.0475	23.5393	21.8585	22.9591	21.9519	23.7247	20.3689	21.4353	22.8612	26.022	23.2753	26.3544	21.8189	24.3753	23.5495	23.881	22.9487	23.0191	23.4356	22.985	21.5939	22.8093	23.8085	23.1912	22.153	19.9073	20.749
TI240292S000578	Ava_C0207	Cell divisionFtsK/SpoIIIE	15	47.3974	42.2169	43.3471	42.3261	43.2672	47.7167	32.9189	40.2551	38.3496	57.632	53.3294	47.431	44.1712	44.5913	111.233	46.5515	46.5566	42.3394	130.535	92.4083	115.943	132.748	120.438	122.268	45.3298	44.7522	49.5149
TI240292S000579	Ava_C0208	Hypothetical protein	16	26.0989	35.2285	25.22	30.3852	28.7236	25.7856	25.024	21.6061	26.0367	29.9994	31.4339	30.8663	25.6127	25.2753	25.0158	33.834	24.9219	24.8183	31.1649	32.6714	28.9644	31.4215	34.2007	32.7501	27.1671	23.2848	26.9873
TI240292S000580	Ava_C0209	Hypothetical protein	16	26.2048	26.424	26.4038	24.7767	27.7528	27.4248	25.9655	28.4486	24.3503	30.776	37.4781	31.1094	27.081	29.5078	110.244	26.0037	29.0351	28.2458	27.0711	30.8685	27.3299	27.4899	25.6716	25.2136	31.9278	26.0177	27.6932
TI240292S000581	Ava_C0210	Peptidase M23B	15	33.9191	35.4158	34.5237	38.3799	33.2914	44.1096	24.6879	29.2279	28.7387	30.0405	32.1017	29.0845	29.8791	31.1375	51.0439	29.1652	29.3614	29.7135	29.4033	30.1348	29.0116	27.2745	35.0491	29.4205	30.9647	26.9377	29.3751
TI240292S000582	Ava_C0211	Hypothetical protein	16	31.3745	32.8983	33.2594	34.498	28.4976	45.6729	20.7441	45.4363	23.9609	32.3055	32.4015	35.7691	31.1567	31.5201	29.7063	26.8126	28.0888	23.6505	30.1541	29.7999	26.5168	27.2269	27.7131	25.5692	25.7509	26.6701	32.9339
TI240292S000583	Ava_C0212	Hypothetical protein	16	78.6315	99.4372	78.8623	97.5912	59.8871	118.298	31.1893	38.804	37.5713	43.4055	45.2365	47.452	38.7133	43.9517	103.972	36.7884	33.8173	31.3503	54.7722	54.2685	46.5107	45.1162	56.1191	44.5912	42.2708	39.8313	46.2556
TI240292S000584	Ava_C0213	Hypothetical protein	16	120.325	117.948	116.785	93.0036	96.9739	146.873	37.5735	41.3143	36.0566	32.0567	29.9111	32.443	30.428	40.6006	81.9342	36.9195	41.0984	38.5744	90.0571	64.2489	75.1759	77.4913	90.9843	62.953	43.0671	48.4359	50.3788
TI240292S000585	Ava_C0214	Hypothetical protein	16	257.041	318.955	274.266	232.42	234.302	259.407	126.211	131.179	129.976	112.41	108.882	105.722	90.9534	119.637	216.067	109.158	131.343	121.188	268.632	169.734	240.671	202.891	201.728	185.368	122.828	141.517	126.801
TI240292S000586	Ava_C0215	Hypothetical protein	16	132.425	148.979	127.928	141.248	101.015	180.787	149.383	218.994	158.206	126.881	118.614	147.875	141.464	172.844	84.4496	258.541	302.36	218.506	168.476	95.2837	158.033	128.126	161.004	103	140.764	201.591	121.183
TI240292S000587	Ava_C0216	Hypothetical protein	16	138.472	172.168	157.472	145.686	121.603	156.664	87.1042	86.8947	92.2849	85.1413	75.6616	86.5571	62.7403	93.0952	86.4686	109.976	110.331	98.3751	178.4	114.091	176.385	134.288	165.397	100.298	84.5803	108.206	84.6111
TI240292S000588	Ava_C0217	Hypothetical protein	16	152.415	149.521	153.204	123.997	129.916	147.025	50.1829	62.7248	55.2957	81.3123	96.6312	108.445	63.5682	79.7685	70.083	73.2315	60.8836	61.8781	187.179	143.228	191.994	153.326	225.601	135.096	80.1535	70.7179	96.5155
TI240292S000589	Ava_C0218	Hypothetical protein	16	76.4684	87.4565	83.084	65.4937	69.448	65.5777	31.1042	27.2264	33.9633	58.9987	45.8732	51.3186	36.0665	41.6821	29.9472	36.5117	30.5401	32.7793	117.224	93.8284	95.9722	109.114	139.425	90.5094	46.6751	39.8252	78.646
TI240292S000590	Ava_C0219	Helicase-like	6	111.452	108.614	110.999	74.6318	91.6453	109.384	40.4831	51.7512	50.2516	37.5739	50.1743	42.6929	41.5357	47.5726	159.672	61.3132	58.1352	50.446	35.1406	38.9376	32.6234	30.6361	33.8127	30.8871	50.8522	52.0477	49.9592
TI240292S000591	Ava_C0220	Hypothetical protein	16	142.062	142.744	134.622	73.5878	150.823	127.85	164.2	113.342	118.584	60.6554	68.5033	58.6974	67.8209	61.8369	139.056	129.5	122.964	133.01	141.316	139.061	134.365	135.03	104.997	122.992	225.808	174.352	306.487
TI240292S000592	Ava_C0221	Hypothetical protein	16	98.0606	71.7227	93.577	75.3708	94.3699	84.2984	99.7143	96.4834	88.0628	76.4081	65.4327	71.0004	73.656	81.3802	53.5553	114.274	99.9856	107.714	250.335	243.091	218.838	231.67	230.634	207.907	217.437	151.728	344.647
TI240292S000593	Ava_C0222	Hypothetical protein	16	67.66	61.484	71.0161	58.648	72.3341	74.508	78.4763	71.3173	71.6618	59.3871	58.4504	63.8111	62.1451	61.1041	48.8269	94.3533	94.2105	98.0472	106.18	82.8787	108.466	103.88	106.651	104.932	104.338	98.9048	118.906
TI240292S000594	Ava_C0223	Hypothetical protein	16	1400.24	1568.76	1390.93	1238.43	1108.55	1631.6	305.08	385.05	397.531	604.347	609.973	520.522	331.298	554.923	596.169	260.077	230.375	270.169	2753.04	2867.5	2422.76	2188.97	2275.82	1552	477.465	371.829	607.658
TI240292S000595	Ava_C0224	ATPase	15	432.994	414.936	406.079	307.722	409.988	386.359	161.509	173.074	157.276	253.28	257.477	249.682	322.541	321.02	278.009	144.845	134.573	166.611	626.288	904.423	552.411	695.961	640.137	774.691	346.426	226.904	626.038
TI240292S000596	Ava_C0225	Hypothetical protein	16	53.1741	46.4083	54.9192	44.3271	48.7014	52.8746	40.6268	37.9422	44.0818	30.7338	30.4038	41.1562	43.0598	76.4287	65.5104	37.9746	36.6347	46.4404	48.6063	42.6394	50.9434	49.1586	42.314	43.2788	44.0285	41.2505	52.8526
TI240292S000597	Ava_C0226	Helicase-like	6	737.787	752.581	706.926	576.265	608.94	860.396	379.149	424.301	385.406	209.82	163.575	280.72	382.546	583.59	504.01	447.787	418.749	466.78	233.025	153.331	203.707	152.189	124.938	128.985	305.839	360.505	205.613
TI240292S000598	Ava_C0227	Hypothetical protein	16	377.058	425.725	407.084	299.974	329.88	478.491	65.5133	81.9623	94.6768	74.2591	66.6828	75.6941	67.0098	116.807	104.536	88.8216	74.578	76.3405	123.576	76.6544	113.653	79.4298	76.88	63.6547	64.5148	64.9479	46.9098
TI240292S000599	Ava_C0228	Phospholipase D/Transphosphatidylase	15	319.791	373.254	305.216	246.466	260.816	355.776	110.474	126.945	132.203	63.1366	60.4562	68.3016	70.6659	102.074	134.575	170.09	158.958	160.893	97.6112	69.4737	92.2689	71.7472	73.6125	54.1528	116.055	126.655	105.285
TI240292S000600	Ava_C0229	Transcriptional Regulator, XRE family	5	80.1681	82.3339	79.1697	68.099	79.42	75.3363	49.5274	39.9023	46.8542	101.921	88.9782	87.27	83.3184	69.5681	81.5223	44.2013	39.0656	42.3892	241.515	269.004	198.529	213.287	213.434	174.599	62.3469	47.7611	96.8864
TI240292S000601	Ava_C0230	Hypothetical protein	16	32.8055	34.9317	33.3149	28.4031	30.9905	33.1034	28.9745	29.3814	25.9676	33.6215	31.7271	28.3623	30.7932	33.2929	43.9559	32.7835	28.2097	27.4709	24.3693	27.749	24.0051	25.9749	25.1165	26.0007	30.542	25.1291	25.3486
TI240292S000602	Ava_C0231	Hypothetical protein	16	47.7525	72.9953	52.5845	43.8965	46.8319	57.3791	41.0736	42.9954	45.5906	52.9779	65.028	60.6145	45.9194	48.1272	146.307	51.5205	44.5385	42.2495	49.9152	42.2315	42.1125	39.6124	36.0635	38.2517	44.1687	41.7663	32.0197
TI240292S000603	Ava_C0232	C-5 cytosine-specific DNA methylase	6	57.3064	75.6436	63.7739	54.7689	56.4121	64.7553	141.363	145.826	135.881	64.1581	88.2655	67.7099	68.7582	72.3782	125.8	151.05	150.523	154.473	105.075	84.8858	119.027	95.2563	90.7961	77.1129	175.906	202.791	255.785
TI240292S000604	Ava_C0233	Type III restriction enzyme, res subunit	6	55.2244	48.3574	57.4696	45.567	54.4454	53.6914	24.3286	26.5245	28.4242	40.2555	38.173	38.7637	27.9962	28.042	42.5475	28.1125	25.4436	25.7237	71.7424	72.7057	66.9078	63.6661	76.3482	58.1817	31.5134	24.0343	35.3574
TI240292S000605	Ava_C0234	Hypothetical protein	16	28.9487	28.6282	29.6035	29.0061	29.5072	28.18	30.7863	30.6619	35.5363	28.4269	31.7893	30.9647	30.8859	35.6183	27.5249	38.3774	32.4232	36.8522	40.9003	36.8245	39.504	36.9398	34.3902	34.7423	34.6287	35.9087	40.8497
TI240292S000606	Ava_C0235	Hypothetical protein	16	25.0358	26.2369	25.4805	26.702	25.5935	25.4689	22.1479	22.0274	23.8482	27.9927	31.3021	27.8831	22.2488	24.7936	25.8821	22.6914	21.9877	23.012	26.665	27.2311	24.5909	25.632	27.2346	24.9779	23.3785	21.6439	22.1403
TI240292S000607	Ava_C0236	Helicase-like	6	93.965	112.595	93.9618	78.5048	85.9133	108.055	46.5496	47.558	44.5755	57.6987	67.4124	53.8702	58.6494	62.2401	57.0841	54.5155	50.6579	47.2457	117.312	94.3157	109.961	99.212	116.034	80.733	55.5894	45.7364	58.5773
TI240292S000608	Ava_C0237	Hypothetical protein	16	102.176	102.905	119.709	94.7204	87.8667	115.111	33.3479	37.9716	36.4399	50.7731	48.7698	59.4835	43.6966	36.0549	39.6334	37.1808	31.8588	35.1341	102.492	149.044	96.3411	109.769	140.76	101.245	42.1153	34.9353	52.0596
TI240292S000609	Ava_C0238	Hypothetical protein	16	422.23	472.09	393.519	292.993	399.963	440.99	261.25	300.092	291.982	178.78	198.691	173.797	156.314	157.764	277.917	268.976	271.253	281.721	317.583	429.927	290.883	336.983	370.888	476.353	566.551	382.566	826.15
TI240292S000610	Ava_C0239	Phage integrase	6	134.663	125.781	127.52	94.4463	135.882	139.044	81.3266	86.1168	89.4517	94.258	82.5967	99.4737	84.8717	95.8248	131.68	116.808	92.8928	97.5485	183.135	175.473	177.696	186.505	211.824	255.553	121.416	114.183	169.02
TI240292S000611	Ava_C0240	Hypothetical protein	16	33.2693	39.5893	34.6929	40.7492	38.7972	44.5369	46.8683	76.4804	55.5688	39.8627	58.7131	56.7099	46.8184	41.4532	34.3488	65.2366	71.5001	64.5036	39.0235	34.7944	33.8126	33.3231	39.4616	34.1538	69.5766	69.8846	68.7253
TI240292S000612	Ava_C0241	Hypothetical protein	16	34.2576	37.6197	35.9366	33.3792	30.4076	34.0253	50.9747	49.7538	58.09	37.511	34.152	34.1044	39.2488	34.1611	35.7837	54.0601	55.6921	43.7059	33.6581	42.6461	29.683	33.6653	32.391	32.7253	57.3413	44.0484	66.5374
TI240292S000613	Ava_C0242	Hypothetical protein	16	103.27	85.0108	89.8631	59.8684	115.619	78.9792	125.724	93.8918	95.9516	78.3672	66.7781	56.8957	138.158	100.798	190.006	84.466	96.9054	93.8775	96.38	154.064	91.9832	98.364	78.3031	121.741	93.9829	82.4973	73.6521
TI240292S000614	Ava_C0243	Integrase, catalytic region	6	604.37	589.436	575.308	408.205	592.002	530.627	180.858	177.402	176.043	302.688	359.951	278.313	323.925	277.422	539.238	168.449	205.073	172.065	477.752	687.591	453.792	496.448	534.375	526.937	189.777	160.587	167.624
TI240292S000615	Ava_C0244	Hypothetical protein	16	46.0818	45.3809	47.98	35.3321	53.4783	47.4504	33.8735	34.0787	31.0954	32.3531	35.2366	36.3263	30.7212	29.6252	38.1354	32.4073	28.2093	28.2819	28.411	36.3831	27.5257	30.6133	30.0158	30.9712	39.7629	30.6684	35.6887
TI240292S000616	Ava_C0245	Hypothetical protein	16	82.7876	106.885	78.6944	57.8733	89.2193	75.5175	106.879	71.9474	75.8123	36.2949	30.4657	31.1783	34.2109	29.7113	35.3205	87.8822	78.3951	92.8157	61.6564	73.8553	52.8415	58.2004	55.9325	49.3668	123.838	96.4847	134.672
TI240292S000617	Ava_C0246	Hypothetical protein	16	42.0556	37.492	44.0971	36.3832	40.4098	47.1142	89.2113	92.3969	83.4014	30.5348	32.5355	30.8457	32.825	33.2674	29.4471	75.5061	93.9958	72.2051	55.6033	55.1554	67.4624	49.8373	45.6821	45.2581	91.4608	103.231	121.737
TI240292S000618	Ava_C0247	Hypothetical protein	16	44.6681	46.5182	50.1433	43.8668	52.0756	45.0666	156.132	162.27	163.459	36.4709	40.7084	44.5262	45.3402	37.399	41.5034	148.407	187.324	156.835	51.1588	63.2432	61.4276	53.1306	59.1432	55.9209	238.722	165.283	291.559
TI240292S000619	Ava_0001	Chromosomal replication initiation protein	6	315.944	300.743	312.342	237.048	309.638	348.434	311.079	338.138	306.442	233.937	230.11	230.4	249.763	229.07	341.732	311.932	305.701	288.724	320.17	330.874	353.379	330.128	362.55	334.438	329.922	309.604	322.239
TI240292S000620	Ava_0002	DNA polymerase III subunit beta	6	977.053	1193.67	1045.54	655.174	889.52	1038.05	397.322	420.992	451.784	108.797	122.391	102.115	126.376	110.056	166.025	353.787	333.251	378.397	515.076	517.65	475.241	526.874	552.76	474.818	368.818	352.455	342.162
TI240292S000621	Ava_0003	Binding-protein-dependent transport systems inner membrane component	11	1028.78	1079.66	1089.17	765.918	947.734	1154.31	1336.7	1634.23	1557.45	290.549	310.997	248.292	433.599	585.566	1028.47	1581.22	1548.94	1542.91	833.212	704.116	765.036	759.269	798.267	666.804	1458.81	1472.25	1198.76
TI240292S000622	Ava_0004	Binding-protein-dependent transport systems inner membrane component	11	31.5882	28.8783	30.5443	26.8086	31.3131	28.9636	59.681	53.4387	54.1847	31.3975	27.8211	29.4319	29.8528	31.3376	48.4784	59.962	79.6766	60.4145	26.1501	25.8585	27.3279	25.7461	24.5272	25.9064	44.9489	53.9115	33.1806
TI240292S000623	Ava_0005	Probable methyltransferase	15	645.417	847.084	677.123	998.441	605.602	838.435	2390.81	2818.06	2564.04	1149.68	1494.12	1509.33	4026.02	3892.66	3867.35	2587.1	2476	2467.05	256.346	207.667	241.993	285.054	273.984	284.703	1965.43	2152.53	940.993
TI240292S000624	Ava_0006	Hypothetical protein	16	612.649	385.305	566.549	622.002	652.401	450.139	2211.54	2190.54	2347.03	751.709	778.676	1096.09	3369.15	3708.57	3289.39	3074.88	2770.56	3093.75	473.082	414.674	526.841	448.358	507.714	453.46	1394.09	2080.21	768.06
TI240292S000625	Ava_0007	NUDIX hydrolase	15	55.8852	49.8485	57.7863	183.104	52.3974	42.5111	2645.52	2296.9	2389.18	342.728	460.332	576.083	2105.65	1845.45	1904.12	2903.44	2811.41	2980.45	45.7689	44.9495	52.8539	42.5066	42.3955	38.0188	1620.52	1880.63	906.805
TI240292S000626	Ava_0008	Hypothetical protein	16	508.877	418.695	533.582	566.752	657.125	413.122	6502.14	4797.13	4854.89	1101.54	1213.77	1439.28	5199.67	3038.61	3138.46	6359.64	6815.91	6424.84	221.404	560.997	223.88	364.641	272.606	567.127	3988.62	4402.4	2820.27
TI240292S000627	Ava_0009	Hypothetical protein	16	71.361	56.818	75.0354	78.0116	89.4479	62.7135	171.995	134.276	134.113	273.027	242.803	295.244	192.188	140.602	118.074	216.101	240.437	200.487	159.653	194.65	171.374	240.702	163.546	384.121	207.98	220.292	320.086
TI240292S000628	Ava_0010	Transcriptional Regulator, PadR-like family	5	49.4376	41.0124	52.5348	47.1765	48.9736	45.8366	198.943	162.434	163.548	79.1634	83.165	82.1896	100.74	84.9299	82.4114	211.56	216.334	205.18	61.2115	67.625	74.2451	58.6558	59.347	75.7861	221.899	229.302	266.489
TI240292S000629	Ava_0011	Hypothetical protein	16	1737.92	1428.51	1546.66	671.625	1947.51	1066.44	2280.56	1517.42	1615.55	803.803	682.661	833.476	757.494	511.31	431.592	2150.46	2111.65	2075.64	750.652	552.298	778.533	665.89	556.129	589.664	1779.27	1858.59	2038.42
TI240292S000630	Ava_0012	Serine/Threonine protein kinase	15	145.735	140.144	140.829	205.052	131.552	137.818	696.477	731.89	752.254	350.071	429.007	357.47	353.454	391.945	286.72	833.597	808.438	831.603	185.388	159.187	188.354	148.314	167.413	123.026	843.163	782.167	911.467
TI240292S000631	Ava_0013	Alpha/beta hydrolase fold	15	1283.73	1230.27	1420.15	1052.72	1347.38	1293.51	454.868	557.156	597.525	500.536	499.187	511.5	455.2	523.395	438.248	515.312	514.968	493.49	1309.38	1030.06	1321.95	1181.2	1502.76	1370.2	402.661	473.67	375.312
TI240292S000632	Ava_0014	Hypothetical protein	16	9381.87	12141	9779.26	6922.34	11843.3	9148.56	7672.14	7004.27	7049.28	4638.97	5063.5	5266.61	5427.48	3784.6	3739.69	6500.96	6283	6711.35	6025.05	12332.9	6454.15	8027.61	8355.92	12391.4	9919.25	6724.25	10187.5
TI240292S000633	Ava_0015	Hypothetical protein	16	90.123	82.8692	87.9483	106.557	79.9253	94.8992	424.803	319.854	321.026	232.947	165.605	233.725	437.368	344.425	248.196	312.151	310.541	337.997	381.457	356.339	396.633	319.062	254.519	176.491	281.576	319.067	244.599
TI240292S000634	Ava_0016	Iron-containing alcohol dehydrogenase	15	4472.83	6006.97	4542.88	5819.99	3883.11	5746.12	2113.55	2996.55	3268.43	4750.5	3907.74	4379.21	2441.82	4972.62	4329.05	2651.14	2259.64	2639.27	13457.4	11581.5	13006	9661.94	9840.61	5952.63	2492.48	2211.75	1385.6
TI240292S000635	Ava_0017	LL-diaminopimelate aminotransferase (DapL2)	8	5294.4	6118.71	5242.01	5793.01	4460	5972.13	2105.62	2909.22	3224.45	4456.83	3933.17	4355.32	2857.02	4511.04	3844.31	2124.43	2224.84	2379.27	14684.9	9844.78	15440.1	10982.8	10302.7	8654.49	2358.59	2539.3	1906.31
TI240292S000636	Ava_0018	Transcriptional Regulator, ArsR family	5	63.9795	49.3122	61.9461	48.9642	61.4362	54.9997	212.308	202.285	172.606	79.1085	51.5585	96.1507	189.396	198.491	127.764	220.743	259.358	247.076	238.658	118.809	279.053	159.938	123.14	130.071	141.596	181.523	124.958
TI240292S000637	Ava_0019	Hypothetical protein	16	437.704	458.967	470.29	336.96	561.113	455.531	2252.43	1400.95	1397.17	417.389	533.591	368.832	738.314	568.874	675.787	1882.37	1835.18	1717.51	416.863	1028.21	337.758	447.615	466.996	720.262	1914.1	1354.56	1209.1
TI240292S000638	Ava_0020	TPR repeat	15	99.7488	82.9675	110.151	78.4417	101.767	80.168	188.657	157.858	180.693	52.1704	53.5298	55.3881	89.0567	107.986	83.6611	230.823	237.262	212.24	57.6696	67.0585	70.5639	64.0415	75.65	70.8955	159.34	171.404	135.266
TI240292S000639	Ava_0021	Transcriptional activator, TenA family	5	161.27	209.62	170.405	156.205	133.19	219.387	224.623	269.394	268.604	77.945	79.6363	79.3229	202.893	212.524	186.75	230.544	210.795	250.179	110.252	145.637	110.689	110.825	144.312	112.16	254.286	232.111	250.379
TI240292S000640	Ava_0022	Glycosyl transferase, family 2	15	1110.95	972.574	1003.49	745.711	1135.55	1239.37	832.202	811.718	878.366	275.087	262.063	291.192	385.709	320.127	286.188	794.254	734.152	733.602	694.059	857.336	775.493	701.379	660.547	618.386	715.081	751.019	773.073
TI240292S000641	Ava_0023	Dihydroxy-acid dehydratase	8	3716.51	3304.04	3705.67	3175.29	3622.03	3496.92	1102.78	1418.61	1610.78	2484.64	1858.09	2590.53	1816.78	3016.55	2069.6	1372.1	1444.89	1254.84	6239.6	2713.27	6888.51	4817.42	5091.21	4041.66	891.146	1364.17	1105.46
TI240292S000642	Ava_0024	Periplasmic Sensor Signal Transduction Histidine Kinase	13	50.0979	45.6242	48.7385	49.4348	45.7695	52.935	291.477	300.244	267.763	93.4342	86.7366	84.1914	85.9808	82.9591	66.1415	300.711	325.308	322.424	94.1853	84.1116	93.4965	84.3105	91.4035	73.7121	348.363	346.897	424.353
TI240292S000643	Ava_0025	Hypothetical protein	16	37.7247	41.4226	40.935	42.425	41.7948	38.1022	98.9261	86.1877	74.0137	57.8595	76.1648	69.9067	69.8033	66.1381	54.0654	117.055	108.948	108.167	58.8174	61.3431	51.6635	65.6233	60.3352	117.633	125.381	122.792	192.103
TI240292S000644	Ava_0026	FAD dependent oxidoreductase	15	139.19	117.906	130.157	131.968	165.185	125.311	196.632	212.417	207.934	188.42	145.32	183.237	382.064	396.025	259.143	240.557	241.913	229.342	123.077	58.5416	148.951	106.827	105.059	100.452	121.638	177.856	70.0055
TI240292S000645	Ava_0027	RNA-binding region RNP-1	15	732.604	896.248	794.563	2352.83	704.684	959.689	3409.43	2584.27	2168.55	5839	8315.29	5837.94	7464.39	4803.62	3982.8	2671.69	3197.72	2553.16	2213.22	6083.4	2341.17	2765.14	3239.55	3924.36	3872.4	2619.09	3327.09
TI240292S000646	Ava_0028	Hypothetical protein	16	24.4755	28.9939	26.8946	30.0968	26.9552	26.3337	41.6427	35.8985	36.6695	38.4909	42.4723	38.262	51.1804	50.2927	37.6255	41.6382	42.8011	43.831	23.144	25.7845	23.1173	23.2254	25.8968	25.184	41.2668	40.3642	35.3079
TI240292S000647	Ava_0029	Hypothetical protein	16	45.3505	49.2696	45.4384	55.7653	51.3621	51.5395	72.7952	81.0447	78.4423	85.5997	88.9538	67.5533	107.772	128.452	178.328	57.8231	66.6566	74.5795	54.2279	60.0922	49.4328	50.3889	45.6403	55.6945	75.0219	75.692	69.2234
TI240292S000648	Ava_0030	DNA topoisomerase I	6	6319.08	6715.84	6160.42	7585.3	4956.57	6885.04	5003.31	6965.24	6666.51	10441.9	10378.3	8562.4	6781.41	11761.5	11536.2	6124.03	6047.37	6565.12	10528.9	7380.57	11334.6	9516.16	8634.83	7347.9	5341.58	6146.03	4070.21
TI240292S000649	Ava_0031	Hypothetical protein	16	2807.32	2387.86	2891.79	1861.38	3191.11	2201.71	9928.66	6186.46	7727.99	2980.15	2713.91	2934.36	4092.81	3428.6	3322.03	9800.95	10712.9	9573.53	2866.95	4327.94	3131.67	4223.22	3684.34	7616.95	9997.66	9283.76	11638.9
TI240292S000650	Ava_0032	3-dehydroquinate dehydratase, type II (AroD)	8	2849.42	2649.22	2896.48	2071.7	3345.51	2606.25	10259.1	9967.59	10615.5	2084.43	2419.56	2103.68	3286.37	3292.56	2619.03	12325.9	13154.1	12325.2	2801.13	4333.92	2727.78	3978.67	3681.69	6367.12	14273.1	13186.3	18179
TI240292S000651	Ava_0033	Hypothetical protein	16	105.36	100.826	113.513	89.6001	110.492	106.844	519.264	571.421	515.581	143.607	125.133	147.426	285.839	331.371	264.99	731.793	810.198	781.129	239.628	189.52	281.577	203.188	215.81	200.953	403.814	580.52	367.325
TI240292S000652	Ava_0034	Metal dependent phosphohydrolase, HD region	15	389.758	392.087	401.847	310.293	389.321	392.875	575.19	638.603	606.337	329.328	320.975	301.219	383.903	533.507	484.146	599.147	557.472	629.765	330.206	311.27	347.51	335.831	322.882	420.291	526.016	576.766	356.614
TI240292S000653	Ava_0035	Hypothetical protein	16	64.8438	54.9423	68.9138	57.425	86.6962	59.0694	459.313	334.337	364.39	250.377	211.213	238.278	212.584	169.018	180.538	472.305	453.416	485.694	125.158	150.55	135.235	146.649	112.073	265.302	437.739	443.801	419.124
TI240292S000654	Ava_0036	Amine oxidase	15	201.787	248.014	197.595	239.516	194.15	263.721	155.855	160.308	135.575	267.519	289.528	216.49	187.565	135.551	118.157	135.831	134.159	134.503	301.634	508.225	297.365	290.294	368.881	250.956	158.64	137.547	117.059
TI240292S000655	Ava_0037	Hypothetical protein	16	23.3792	23.5826	22.0258	24.7494	23.1371	24.652	22.7142	26.6363	23.0276	26.1403	33.2844	29.246	29.9803	25.5635	22.857	27.6315	26.0385	25.5747	21.3426	22.6129	20.3346	22.3224	22.4461	22.587	22.68	25.9333	25.624
TI240292S000656	Ava_0038	Hypothetical protein	16	220.187	258.445	229.34	503.645	318.055	226.132	8688.71	6583.34	6229.28	1374.35	1470.11	1844.16	5937.36	3703.76	3547.68	7407.78	6888.23	6714.69	204.373	310.452	204.677	275.874	184.702	376.19	6866.96	6238.18	5006.67
TI240292S000657	Ava_0039	Peptidase C14, caspase catalytic subunit p20	15	103.115	108.019	93.0373	211.49	93.3868	116.488	830.921	891.564	898.135	402.68	403.924	520.877	804.179	988.883	835.95	990.817	854.246	957.945	154.518	185.508	142.709	177.212	171.986	251.935	777.09	818.631	615.543
TI240292S000658	Ava_0040	Hypothetical protein	16	1022.32	990.008	1040.41	2152.38	1353.24	980.579	7272.14	6033.53	5871.56	5185.35	5390.71	5979.86	12400.4	7752.87	8528.94	6872.38	6220.33	6487.24	186.476	339.131	182.483	287.406	273.747	579.805	4812.33	5503.96	2938.56
TI240292S000659	Ava_0041	Hypothetical protein	16	102.822	92.3743	97.5932	1323.91	110.547	81.1997	2787.38	2488.52	2715.42	5246.88	2583.87	5668.46	5204.89	5412.65	4840.39	4198.32	4302.75	4378.38	999.96	742.704	951.269	1607.97	1276.21	2226.27	1958.77	3060.17	2207.64
TI240292S000660	Ava_0042	Radical SAM	15	209.967	283.453	222.916	7015.82	219.526	261.533	6494.74	7745.84	7435.18	13083.8	13049.4	13262.3	13871.9	13656.9	15088	7658.99	6906.06	7613.43	3058.75	4166.5	2518.62	3995.12	5038.92	4477.76	7894.86	7622.92	8221.34
TI240292S000661	Ava_0043	Hypothetical protein	16	503.482	550.491	504.848	8523.87	670.716	427.292	11001.7	10095.4	9956.5	18308.5	16216.3	20367.3	21849	18678.9	21061.7	13006.1	12792	13480	8270.08	15852.9	7075.14	12694.9	12692.9	22742.7	14369.9	13112.6	18621.4
TI240292S000662	Ava_0044	Thiosulphate-binding protein	15	31.6968	39.7518	34.1767	33.0236	31.3051	36.2643	50.1394	46.7947	46.4201	39.5357	36.0941	35.1504	35.0431	33.4633	43.269	39.1478	55.7613	54.8577	41.5598	88.0894	38.7981	46.9243	57.4002	46.2078	54.8508	48.6984	61.0211
TI240292S000663	Ava_0045	Phosphate binding protein	11	25.1609	26.5315	29.0143	25.5113	25.0935	26.538	25.2654	25.5688	26.9323	27.7251	32.2927	34.0898	24.9063	29.4545	29.479	32.0232	29.1562	27.296	28.0007	26.6924	29.3856	28.4788	29.9273	26.7711	28.3256	25.7179	21.7105
TI240292S000664	Ava_0046	Phosphate ABC transporter, permease protein PstC	11	43.7317	38.3817	43.0695	44.9273	51.5737	40.9819	95.2657	77.0752	88.8431	78.5327	61.5086	83.1579	75.6991	65.5383	71.3094	92.7051	113.395	105.556	130.568	97.4139	112.635	116.45	112.481	99.8084	96.7819	101.749	104.701
TI240292S000665	Ava_0047	Phosphate transport system permease protein 2	11	142.967	114.011	143.424	157.415	144.604	125.752	270.89	236.756	219.889	337.087	291.057	385.642	348.255	268.358	282.795	293.416	292.511	297.228	292.038	242.323	278.99	295.776	264.356	272.01	334.08	315.011	401.527
TI240292S000666	Ava_0048	Phosphate transport system permease protein 1	11	80.1955	66.4888	72.9978	86.8637	71.0732	73.9796	57.1167	59.6536	63.6354	142.844	117.193	147.456	130.866	118.999	99.4714	61.3418	58.5002	58.8622	105.159	95.8508	98.2702	94.7904	108.976	116.232	85.3834	76.9067	138.128
TI240292S000667	Ava_0049	PBS lyase HEAT-like repeat, unclear	15	266.783	320.393	265.459	287.673	213.146	312.814	170.393	207.374	203.162	114.18	147.759	136.221	248.855	297.679	315.368	187.295	168.225	203.352	128.474	145.731	123.05	120.403	128.366	136.207	199.11	175.883	165.994
TI240292S000668	Ava_0050	Hypothetical protein	16	76.1997	78.4651	76.8561	263.712	78.5115	66.5245	1973.98	1765.87	1825.3	548.081	684.654	826.652	3695.6	2912.61	2550.69	2068.08	1861.44	2100.55	57.9256	60.7294	57.346	59.9836	51.1624	56.5281	1776.85	1852.4	1401.08
TI240292S000669	Ava_0051	Hypothetical protein	16	348.621	350.12	329.093	1033.69	315.36	371.968	1514.43	1783.32	1881.31	1697.54	1591.24	1794	4488.07	6228.83	5863.41	2158.91	1740.41	2133.3	63.9069	42.3182	60.0691	63.0235	66.9263	61.5908	1357.95	1569.88	671.694
TI240292S000670	Ava_0052	Hypothetical protein	16	513.649	666.594	480.844	1460.21	483.324	685.697	1043.37	1359.47	1175.27	2814.47	3438.22	2815.34	4551.21	4780.79	5011.27	1129.08	915.882	1207.32	116.791	226.907	79.6395	147.719	167.153	191.582	1248.26	1047.13	726.658
TI240292S000671	Ava_0053	Filamentous haemagglutinin-like	15	650.591	847.895	650.188	611.566	450.348	773.301	339.782	433.517	465.725	239.019	283.567	277.97	544.439	737.787	686.537	428.116	399.063	447.962	121.298	109.958	116.462	113.512	129.117	97.1411	379.385	410.033	291.864
TI240292S000672	Ava_0054	TPR repeat	15	1378.49	1488.68	1385.95	981.216	1118.25	1498.12	202.377	210.049	262.228	339.154	312.29	329.558	240.17	371.873	297.616	134.231	118.129	127.304	692.95	584.087	765.946	792.092	892.827	718.87	135.456	144.202	156.921
TI240292S000673	Ava_0055	PAS/PAC Sensor Signal Transduction Histidine Kinase	13	26.7105	30.2178	27.0627	27.4496	25.5592	29.2188	28.9325	38.1831	31.8022	33.6133	34.1602	30.3069	34.4308	29.8627	35.7463	34.5078	36.8865	33.616	25.761	24.3222	22.8883	24.0234	23.4399	25.613	30.018	33.3449	29.3836
TI240292S000674	Ava_0056	Peptidoglycan-binding domain 1	15	353.223	335.552	318.122	242.015	391.527	293.587	427.45	290.026	324.459	225.577	230.539	246.894	348.261	224.87	167.975	347.029	315.288	367.629	358.141	549.103	371.534	436.217	456.881	436.436	315.812	303.32	318.801
TI240292S000675	Ava_0057	Glutamate-5-semialdehyde dehydrogenase	8	3250.04	4296.26	3351.48	3204.93	2931.57	3710.05	1013.7	1124.9	1164.44	2279.37	2961.12	2254.54	1879.41	1794.66	1759.11	676.286	664.79	721.596	1871.83	3558.71	1915.19	2382.29	3331.69	2799.9	1323.44	864.235	1741.14
TI240292S000676	Ava_0058	Response regulator receiver domain protein (CheY)	13	114.951	111.865	101.265	67.0523	106.476	123.582	40.4273	42.1638	45.1612	45.5373	41.4533	44.8737	36.946	35.0044	45.9926	41.9249	42.7108	42.6039	91.5814	123.361	98.7701	85.4826	111.999	69.3007	47.5361	44.9637	55.3454
TI240292S000677	Ava_0059	Response regulator receiver domain protein (CheY)	13	227.382	359.825	247.075	204.259	191.724	253.879	49.4742	37.075	56.7147	49.2363	59.6763	40.9301	38.7505	34.6793	43.1617	40.1108	38.8551	43.0923	140.392	289.72	107.303	143.082	171.659	104.438	46.264	34.1866	43.2709
TI240292S000678	Ava_0060	CheW protein	13	134.265	188.577	133.895	129.389	83.564	174.014	27.8529	25.4908	34.6967	29.4457	33.752	27.0358	25.3437	27.0357	25.5788	31.1192	28.7836	29.6271	50.3127	94.7274	47.7201	47.9794	79.3943	41.4402	27.6698	27.3094	29.1081
TI240292S000679	Ava_0061	Chemotaxis sensory transducer	13	299.563	332.346	327.277	254.733	235.187	302.809	52.8257	64.0013	62.7373	60.8307	70.0995	75.0107	62.3026	68.1976	78.6321	66.684	61.6689	52.8639	132.406	140.973	117.646	122.954	219.747	119.124	47.1176	49.5309	47.5784
TI240292S000680	Ava_0062	CheA Signal Transduction Histidine Kinases (STHK)	13	284.238	352.634	285.529	242.375	199.302	358.854	98.0634	130.366	104.937	92.7022	139.946	124.667	151.593	193.231	186.696	120.739	103.102	106.628	144.733	151.056	153.533	145.214	171.011	110.618	93.9956	103.477	92.1271
TI240292S000681	Ava_0063	Hypothetical protein	16	53.7405	40.8484	43.1619	49.8767	48.6	48.2676	782.365	641.448	583.754	105.896	77.0029	170.517	778.278	587.659	530.24	983.934	931.734	1019.75	72.2566	63.1808	84.853	78.083	67.0064	68.5914	733.064	822.24	627.19
TI240292S000682	Ava_0064	Signal Transduction Histidine Kinase	13	713.889	803.561	739.71	668.723	585.508	819.311	171.353	211.23	220.869	492.718	594.515	437.158	339.126	371.826	501.084	173.657	159.831	158.275	1180.75	1625.52	1172.19	1099.72	1769.83	1058.83	310.896	198.06	422.706
TI240292S000683	Ava_0065	Response regulator receiver domain protein (CheY)	13	48.2858	47.9573	46.6482	42.7983	39.9286	44.9657	29.9166	26.7819	29.4381	33.6266	33.5088	32.2339	23.9574	28.5352	24.4341	29.527	25.6355	28.8223	56.7931	107.185	53.1847	55.3126	59.6945	44.0404	50.7356	34.9838	79.5484
TI240292S000684	Ava_0066	Response Regulator Receiver Signal Transduction Histidine Kinase	13	254.918	204.171	262.118	156.355	250.016	214.025	64.7394	65.2475	60.1664	123.984	95.7694	123.437	83.9128	69.5045	44.0714	55.2748	59.6948	63.3704	418.837	530.347	504.836	402.188	507.439	322.368	104.117	87.0658	170.24
TI240292S000685	Ava_0067	Predicted signal transduction protein containing Nacht domain	13	31.3423	27.5157	32.6494	30.2104	34.0722	28.0874	27.7987	26.7272	29.6399	34.849	39.1705	30.3223	30.4567	26.4324	29.9884	31.9391	29.0267	29.7871	61.3001	86.0638	70.5741	60.2055	58.9442	51.6778	29.6186	30.9475	37.4577
TI240292S000686	Ava_0068	AAA ATPase, central region	15	285.377	287.809	274.624	276.057	249.709	306.259	152.123	202.889	191.776	276.623	236.657	288.603	192.257	279.905	354.65	172.324	177.688	180.606	382.791	186.928	333.078	295.053	323.148	329.002	148.352	177.845	116.697
TI240292S000687	Ava_0069	Anion-transporting ATPase	11	52.2551	47.0605	46.1009	37.8094	47.2069	49.0186	55.1123	49.7994	58.6292	49.5848	52.9248	45.5867	40.8937	47.1591	67.2617	59.1232	70.4403	82.9099	53.1789	53.732	57.1862	64.9603	51.9186	62.1733	55.4358	64.2651	53.2698
TI240292S000688	Ava_0070	Hypothetical protein	16	26.9858	26.6061	26.471	28.751	29.7174	25.9447	33.3917	30.7608	32.2068	28.0159	33.4694	30.1744	26.131	28.4767	36.4587	32.1304	31.8896	36.0376	23.4306	23.4272	23.7972	24.3889	24.8651	26.0805	35.0508	33.4639	31.3569
TI240292S000689	Ava_0071	Hypothetical protein	16	98.4611	129.739	105.246	117.582	117.905	99.2493	63.9706	51.624	57.9148	231.325	371.479	212.591	134.073	91.7137	115.188	54.7536	51.7255	52.7419	41.7322	63.3953	35.792	52.5294	61.4013	54.6313	65.2224	49.0283	50.6669
TI240292S000690	Ava_0072	Gas vesicle G	15	25.3158	32.6845	27.3025	32.2099	25.7095	30.3416	26.3755	25.796	25.9101	32.7338	46.969	41.1689	29.4045	31.4342	26.6213	27.6124	28.049	27.9	24.5747	21.5778	23.3785	26.0293	24.8193	26.8534	26.6905	23.4172	22.4483
TI240292S000691	Ava_0073	Gas vesicle synthesis GvpLGvpF	15	56.3941	79.7317	59.8954	59.3022	57.4562	65.0732	134.759	94.1269	107.719	87.7066	94.2895	64.8799	65.2585	51.5547	76.2029	94.2517	82.9157	96.2501	50.2908	83.4385	43.2601	54.2433	57.4872	56.5332	125.918	82.3099	70.9058
TI240292S000692	Ava_0074	Gas vesicle protein GVPa	15	59.7862	73.0833	62.7267	60.6487	52.8355	62.9811	121.427	99.9727	102.283	82.287	86.5106	60.9482	64.2983	56.2451	63.8252	148.746	130.341	159.119	50.9249	67.216	46.9878	54.2885	70.6742	53.899	107.875	97.9745	70.3565
TI240292S000693	Ava_0075	Gas vesicle protein GVPa	15	37.7961	32.4452	40.4007	32.9582	36.8707	38.5549	30.5074	29.6317	27.2121	36.2126	28.7537	34.1668	33.1199	36.0404	40.9602	33.9392	30.3761	32.7635	34.4917	37.1974	34.3122	35.6795	41.1237	33.7684	29.705	29.6378	31.4263
TI240292S000694	Ava_0076	ATPase associated with various cellular activities	15	38.6385	37.2506	42.6625	32.8841	42.9651	37.0124	27.5919	25.0529	24.7285	35.8154	36.3445	32.8683	29.8391	36.078	35.4534	27.8076	26.5642	26.1086	35.8088	27.8796	34.9006	36.2423	36.0717	29.7995	25.7244	24.1594	25.6339
TI240292S000695	Ava_0077	Gas vesicle protein GVPc	15	135.516	137.926	147.6	117.755	135.598	124.523	45.253	43.0703	51.2527	83.1825	99.4188	66.367	105.728	96.0515	54.9738	53.8895	46.5939	50.7463	31.1234	39.4648	27.6335	34.434	37.6083	43.8903	43.7368	46.2767	44.7104
TI240292S000696	Ava_0078	Gas vesicle synthesis protein GvpA	15	649.37	534.384	667.814	399.453	671.087	442.968	121.69	88.2447	93.9585	123.246	112.293	108.889	145.015	128.005	84.7115	93.7346	124.695	141.578	58.0939	94.1007	61.6465	80.5877	82.8418	140.421	89.0942	105.643	135.767
TI240292S000697	Ava_0079	Gas vesicle synthesis protein GvpA	15	725.154	631.949	711.674	450.102	752.688	539.39	126.019	94.7827	103.029	156.494	134.274	144.148	170.577	149.244	107.096	135.726	129.262	149.447	63.2866	95.7683	63.4686	94.4878	96.1247	161.253	94.1212	117.266	152.738
TI240292S000698	Ava_0080	Hypothetical protein	16	24.9663	24.7909	24.9655	23.0218	24.3391	23.4493	121.265	87.3394	76.147	25.1043	27.0744	26.1481	22.3542	24.589	25.4928	56.5229	58.9211	70.2014	20.3355	20.9745	18.9097	20.1675	21.2177	23.3663	80.7577	67.6871	94.2605
TI240292S000699	Ava_0081	Hypothetical protein	16	338.355	377.944	348.279	221.211	291.318	330.111	51.4412	49.0016	56.7002	50.0211	52.123	43.6163	46.7362	49.0655	80.365	52.1459	43.065	47.6921	62.9126	73.3138	62.1196	64.0221	88.4381	54.529	54.5654	46.8948	49.5002
TI240292S000700	Ava_0082	Hypothetical protein	16	32.9545	36.2666	33.4741	32.4313	33.4638	34.6875	30.3545	30.3339	31.5139	32.2803	30.3435	32.1018	35.3016	35.1805	34.4815	40.0974	33.2074	31.9869	26.523	25.7144	28.9602	28.3516	29.5155	27.6362	33.4781	34.4563	30.4005
TI240292S000701	Ava_0083	Serine/Threonine protein kinase and Signal Transduction Histidine Kinase (STHK) with GAF sensor	15	26.5101	27.2294	27.0538	28.0566	26.5968	27.234	27.2465	29.2367	29.6486	31.0892	35.1964	27.351	25.2121	28.9444	27.645	31.6124	31.8973	30.3058	29.3617	29.8464	28.1007	30.5045	31.1029	27.4035	30.0702	27.5446	24.6379
TI240292S000702	Ava_0084	Serine/Threonine protein kinase	15	73.5096	53.2043	68.8992	83.9568	69.9292	60.8515	377.335	351.777	352.407	170.092	117.074	162.61	159.571	166.478	76.0936	585.443	603.719	548.284	344.487	377.617	390.023	326.546	410.44	432.84	404.422	461.647	516.431
TI240292S000703	Ava_0085	Possible sensor with HAMP domain	13	191.653	163.969	193.408	115.785	214.461	172.708	74.5943	61.5378	67.0803	118.593	103.582	100.166	97.5497	78.6425	59.3799	82.3119	77.0649	75.6563	385.729	432.702	443.658	386.812	408.988	328.597	91.0014	81.3502	142.051
TI240292S000704	Ava_0086	Hypothetical protein	16	157.42	120.014	147.114	122.733	156.072	136.513	109.575	127.616	123.993	194.038	195.463	155.242	133.045	155.845	115.99	149.369	171.059	166.494	417.786	352.572	447.412	469.72	457.855	389.253	188.46	206.338	279.156
TI240292S000705	Ava_0087	Hypothetical protein	16	1430.5	1357.03	1438.34	1834.08	1311.77	1334.75	3342.43	4009.64	3522.78	3627.28	3614.76	3194.29	3074.7	3163.53	2880.89	3830.99	4160.47	3852.61	3446.8	2303.47	3968.96	3935.25	3521.78	3382.16	2395.59	4258.19	2968.43
TI240292S000706	Ava_0088	Peptidase M48, Ste24p	15	14618.7	14422.9	14994.6	16445	16306.4	14706.2	33095.4	32842.9	33533.7	26137.3	24120.5	23574.7	23481	23641.5	24268	33307.9	34139	32323	21418.7	18825.1	21847	26337.6	22644.2	27965.6	28208.3	30939.6	25321.9
TI240292S000707	Ava_0089	Sodium/hydrogen exchanger	11	187.917	225.846	179.52	215.985	152.556	219.036	580.639	596.978	545.479	314.976	332.652	359.185	447.822	465.738	585.409	610.252	579.758	597.087	152.126	190.454	135.26	149.445	161.171	132.898	546.591	551.05	388.193
TI240292S000708	Ava_0090	Glycosyl transferase, group 1	15	916.883	956.045	968.37	804.373	930.333	1119.13	820.788	831.872	851.972	631.375	587.561	650.581	896.009	1006.03	958.292	809.314	798.194	814.095	564.467	588.356	479.995	656.436	775.764	552.711	675.771	713.573	565.618
TI240292S000709	Ava_0091	Adenylate/guanylate cyclase, CyaB1	15	942.305	916.352	901.794	4526.83	891.671	878.436	13866	13195.2	12662.7	9069.46	9027.39	10186.5	7578.66	6883.86	7154.65	13454	13246.8	13259.3	2363.96	2493.48	2103.16	2269.82	2226.04	2477.07	18127.5	15883.7	22180.8
TI240292S000710	Ava_0092	Hypothetical protein	16	728.435	694.415	746.185	2194.38	811.708	559.193	8318.42	6316.41	6858.25	5611.03	5730.12	6640.43	3701.6	2708.86	2801.54	8062.46	8292.72	7796.96	1143.36	1578.23	997.011	1290.78	1343.95	1775.25	10714	9285.78	13031.3
TI240292S000711	Ava_0093	Phosphoribosylaminoimidazole-succinocarboxamidesynthase, PurC	15	490.236	512.415	469.539	475.377	441.391	519.765	368.861	266.515	343.077	584.545	569.7	616.587	524.327	454.944	317.042	336.188	306.076	330.223	973.259	1057.92	893.072	835.328	883.232	631.455	441.443	347.235	430.352
TI240292S000712	Ava_0094	Surface antigen variable number	15	4539.87	4883.36	4144.27	3542.71	3747.3	4563.72	1475.25	1621.85	1691.93	1596.41	933.706	1651.96	731.408	1582.14	1201.87	1201.96	1045.26	1271.82	4250.68	2775.96	4672.95	3356.62	2466.89	1737.3	1022.78	1099.65	797.751
TI240292S000713	Ava_0095	UDP-3-O-[3-hydroxymyristoyl] N-acetylglucosamine deacetylase, LpxC	9	3344.5	3597.55	3309.95	3213.47	2839.43	3567.4	2628.75	3261.71	3402.05	2383.18	1963.2	2552.52	2652.04	3939.6	3319.26	3425.42	2887.39	3524.76	4582.81	3159.57	5260.84	4344.46	4477.88	3789.9	2272.03	2884.04	1648.99
TI240292S000714	Ava_0096	(3R)-hydroxymyristoyl ACP dehydratase, FabZ	9	1154.61	862.893	1034.57	938.277	1007.51	739.576	1049.07	1069.7	989.154	1158.98	1110.4	1364.02	1577.23	1666.11	1149.83	1210.79	1155.75	1212.88	1342.48	509.585	1398.44	1153.29	950.464	844.439	828.408	949.877	480.183
TI240292S000715	Ava_0097	UDP-N-acetylglucosamine acyltransferase, LpxA	9	3676.88	3285.6	3680	3048.77	3719.43	3725.05	2325.65	2634.9	2684.97	2590.11	2526.65	3161.93	2687.33	3707.38	2819.81	3031.74	2915.61	2859.77	6564.86	4378.04	6595.77	5475.3	5501.84	4944.58	2356.54	3046.69	2430.79
TI240292S000716	Ava_0098	Lipid-A-disaccharide synthase, LpxB	9	236.942	200.343	227.822	201.818	259.185	234.801	237.918	303.329	291.133	229.275	162.779	293.724	290.612	403.796	272.961	343.191	342.269	366.714	648.648	279.567	633.895	557.885	353.989	347.862	223.876	322.242	201.663
TI240292S000717	Ava_0099	Protein of unknown function UPF0150	16	24.5816	27.1681	24.9301	23.776	26.9618	24.3628	39.525	40.7618	40.7781	26.7458	29.0935	27.4077	26.3113	30.771	29.9641	47.2596	57.6039	57.813	34.6725	29.5414	37.3466	31.2182	28.943	31.5333	34.4922	48.6625	39.342
TI240292S000718	Ava_0100	Protein of unknown function DUF820	16	326.203	274.97	315.524	190.934	372.83	269.494	836.374	755.858	783.774	367.864	361.349	313.609	439.726	319.107	666.788	932.109	1050.08	1003.01	364.002	386.427	370.673	416.65	342.8	776.601	765.507	801.901	710.62
TI240292S000719	Ava_0101	C-5 cytosine-specific DNA methylase	6	184.845	171.579	184.89	147.429	194.1	163.049	1922.86	1909.38	1776.1	170.172	181.593	179.344	333.636	347.371	480.991	2265.99	2639.86	2246.99	397.363	406.429	393.49	310.631	384.385	379.107	2540.68	2349.11	3577.34
TI240292S000720	Ava_0102	Hypothetical protein	16	130.481	134.728	134.011	120.375	128.734	125.391	75.8571	95.9821	103.531	80.04	79.1125	69.0935	98.0113	160.156	212.747	106.044	91.5072	88.6074	78.9258	65.138	71.3631	73.8721	82.5152	96.6612	65.9701	80.2418	59.1202
TI240292S000721	Ava_0103	Hypothetical protein	16	195.065	186.1	205.645	198.126	178.042	220.816	44.0446	66.9471	60.8694	91.4704	71.8992	77.7966	67.9501	118.061	141.308	67.0619	79.7888	62.9881	196.403	79.4904	215.445	157.131	169.903	136.687	46.0491	57.409	41.1841
TI240292S000722	Ava_0104	Putative acyl-CoA dehydrogenase	15	52.169	48.7054	41.6551	53.8481	47.0725	52.2959	85.386	100.643	95.1929	55.2213	67.9837	65.6869	55.117	71.5093	180.387	135.629	151.741	136.115	97.9794	48.1718	108.325	79.0293	67.2413	73.1014	84.0087	98.7202	48.4469
TI240292S000723	Ava_0105	Nitrilotriacetate monooxygenase component A	15	43.1089	49.6558	44.2279	46.5425	37.0827	48.1822	38.5986	58.8604	44.0404	43.3307	48.6846	46.6265	41.2524	51.7177	192.03	50.6414	57.6089	46.7139	86.7528	53.7435	83.0812	76.0093	66.3824	75.1669	43.4601	43.5442	37.9372
TI240292S000724	Ava_0106	Luciferase-like	15	29.0771	31.7723	32.6094	37.1655	33.2369	36.248	312.128	283.81	257.973	67.6794	65.9094	86.8855	96.475	73.8643	187.447	354.565	395.79	353.309	37.816	44.06	33.7315	33.6467	37.4578	40.0286	300.899	285.726	268.342
TI240292S000725	Ava_0107	Hypothetical protein	16	71.0004	65.061	67.5627	46.4665	77.4775	71.1787	68.4641	74.1148	61.2914	36.415	36.8726	35.5782	51.2788	40.074	220.301	63.8184	80.7457	62.9083	51.6508	56.1282	61.29	50.1275	46.8214	51.5878	76.424	68.1999	56.8182
TI240292S000726	Ava_0108	Aldo/keto reductase	15	57.2625	47.1688	54.5567	40.869	58.7396	47.6699	48.1185	48.8162	58.0744	32.5797	34.3972	34.526	71.1009	69.6881	134.214	57.8242	54.2145	55.2529	33.6035	43.3041	33.3735	35.6401	39.5921	45.9139	52.9175	52.2102	58.1742
TI240292S000727	Ava_0109	HAD-superfamily hydrolase subfamily IA, variant 3	15	26.1613	23.9702	26.1644	24.884	26.5299	25.4355	22.8783	23.1864	24.1665	27.9456	29.3185	28.9703	24.1436	27.3915	28.1633	28.8372	23.2479	25.0091	23.7655	26.3196	24.9971	26.6121	25.1196	24.9463	23.976	21.3097	21.8757
TI240292S000728	Ava_0110	Sodium symporter, likely misannotated	15	27.0561	26.8622	25.8276	28.0093	25.5512	27.3941	29.958	28.3227	29.8793	34.5544	36.071	37.5335	27.419	34.268	32.7538	37.2343	35.4164	32.7516	28.8678	34.0685	29.3896	30.247	31.8199	28.8757	33.0492	30.1844	29.7861
TI240292S000729	Ava_0111	Sulfatase	15	84.0863	97.3154	80.6938	87.7223	72.1714	94.1662	80.3194	101.452	82.5644	69.708	71.5607	97.9993	77.4151	109.427	202.862	94.1734	99.8291	94.3349	101.231	73.5777	94.3585	62.5551	55.0742	56.2291	77.4621	85.0299	52.6658
TI240292S000730	Ava_0112	Protein of unknown function DUF323	16	43.9961	71.281	44.7266	54.9255	41.8301	66.641	146.277	144.712	135.605	66.9364	89.9385	82.0252	92.2037	95.7563	168.462	189.164	168.967	184.698	84.7327	73.9922	79.6239	56.1728	62.2811	51.6116	107.551	139.806	65.3134
TI240292S000731	Ava_0113	HAD-superfamily hydrolase subfamily IA, variant 3	15	23.9848	24.106	23.472	26.6788	24.3696	22.7495	21.0619	22.036	23.7569	28.3346	31.1918	32.5967	23.3247	25.4809	25.4724	25.6248	24.4916	23.8428	22.618	21.6165	21.4327	22.861	23.6079	25.6581	23.2401	22.6458	19.9439
TI240292S000732	Ava_0114	Hypothetical protein	16	59.3819	53.8443	57.4505	56.2471	61.1327	65.2696	48.8972	49.7872	44.1312	47.3081	59.5723	48.9629	52.7484	58.6883	86.1178	62.3404	55.2318	55.8224	45.0904	58.6651	47.2632	48.6941	60.5791	57.597	48.1578	50.922	44.5608
TI240292S000733	Ava_0115	Holliday junction resolvase	6	122.349	126.229	127.891	102.432	134.851	136.798	123.378	100.801	93.6868	72.8406	66.7274	90.4154	123.732	92.692	122.856	110.566	113.333	110.435	167.168	257.028	167.704	158.835	183.659	164.851	127.343	114.84	149.599
TI240292S000734	Ava_0116	Conserved hypothetical protein CofD related	15	621.335	579.021	598.979	476.793	631.166	583.032	317.476	352.942	343.038	482.598	406.863	506.02	368.972	421.759	359.022	319.392	325.929	362.017	1174.14	653.077	1478.67	1101.16	875.957	942.283	304.931	348.894	286.551
TI240292S000735	Ava_0117	Hypothetical protein	16	179.675	188.876	188.736	113.71	216.491	169.046	191.169	111.372	124.591	96.9291	113.916	90.5311	146.255	106.55	72.659	99.2068	112.9	127.545	104.948	136.006	111.682	121.654	85.7767	98.6651	143.401	132.277	170.101
TI240292S000736	Ava_0118	Protein of unknown function UPF0079	16	43.9161	43.086	40.2276	35.9784	42.7431	40.0761	96.6639	83.126	99.0617	44.6042	45.9521	44.5855	37.8668	40.0921	32.7005	155.708	138.639	142.996	58.2927	69.5522	63.253	62.8719	79.6848	55.854	99.9051	101.848	83.6571
TI240292S000737	Ava_0119	Patatin	15	178.706	180.773	169.841	134.205	173.52	163.463	409.958	316.389	305.675	126.966	137.572	118.27	239.269	186.904	197.033	353.989	342.393	367.852	124.95	137.996	118.685	105.895	108.837	93.4344	283.184	273.438	201.529
TI240292S000738	Ava_0120	Dihydroorotase, PyrC	15	1965.39	2251.38	1787.35	1618.22	1557.96	2192.33	1151.68	1491.79	1498.85	535.639	508.401	459.878	495.407	780.216	653.562	1087.58	1165.8	1107.67	3514.05	2710.77	3655.5	2346.91	2009.27	1656.6	1028.65	1036.63	787.691
TI240292S000739	Ava_0121	Peptidase S26A, signal peptidase I	15	2665.49	2068.21	2629.15	1640.01	3571.74	2184.93	1921.44	1786.14	1813.76	2181.9	2057.63	2145.16	1873.68	1638.86	1645.92	2118.48	2279.24	2154.36	4634.3	5337.18	5182.36	5036.09	4849.49	5062.26	2429.18	2210.7	2941.38
TI240292S000740	Ava_0122	MOSC, domain	15	267.962	334.948	247.271	272.15	211.678	346.47	192.674	211.068	207.827	440.399	513.88	264.345	247.187	189.1	274.62	134.476	152.997	152.971	1119.15	2250.46	897.884	1130.64	1354.44	893.692	539.415	249.137	633.271
TI240292S000741	Ava_0123	Putative diguanylate cyclase/phosphodiesterase (GGDEF & EAL domains) with Response Regulator Receiver modulation	13	31.7025	27.9512	27.5882	24.9031	32.6129	28.641	25.58	24.9453	26.2352	29.0726	33.4564	34.286	26.9633	27.2829	29.9049	26.9518	25.5284	27.9457	31.1604	33.2688	32.3368	33.6395	33.5616	34.1257	27.4546	23.6901	26.7944
TI240292S000742	Ava_0124	Response Regulator Receiver Signal Transduction Histidine Kinase	13	52.4581	62.4253	61.6958	50.2698	66.4804	51.7066	130.899	99.2319	95.0079	55.8263	53.7159	53.0515	66.2846	74.9646	74.0798	115.093	119.138	128.423	156.622	137.202	145.358	139.375	115.005	114.837	113.528	107.719	103.928
TI240292S000743	Ava_0125	4Fe-4S ferredoxin, iron-sulfur binding	3	640.253	557.559	634.498	751.282	660.487	566.647	3934.4	3301.14	3522.45	1549.58	1227.53	1492.27	1828.53	1756.11	1597.93	4802.82	5238.54	4734.37	4260.2	2744.81	4634.87	3791.42	3348.67	3701.22	3306.79	4823.71	4752.59
TI240292S000744	Ava_0126	Single-stranded nucleic acid binding R3H	15	7006.39	7276.67	6888.04	8916.57	7094.86	8138.8	5718.15	6630.67	6393.03	8813.07	9371.41	8743.21	7173.65	8827.31	8349.02	7469.12	7286.25	7146.05	17507.3	17789.8	16616	19777.7	23884.6	22085	10891.8	10660.3	17007
TI240292S000745	Ava_0127	Arginase/agmatinase/formiminoglutamase	15	226.762	289.437	217.338	277.787	239.799	301.073	54.2026	58.3155	59.7242	323.777	494.733	269.214	152.756	144.403	118.204	49.6593	42.4753	46.4491	532.304	1199.93	422.669	632.925	947.721	650.791	171.475	89.1947	305.477
TI240292S000746	Ava_0128	RNA-binding region RNP-1	15	1002.15	768.846	779.575	1573.51	566.426	1790.26	1104.94	3621.61	903.153	2536.54	4196.45	3603.83	4933.11	3041.85	699.948	623.12	1093.9	488.011	1429.24	2561.9	1916.61	1359.98	1141.22	1789.5	991.903	2204.85	3819.44
TI240292S000747	Ava_0129	Hypothetical protein	16	1366.8	1388.04	1356.41	1420.7	1255.82	1126.6	2224.06	2080.91	2060.3	1946.93	1997.93	1934.22	2297.61	2579.72	2765.38	2771.46	2884.45	2846.31	2433.9	2246.94	2475.78	2412.72	2598.44	2682.46	2402.6	2420.6	2363.46
TI240292S000748	Ava_0130	Peptidase M48, Ste24p	15	1374.44	1701.48	1435.2	1181.54	1106.74	1523.15	524.405	523.536	507.319	727.418	774.578	592.477	495.307	458.167	530.946	398.536	418.952	420.921	561.289	580.164	460.1	701.585	550.029	524.821	527.761	454.382	512.8
TI240292S000749	Ava_0131	Hypothetical protein	16	2900.89	2847.02	2956.61	3265.33	3142	2727.01	3993.32	3302.6	3370.65	5458.46	5890.78	5454.81	4515.33	3118.45	3473.33	3642.55	3910.03	3665.94	3628.97	7382.72	3878.26	5384.38	5297.84	7515.58	5157.27	4152.77	6506.73
TI240292S000750	Ava_0132	Hypothetical protein	16	162.502	201.83	162.989	217.311	153.192	202.061	218.987	200.141	193.507	394.333	629.895	376.278	380.795	285.307	243.725	207.103	174.985	212.666	199.932	436.052	189.52	222.327	277.373	285.785	206.107	199.031	185.721
TI240292S000751	Ava_0133	Ketol-acid reductoisomerase	8	1914.45	1140.26	2032.4	1215.81	3559.92	1260.77	1341.94	1020.79	1200.96	2263.47	1436.92	2452.78	2208.46	2227.36	1539.81	1848.41	1968.24	1987.12	1749.72	619.87	2103.94	1827.55	1286.51	2162.21	724.335	1250.68	826.396
TI240292S000752	Ava_0134	Aldo/keto reductase	15	859.487	711.163	910.623	1593.31	878.002	794.603	944.38	1045.42	974.671	3202.91	2979.25	3390.08	2182.54	2522.05	1950.71	1419.04	1424.26	1276.61	524.43	432.185	484.999	601.31	751.16	784.415	1127.22	1382.95	1341.01
TI240292S000753	Ava_0135	Nuclease (SNase-like)	6	234.02	224.426	222.688	213.609	247.593	228.842	320.279	266.322	282.947	278.644	273.204	263.868	384.972	388.993	383.915	338.859	282.463	332.576	244.828	270.755	236.935	245.786	243.286	239.942	268.88	277.41	226.366
TI240292S000754	Ava_0136	Protein of unknown function DUF1092	16	904.036	930.605	931.126	963.474	793.573	926.707	1828.46	1857.78	1769.94	1134.5	1243.39	1146.49	1146.88	1275.83	1063.01	1783.77	1595.44	1780.01	1224.2	1619.94	1042.25	1198.42	1760.59	1473.9	1981.61	1678.41	1745.58
TI240292S000755	Ava_0137	Nitrogen regulatory protein P-II (GlnB, GlnK)	8	900.331	776.306	879.672	921.526	957.593	690.47	1622.52	1497.07	1438.94	1979.71	1596.73	2085.32	1873.58	1706.81	1401.73	1726.89	1723.94	1769.87	1124.53	1144.61	1109.66	1335.96	1440.67	1605.1	1468.92	1516.48	1449.83
TI240292S000756	Ava_0138	Hypothetical protein	16	378.645	304.045	387.819	313.259	468.557	287.207	553.736	479.688	476.528	726.245	595.254	833.522	938.689	705.467	643.555	610.491	560.58	611.017	348.613	279.375	370.902	330.375	342.878	311.758	457.092	485.846	418.531
TI240292S000757	Ava_0139	Glyoxalase I	15	2645.95	3059.64	2676.81	3748.17	2665.65	3170.76	2267.64	2390.87	2195.74	4412.86	5932.12	4741.42	3185.81	2978.48	2773.55	1849.64	1838.01	1842.16	1923.66	4658.14	1583.14	2139.47	2788.89	2779.51	3669.03	1976.23	3620.89
TI240292S000758	Ava_0140	ATPase	15	1458.52	1781.18	1495.4	2607.2	1180.64	1591.9	1476.43	1635.75	1703.64	4217.35	3964.31	4012.23	1940.63	2344	2308.61	1617.74	1600.49	1550.45	4604.47	4170.53	4729.22	3875.84	3700.77	2497.07	1432.82	1547.39	1117.89
TI240292S000759	Ava_0141	Heat shock protein 90	15	7147.1	9355.8	7937.74	6954.87	6097.54	8766.81	2555.25	2622.72	2907.43	4144.11	4941.15	2913.92	2526.39	2440.18	2974.03	1908.02	1903.71	2048	6307.07	6283.77	5599.84	7697.77	7396.53	6170.1	1830.5	2037.62	1611.97
TI240292S000760	Ava_0142	50S ribosomal protein L28	4	122.659	97.2694	118.917	120.375	136.459	112.038	98.0693	105.659	80.0476	286.864	244.757	344.967	213.519	169.356	93.1521	119.562	132.196	99.4153	130.309	109.807	169.177	135.141	136.057	186.54	102.16	109.287	125.782
TI240292S000761	Ava_0143	Hypothetical protein	16	399.538	368.881	418.114	279.558	468.348	359.43	395.123	395.9	443.038	277.42	233.525	246.839	264.147	250.865	351.343	491.451	502.74	478.486	339.009	509.789	341.42	416.477	432.937	635.832	502.932	441.801	634.759
TI240292S000762	Ava_0144	Cyclic nucleotide-binding domain (cNMP-BD) protein	15	45.0933	46.6462	47.4056	33.575	48.9427	43.8714	69.0409	51.6647	55.819	48.1309	49.8696	47.3497	62.3397	41.7127	71.1999	45.4418	51.5294	52.9904	43.7163	64.6744	49.6847	47.1712	41.1485	43.4059	68.063	50.2614	62.6419
TI240292S000763	Ava_0145	Peptidase M61	15	1434.55	1513.84	1469.89	1271.44	1506.66	1626.75	375.293	438.437	490.224	1137.15	1251	976.482	718.055	847.142	737.667	309.942	267.896	281.978	2069.69	2760.91	2006.52	2186.7	2614.93	2270.02	480.801	320.653	656.993
TI240292S000764	Ava_0146	Allophycocyanin beta 18 subunit (ApcE)	1	3215.74	2479.79	2968.81	1455.93	3934.59	2313.33	1804.83	1504.07	1718.15	1124.58	827.32	1396.07	1866.17	1287.09	1124.43	903.492	1053.46	1017.35	1175.91	674.403	2536.17	1083.76	931.673	1418.76	588.664	918.144	915.331
TI240292S000765	Ava_0147	Glutamine synthetase type I	8	6622.7	5762.3	7092.96	4826.42	7106.79	5339.15	2354.06	2557.42	2960.88	2799.98	2576.12	2601.96	3792.77	4416.42	3557.24	3105.25	3353.34	3140	1523.26	1019.42	1778.1	1820.39	1821.55	1924.41	1776.18	2633.68	2073.75
TI240292S000766	Ava_0148	Hypothetical protein	16	2905.87	4207.05	2947.3	17989.4	2456.72	3265.98	44460.9	41689	41190.3	32418.3	43038.9	32818.8	25107.7	13385.1	18424	41314.8	45609.4	45226.2	6200.11	21680.9	5311.9	11640.9	13745.3	22402.8	46459.6	39652.9	44864.7
TI240292S000767	Ava_0149	UbiE/COQ5 methyltransferase	15	466.135	390.75	441.185	612.922	551.151	378.575	2537.01	2714.43	2546.59	1017.47	1349.54	1305.32	4664.8	4430.77	4754.36	2747	2448.83	2775.57	1331.3	1146.56	1280.94	1329.65	1144.51	2081.11	4501.99	3015.23	4375.7
TI240292S000768	Ava_0150	Hypothetical protein	16	531.123	579.402	569.613	1011.66	490.787	597.12	8480.23	9011.31	8378.93	1153.12	1983.02	1559.76	8978.37	7292.69	6902.76	7509.16	6518.03	6606.66	344.693	646.027	352.845	332.455	397.922	320.709	9975.35	7486.44	7658.73
TI240292S000769	Ava_0151	Hypothetical protein	16	232.3	282.677	257.799	210.278	239.498	285.825	184.099	204.922	196.616	196.526	227.368	244.909	293.463	252.788	274.7	164.352	188.719	194.714	131.107	86.5286	122.314	108.282	96.1052	85.4312	130.464	159.301	79.9921
TI240292S000770	Ava_0152	Hypothetical protein	16	27.3898	27.4636	26.6302	26.6775	26.2832	30.9044	61.5889	43.5513	50.6902	32.8066	34.0015	33.6508	32.3676	36.9817	33.51	46.8306	44.9084	51.0189	24.7946	25.2239	25.6779	26.2267	27.9747	27.0292	44.9011	44.4967	42.1972
TI240292S000771	Ava_0153	Serine/Threonine protein kinase	15	903.354	1001.23	887.436	645.045	837.067	1035.1	244.053	246.757	251.116	276.232	262.335	263.825	256.095	221.749	256.423	169.625	169.672	185.899	582.823	432.131	591.085	517.965	511.259	461.988	161.363	172.65	156.24
TI240292S000772	Ava_0154	Zinc-containing alcohol dehydrogenase superfamily	15	1232.67	1627.15	1211.46	1293.77	1002.3	1594.61	256.574	333.117	331.692	351.097	303.566	331.228	185.585	318.487	215.104	214.786	213.104	219.088	1293.52	824.694	1283.17	947.455	900.529	615.528	198.588	212.015	136.383
TI240292S000773	Ava_0155	Phosphate transporter	11	511.195	455.329	494.428	479.036	463.976	596.306	2521.34	2958.33	2724.21	737.21	682.041	755.559	1125.45	1173.95	1098.31	3563.51	4002.68	3548.43	782.231	473.611	798.2	634.047	531.085	563.132	2505.22	2882.83	1765.56
TI240292S000774	Ava_0156	Hypothetical protein	16	176.102	182.792	164.942	175.084	143.936	194.821	865.605	783.32	750.803	274.083	397.312	241.764	365.676	250.336	155.819	760.184	931.635	870.415	85.6077	188.973	72.1075	110.141	113.179	142.152	1152.4	883.119	1346.14
TI240292S000775	Ava_0157	Protein of unknown function DUF6, transmembrane	16	1570.05	1456.27	1489.52	938.281	1531.28	1361.34	2159.52	2012.14	2102.6	941.792	990.544	868.666	1320.72	1115.46	1327.84	2493.57	2229.97	2328.28	1074.33	591.706	1117.49	980.519	594.907	736.328	1454.72	2007.46	976.702
TI240292S000776	Ava_0158	Peptidase S48	15	12260.5	14027.3	12504.5	9504.56	12302.5	12688.6	5187.93	5958.34	6305.22	5779.94	5621.89	5046.68	5766.06	6078.29	6083.85	3989.16	3392.57	3973.15	15837.2	16961	16130.4	15427.9	18712.6	14408.4	3986.29	4458.42	4314.75
TI240292S000777	Ava_0159	Aspartate aminotransferase	8	966.495	825.251	1019.82	806.078	955.374	873.721	549.289	528.157	554.653	1042.15	815.17	1072.99	1088.07	1074.14	855.978	629.533	563.518	603.726	1061.6	627.31	1163.56	867.717	933.984	846.17	382.076	553.27	414.291
TI240292S000778	Ava_0160	Thioredoxin-related	15	2598.21	2380.83	2569.6	1933.8	2961.07	2164.23	1379.82	1154.13	1349.67	2285.34	1916.29	2268.99	2097.69	1901.17	1869.59	1379.32	1369.83	1332.37	3244.15	1738.65	2983.04	2930.37	2478.96	2623.93	980.638	1174.55	864.222
TI240292S000779	Ava_0161	Phage shock protein A, PspA	15	11146.3	11728.3	11372.6	9763.75	11933	11201	8596	6887.95	7009.35	13206.8	14960.3	11991.2	13042.5	8348.52	9925.44	6267.32	6554.29	6132.2	11849.3	11501.2	12713.7	12999.9	13284.4	14986	5599.95	7342.55	6479.46
TI240292S000780	Ava_0162	Phage shock protein A, PspA	15	2771.81	2570.44	2943.57	2602.65	2491.16	2625.42	3592.62	4083.97	4304.76	3069.18	3485.66	2744.06	2151.32	2453.77	2153.05	4399.32	4538.93	4431.81	3276.98	4923.57	3468.58	3669.5	4522.58	5199.53	8128	6221	13114.2
TI240292S000781	Ava_0163	Hypothetical protein	16	9451.71	11558.9	9619.24	7976.43	7952.54	10766.5	3275.71	3907.82	3979.05	5407.5	6448.02	4468.72	3908.99	4588.34	4676.79	2839.5	2608.52	2705.11	5041.78	4569.36	4935.09	5538.35	4420.77	4144.44	2700.09	2937.71	1989.28
TI240292S000782	Ava_0164	Hypothetical protein	16	24.3093	29.7194	23.3812	30.1038	24.7429	28.7282	26.4122	36.9629	27.2262	31.6404	41.1919	52.979	38.1139	36.6555	28.498	38.8772	31.8027	31.3259	28.6815	24.9344	28.7434	27.2985	25.3472	24.9409	31.087	29.5392	30.7878
TI240292S000783	Ava_0165	Hypothetical protein	16	59.9988	42.3058	60.0722	41.9149	61.6043	42.4363	31.0943	22.9794	27.2797	67.9015	52.9468	54.1344	42.7553	42.7189	31.3398	30.3397	33.5903	31.3229	26.3158	39.3627	31.1385	44.954	47.4022	68.7692	29.4513	31.2806	42.7494
TI240292S000784	Ava_0166	Naphthoate synthase, menB	10	172.284	136.833	166.905	125.15	168.639	166.316	75.7991	86.4062	76.5436	136.479	95.7863	101.557	113.085	91.9406	66.9881	83.6693	91.7645	94.4558	168.599	140.866	189.049	165.635	228.294	201.641	66.2356	81.6781	64.4935
TI240292S000785	Ava_0167	Hypothetical protein	16	298.848	299.123	325.724	237.713	346.91	290.784	516.43	485.37	483.512	264.101	289.25	259.701	268.665	242.023	246.499	624.739	598.7	549.61	272.667	244.889	299.689	272.361	242.406	269.288	420.168	551.031	400.297
TI240292S000786	Ava_0168	Hypothetical protein	16	2433.2	2421.67	2540.33	3448.33	2362.23	2563.5	3968.82	4625.26	4307.8	5155.94	5688.61	5761.12	4683.84	4027.05	3598.12	4235.41	4704.43	4428.74	1423.96	1971.28	1389.01	1591.98	2100.63	2056.32	6222.51	5293.93	7958.77
TI240292S000787	Ava_0169	Phosphoribulokinase_313	14	7784.57	7320.67	8031.33	4599.16	8277.94	7657.79	3431.73	3128.95	3480	2778.3	2544.04	2460.81	2744.91	2431.23	2378.65	2047.37	2038.54	2127.03	5132.32	4248.02	5059.04	5570.42	4699.06	5054.35	2086.55	2099.24	2046.47
TI240292S000788	Ava_0170	Phage Gp37Gp68	15	2474.09	2254.03	2448.25	1858.81	2578.94	2420.9	1103.89	1205.1	1214.88	1104.31	1325.87	1022.51	1223.1	1113.87	866.185	964.985	964.494	978.743	4118.71	5776.5	4234.99	3722.19	4706.05	3209.74	1529.99	1116.49	2049.7
TI240292S000789	Ava_0171	Hypothetical protein	16	467.63	377.467	430.165	286.613	495.14	379.309	387.883	355.598	365.24	258.384	235.086	251.584	399.598	336.819	309.781	367.939	331.936	354.574	1743.77	1634.4	1989.91	1514.43	1488.94	1174.43	401.626	384.971	558.836
TI240292S000790	Ava_0172	DNA repair protein RadC	6	564.612	580.687	549.907	466.698	619.186	564.207	978.773	1255.22	1243.95	485.984	556.79	520.965	882.147	1224.42	1286.53	1218.61	1217.55	1233.9	947.876	911.125	1040.6	708.063	894.339	615.778	1072.44	1117.15	934.652
TI240292S000791	Ava_0173	WD-40 repeat	15	1148.35	1036.96	1375.7	945.348	1314.79	1195.64	781.922	776.591	882.976	780.618	545.563	759.962	697.317	1043.27	777.861	899.789	848.741	873.961	2425.54	1420.64	2642.4	1760.44	1726.73	1249.54	698.381	810.494	789.238
TI240292S000792	Ava_0174	Hypothetical protein	16	6002.82	6417.02	6092.75	5150.88	6513.06	6060.32	6126.51	5596.71	5615.87	6031.15	5299.67	5577.52	5676.74	5983.22	5573.78	5323.68	5157.6	5184.91	12595.3	12386.6	11008.7	10030.7	9851.42	9233.58	6717.91	5775.45	6573.1
TI240292S000793	Ava_0175	CAB/ELIP/HLIP-related protein	15	520.696	507.681	538.919	699.031	608.247	467.895	1727.72	1145.03	1220.06	1825.53	1561	2087.3	2299.74	1447.4	1358.38	1452.06	1399.92	1419.7	903.88	820.935	887.313	785.153	688.984	908.012	1349.26	1195.26	1248.68
TI240292S000794	Ava_0176	Alanine dehydrogenase and pyridine nucleotide transhydrogenase	8	1341.56	1049	1237.97	922.455	1399.33	1239.88	208.212	274.961	266.903	516.982	437.848	519.676	395.975	633.867	404.258	187.709	170.217	178.412	650.86	439.784	667.441	559.039	623.949	547.35	164.293	173.765	178.236
TI240292S000795	Ava_0177	Phosphonate uptake transporter	11	213.198	254.945	216.634	218.617	211.137	254.247	89.6225	105.075	92.7083	127.27	137.629	133.303	119.732	169.076	132.45	83.762	88.54	85.5362	273.239	235.726	233.048	177.717	177.687	109.05	120.701	87.4887	87.9732
TI240292S000796	Ava_0178	ABC transporter-like	11	561.568	544.109	532.382	375.285	676.008	370.872	536.148	551.336	550.071	360.369	268.198	470.129	427.574	682.103	973.517	789.112	732.976	753.043	819.355	458.845	857.282	571.104	444.915	376.719	702.29	605.12	559.823
TI240292S000797	Ava_0179	Phosphonate-binding periplasmic protein	11	395.187	299.556	367.498	259.343	388.167	357.371	528.264	539.635	496.605	212.436	178.864	267.493	476.916	619.314	511.851	665.696	641.572	734.39	562.115	396.063	629.81	385.64	427.555	268.123	514.725	551.327	520.992
TI240292S000798	Ava_0180	Hypothetical protein	16	2325.09	1806.07	2281.91	2676.15	2122.11	1499.36	8816.11	6836.15	6867.99	6338.5	5395.17	6352.37	8002.82	5919.71	5081.2	9716.51	11575.4	11204.3	909.819	784.693	1114.35	1192.03	976.339	2937.09	5300.77	8369.74	6019.48
TI240292S000799	Ava_0181	Hypothetical protein	16	155.38	92.8962	156.882	172.9	136.957	188.664	213.945	334.503	197.744	408.114	426.325	448.454	418.259	289.207	109.46	183.037	235.29	196.232	89.2412	162.351	72.8534	98.7262	81.0419	146.675	228.808	409.977	526.414
TI240292S000800	Ava_0182	Phosphoglucomutase/phosphomannomutase alpha/beta/alpha domains I and III	7	17369.1	19026.7	17321.8	21488.8	13758.8	20958.9	13648.2	18295.3	17750	17907.5	16890.9	18163.4	10860.5	19606.9	16221.5	15545.3	15503.8	14933	4342.48	4237.72	3922.99	5154.94	5060.19	5672.6	15741.4	13788.8	9100.33
TI240292S000801	Ava_0183	Peptidase M23B	15	88.1869	88.6094	82.5442	75.4684	88.5657	84.0865	221.503	225.466	223.123	114.592	103.553	120.405	99.6105	103.586	239.964	298.322	278.252	267.228	57.5004	55.9716	48.0396	45.959	44.4206	63.1471	189.462	224.48	122.133
TI240292S000802	Ava_0184	Major facilitator superfamily MFS_1	11	207.126	259.769	222.104	214.797	195.694	259.245	550.746	541.54	579.276	321.95	307.428	333.898	249.307	188.585	266.764	451.315	494.637	509.119	283.598	324.3	287.678	279.842	268.885	195.971	685.274	626.651	668.802
TI240292S000803	Ava_0185	Acetyl-CoA carboxylase beta subunit	9	24053.9	23424.2	24564.1	15300.4	24411.8	22488.2	6374.86	6675.93	7212.73	5120.63	5171.16	4724.6	4063.48	4483.17	4084.84	3489.84	3314.22	3464.4	10130.3	8333.48	10870.8	11136.6	11161.1	10340.4	3179.7	3799.67	3250.69
TI240292S000804	Ava_0186	Hypothetical protein	16	196.641	146.717	208.875	167.36	235.513	185.046	165.802	123.318	150.052	175.75	159.076	179.389	126.245	127.743	59.9831	161.434	137.746	141.341	272.959	540.355	290.882	319.719	423.873	423.882	262.423	191.757	399.698
TI240292S000805	Ava_0187	Thioredoxin	15	404.078	247.876	403.015	204.71	654.117	271.602	320.4	231.842	274.069	330.341	197.975	348.067	322.112	258.206	159.363	270.281	313.74	302.998	868.715	691.458	997.118	958.44	769.944	1017.53	395.525	344.546	471.586
TI240292S000806	Ava_0188	Initiation factor 3	4	3735.36	2722.89	3533.33	1548.94	5557.92	2219.54	5525.21	2661.75	3090.25	3962.33	2407.3	4181.01	6297.82	2653.73	3077.16	3914.46	4121.11	3877.12	7977.51	6888.77	10845.9	9424.26	5275.61	10085.5	3632.73	4355.8	6915.29
TI240292S000807	Ava_0189	Hypothetical protein	16	90.7047	81.5406	95.674	116.504	109.554	78.1227	277.413	158.893	176.924	487.154	409.69	412.676	327.317	242.802	124.707	268.422	265.233	227.861	283.619	657.276	245.388	470.004	400.851	991.399	792.391	464.373	1234.86
TI240292S000808	Ava_0190	Hypothetical protein	16	36.8431	31.1759	34.196	43.989	31.41	32.8334	51.5926	37.255	39.9071	116.678	58.4853	107.045	58.5318	61.7644	31.348	47.253	58.5191	57.608	107.578	99.4986	122.41	128.982	114.026	196.972	90.9527	76.8822	177.746
TI240292S000809	Ava_0191	ABC transporter-like	11	6864.48	5798.04	6647.17	4753.75	6107.01	5459.74	2644.3	2774.95	2895.06	3640.28	2490.08	3308.32	2307.89	3326.26	2874.03	3600.66	3819.68	3541.59	10959.6	5111.87	10374.2	11165.4	8405.28	9590.65	2747.66	4248.21	3027.52
TI240292S000810	Ava_0192	ABC-2	11	10093.3	10000.8	10097.9	6937.56	9731.64	10067.9	2316.18	3028.91	2908.53	4844.78	4027.62	4189.43	2670.52	3751.46	3537.51	2476.71	2398.63	2534.92	17147.2	12554.1	15854	16998.9	13273.3	17006.3	3486.72	3883.07	3567.07
TI240292S000811	Ava_0193	Hypothetical protein	16	2233.45	2549.11	2128.23	1861.72	2086.38	2012.64	1704.35	1341.78	1460.68	1945.33	2008.63	1840.86	1400.43	1209.86	1078.42	1632.12	1645.76	1600.2	3396.74	3853.52	2667.67	3753.22	3425.24	3881.13	2541.55	1812.53	2626.69
TI240292S000812	Ava_0194	Alkyl hydroperoxide reductase/ Thiol specific antioxidant/ Mal allergen	15	2439.64	2499.6	2453.41	2196.09	2311.9	1964.65	2159.94	1558.08	1467.96	3069.54	3458.24	3081.99	3894.65	2590.98	2197.22	1769.01	2097.63	1734.46	816.686	993.712	767.407	1162.72	1175.72	2034.86	1392.05	1647.38	1102.25
TI240292S000813	Ava_0195	Hypothetical protein	16	361.199	408.988	335.886	230.227	422.783	310.684	456.606	395.93	407.976	513.944	395.411	429.325	409.354	299.345	709.44	360.989	430.847	396.467	664.502	704.119	696.1	607.345	367.053	618.793	450.801	350.682	377.876
TI240292S000814	Ava_0196	Cobyric acid synthase, cobQ	10	1594.75	1726.82	1619.63	1212.27	1570.16	1369.23	600.157	659.187	713.841	897.076	808.475	879.08	505.728	641.074	584.289	577.397	707.933	601.034	1052.91	686.553	990.822	952.187	947.298	834.207	667.804	605.829	632.919
TI240292S000815	Ava_0197	Ferredoxin	3	567.288	514.225	514.685	424.476	539.676	428.6	792.283	647.93	685.567	568.973	556.02	641.636	817.032	691.181	698.979	817.26	879.587	847.141	603.247	522.456	590.895	556.396	499.574	682.803	704.901	741.134	666.612
TI240292S000816	Ava_0198	Multi-sensor Hybrid Histidine Kinase	13	622.027	635.374	610.187	513.976	567.832	691.788	571.825	634.047	614.324	586.632	629.793	581.858	559.723	568.752	623.988	614.139	565.538	616.711	2741.48	4185.37	2645.76	3514.69	3682.27	4679.53	1004.16	839.344	1607.75
TI240292S000817	Ava_0199	Streptomyces cyclase/dehydrase	15	426.171	421.874	374.627	274.791	390.171	388.692	89.3213	100.379	114.774	127.26	122.926	158.69	365.283	434.053	284.838	109.532	101.383	140.861	422.803	335.169	466.875	498.317	505.862	565.268	99.7482	118.607	132.401
TI240292S000818	Ava_0200	Amine oxidase	15	2893.96	3129.09	2899.68	2384.41	2805.72	3300.31	1001.77	979.559	1097.1	963.832	1030.41	967.756	2462	2445.81	2457.89	977.663	805.824	1081.47	2425.41	1652.05	2873.37	3125.04	2581.72	2919.85	702.928	846.877	602.168
TI240292S000819	Ava_0201	Helix-turn-helix protein, CopG	15	675.438	751.577	664.784	1294.1	593.31	642.448	4168.4	4638.34	4375.95	1910.27	2597.36	2131.46	8009.15	6924.19	7590.48	4504.1	3439.19	4465.01	325.425	372.711	294.402	319.397	427.008	287.216	3664.71	3525.74	1900.33
TI240292S000820	Ava_0202	Hypothetical protein	16	369.53	323.02	365.179	304.013	377.003	357.82	420.259	595.151	607.175	355.633	324.99	377.471	438.84	419.369	306.158	692.656	676.76	697.784	1598.3	1199.57	1916.1	1568.4	1500.74	1164.74	531.332	623.051	639.581
TI240292S000821	Ava_0203	HesB/YadR/YfhF	15	2589.83	2133.03	2603.95	1671.27	3076.52	1947.57	1748.85	1126.37	1340.45	2565.71	2275.84	2525.41	2751.3	1914.81	1735.41	1328.82	1443.08	1372.18	2978.24	2888.37	3069.7	3799.04	2917.84	5389.83	1861.97	1796.42	2616.95
TI240292S000822	Ava_0204	TPR repeat	15	1827.41	1464.12	1760.2	1169.81	1899.59	1563.53	1045.17	1032.3	1024.56	1297.28	1113.82	1268.36	1261.65	1249.82	840.021	994.997	1092.92	1075.57	2674.49	1808.42	3326.32	2729.68	2076.21	3262.14	1104.76	1469.5	1866.04
TI240292S000823	Ava_0205	Hypothetical protein	16	143.543	127.552	129.417	100.061	141.573	132.041	149.439	143.027	148.748	65.7115	52.2991	80.6088	69.1615	90.3875	58.4808	159.799	133.355	144.353	200.263	137.37	260.856	180.717	163.527	204.918	135.767	168.403	147.005
TI240292S000824	Ava_0206	Hypothetical protein	16	888.931	708.671	866.317	539.934	968.498	719.758	420.139	427.99	417.96	631.227	514.338	786.06	545.661	505.47	370.408	389.798	411.529	389.518	616.911	942.128	612.505	841.233	597.273	1742.86	499.567	485.619	766.99
TI240292S000825	Ava_0207	Cob(I)yrinic acid a,c-diamide adenosyltransferase	10	1113.7	1370.06	1149.13	784.835	1044.22	1333.11	231.475	250.046	286.143	167.505	199.279	133.323	167.277	191.881	194.752	214.787	195.67	217.202	371.331	719.464	347.257	525.781	585.246	712.358	358.19	247.093	480.249
TI240292S000826	Ava_0208	Filament integrity protein	15	203.71	211.737	188.659	172.851	198.047	203.193	35.2656	45.3625	38.0661	43.9282	56.3989	46.5612	37.4624	39.6776	31.6056	36.3658	34.0635	33.6407	129.778	203.157	123.012	153.983	239.85	122.792	38.4102	36.3741	49.4808
TI240292S000827	Ava_0209	Hypothetical protein	16	1195.55	1437.57	1203.13	1012.74	1349.07	1462.65	208.812	161.222	199.474	501.107	606.357	439.153	363.769	228.617	199.583	79.5212	74.2704	72.3338	830.465	2199.73	726.11	950.389	992.451	1060.02	167.67	88.2935	262.307
TI240292S000828	Ava_0210	Hypothetical protein	16	908.763	845.107	901.289	577.47	1014.38	982.213	263.71	339.754	282.359	180.276	125.776	181.925	270.332	210.533	166.268	201.227	197.696	215.802	407.91	425.754	388.974	445.95	408.041	596.173	304.977	259.546	428.83
TI240292S000829	Ava_0211	Pentapeptide repeat	15	4084.44	4603.37	4222.04	2694.43	4245.97	4340.77	1506.93	1461.29	1581.65	544.721	689.216	551.494	1134.78	884.452	842.897	999.799	906.738	1062.26	463.527	984.86	440.423	608.118	626.888	755.911	1556.59	1011.73	1599.01
TI240292S000830	Ava_0212	Hypothetical protein	16	578.228	518.863	547.072	368.963	537.689	539.909	244.908	233.718	231.944	176.818	197.039	164.007	169.759	163.466	146.182	226.397	217.305	220.144	516.167	845.154	608.812	617.967	726.458	651.838	223.809	223.693	273.275
TI240292S000831	Ava_0213	Hypothetical protein	16	76.0889	74.6177	79.1877	65.6962	65.3016	94.0115	57.4303	64.094	56.6043	68.1897	65.9223	79.8452	60.5336	64.3788	45.5244	62.6438	57.4442	61.5566	345.009	424.502	410.4	326.682	381.981	265.86	59.0005	68.9651	88.5935
TI240292S000832	Ava_0214	4-aminobutyrate aminotransferase	15	1097.5	1201.32	1102.73	934.153	1063.49	1197.72	515.679	601.19	564.792	784.286	789.478	888.285	582.411	591.263	662.391	574.723	548.64	536.916	2863.06	3284.5	3196.61	2921.12	3526.37	2861.81	578.182	562.127	622.26
TI240292S000833	Ava_0215	Protein of unknown function DUF820	16	801.865	860.153	751.473	596.173	934.5	802.053	2039.6	1608.37	1701.21	718.209	758.37	745.073	1085.53	637.21	806.041	1956	1886.27	2237.15	1329.81	2193.08	1275.04	1624.26	1299.19	2550.09	1839.94	2001.74	2149.11
TI240292S000834	Ava_0216	Hypothetical protein	16	360.657	357.032	350.36	231.08	444.618	358.6	232.75	272.685	286.396	122.265	169.466	129.17	168.924	183.849	244.262	255.72	256.686	277.005	431.282	501.812	426.155	423.635	389.965	487.454	301.271	228.756	285.41
TI240292S000835	Ava_0217	Hypothetical protein	16	31.9738	33.3351	32.062	32.2562	31.2486	30.623	26.7073	31.5675	28.9618	34.2056	33.5703	33.8343	29.0751	28.8149	32.0028	31.9742	28.3373	29.1481	37.1931	32.2328	35.3734	33.2488	33.1957	30.8133	32.1671	28.3339	26.6325
TI240292S000836	Ava_0218	Hypothetical protein	16	2133.08	2624.92	2122.55	1691.73	1932.17	2551.6	434.887	558.097	617.108	907.26	1009.64	937.047	736.599	627.796	861.731	286.318	292.12	313.095	859.565	1053.41	837.771	981.367	1292.88	1029.57	422.318	312.858	401.584
TI240292S000837	Ava_0219	Serine/Threonine protein kinase	15	201.925	195.539	193.962	229.188	192.234	188.864	1661.02	1535.73	1389.28	458.038	407.85	519.414	1120.19	862.258	896.231	1757.95	1566.87	1845.49	374.627	498.803	329.691	365.044	367.496	395.479	1677.46	1474.11	1428.73
TI240292S000838	Ava_0220	Serine/Threonine protein kinase	15	99.5006	137.273	88.5367	148.611	85.6494	114.253	155.276	157.252	190.714	205.057	143.84	198.352	117.764	172.84	143.32	171.775	149.475	167.588	301.932	199.305	303.22	223.662	169.722	127.941	149.8	152.142	79.9907
TI240292S000839	Ava_0221	Hypothetical protein	16	200.97	239.351	206.927	245.163	224.416	235.104	351.518	353.176	364.164	444.422	416.702	443.146	332.785	428.424	293.206	424.899	450.919	420.017	1244.1	689.187	1339.64	1115.75	1127.53	1051.36	370.778	468.693	440.752
TI240292S000840	Ava_0222	Hypothetical protein	16	216.762	159.769	200.271	109.783	294.793	132.488	62.8954	59.4721	59.4295	81.9861	75.7007	68.1294	68.8282	64.57	55.8828	61.874	65.8982	79.1403	354.962	213.148	347.915	338.438	280.826	301.196	70.3325	81.3638	87.5292
TI240292S000841	Ava_0223	Hypothetical protein	16	114.919	85.1398	112.678	72.4477	179.055	94.1389	61.16	47.2284	55.0209	113.458	78.786	99.2309	98.6486	64.9214	54.8868	56.5088	58.5352	59.942	226.113	254.507	244.181	275.892	217.512	305.265	154.085	135.22	320.93
TI240292S000842	Ava_0224	Putative diguanylate cyclase (GGDEF domain), function unclear	15	26.9156	28.0341	28.1811	27.8706	27.5874	28.7981	46.6801	40.8017	40.9234	37.8121	39.5836	35.5532	35.8075	31.2716	29.6403	53.5206	58.053	56.4758	33.855	34.6065	33.8791	35.7475	34.6255	38.996	44.7687	54.011	53.6561
TI240292S000843	Ava_0225	Heavy metal transport/detoxification protein, too short for transport protein	15	39.6287	38.1577	41.179	46.9942	39.0527	36.3278	181.005	122.314	120.128	164.377	141.619	172.371	169.838	92.0618	62.1004	145.815	162.044	160.836	35.3329	36.6314	35.3927	38.4293	36.1341	43.6024	174.036	180.13	257.136
TI240292S000844	Ava_0226	Alanyl-tRNA synthetase	4	1998.92	1664.57	2059.76	1613.24	1922.22	1814.38	710.94	774.036	786.004	2068.43	1613.6	2144.39	979.836	1352.17	1127.49	711.06	800.522	723.284	3503.77	1733.94	3844.27	3416.87	3430.68	2933.33	737.992	923.316	970.661
TI240292S000845	Ava_0227	HNH endonuclease	6	672.207	676.475	614.338	379.013	706.582	595.115	781.709	723.889	702.47	210.77	258.365	185.602	351.229	298.228	446.271	747.823	796.64	771.201	339.582	429.009	342.26	347.513	310.883	423.161	939.65	764.134	905.824
TI240292S000846	Ava_0228	Hypothetical protein	16	1003.83	1016.41	966.066	639.895	1070.48	1060.41	1260.11	1157.45	1019.4	327.245	413.526	258.941	614.905	379.798	622.526	786.721	848.212	824.176	493.525	794.024	573.378	560.266	415.219	602.681	1102.28	982.714	1257.47
TI240292S000847	Ava_0229	Tetratricopeptide TPR_3	15	63.6713	70.9798	62.1436	58.2657	63.4479	80.1619	128.642	163.226	135.905	66.2007	84.8106	72.6187	95.1796	70.5014	122.542	103.435	120.558	109.409	109.296	132.051	115.009	113.836	98.6634	122.951	180.379	154.058	185.087
TI240292S000848	Ava_0230	Hypothetical protein	16	159.976	164.353	145.238	165.996	135.057	151.491	672.996	662.519	672.643	225.427	242.141	270.148	525.103	562.9	529.667	804.294	810.033	860.407	199.49	161.693	163.427	197.713	192.528	202.64	676.987	751.397	495.492
TI240292S000849	Ava_0231	Hypothetical protein	16	220.517	238.842	242.332	338.124	196.128	268.602	1156.52	1499.28	1494.8	450.567	464.482	560.224	691.563	1189.18	894.314	1804.49	1715.35	1790.5	478.752	273.991	457.242	438.871	456.643	547.772	1313.6	1764.54	1195.35
TI240292S000850	Ava_0232	Hypothetical protein	16	47.3072	61.5385	49.2128	87.7582	46.669	69.5669	265.231	241.906	220.524	164.348	240.339	173.634	211.261	186.72	127.525	260.019	261.829	243.327	108.878	178.105	103.926	118.663	148.641	185.697	287.633	282.855	338.349
TI240292S000851	Ava_0233	Transposase	6	5071.89	4278.04	4683.95	2738.4	4781.85	3191.79	4357.84	4047.77	4215.21	2401.11	2248.88	2652.72	3057.64	3398.22	3470.81	5483.12	5667.85	5448.51	5149.79	3980.95	4877.8	5140.95	5133.14	6033.69	4312.88	4775.29	4445.42
TI240292S000852	Ava_0234	Transposase, IS4	6	1358.77	1255.9	1471.64	910.841	1409.85	961.798	1921.84	1438.51	1724.6	921.506	840.412	998.87	1175.49	1487.78	2124.99	2319.59	2249.29	2360.02	1762.04	1114.66	1844.14	1567.74	1429.53	1560.91	1597.41	1774.02	1337.74
TI240292S000853	Ava_0235	Hypothetical protein	16	29.5548	28.3998	27.18	52.3232	31.8999	28.0859	221.877	169.329	166.359	154.845	135.983	183.334	215.173	158.143	100.081	291.74	276.616	292.167	40.7948	51.4747	39.7311	47.9219	49.3072	60.0791	357.024	318.461	453.58
TI240292S000854	Ava_0236	Hypothetical protein	16	262.803	326.393	271.974	237.351	260.706	302.453	265.522	207.049	228.391	209.231	222.617	133.792	146.707	82.2787	89.4494	214.579	189.51	208.379	167.047	500.101	163.1	263.13	262.434	336.423	370.771	218.697	470.721
TI240292S000855	Ava_0237	Hypothetical protein	16	25.6631	22.0706	23.4866	22.4186	21.3305	23.2466	30.842	27.4278	24.4227	26.2452	24.5691	26.3281	24.7541	22.4451	25.4323	27.5961	29.9523	30.596	21.4027	21.7091	21.0859	20.9884	23.2798	23.4294	34.5684	27.7599	41.4759
TI240292S000856	Ava_0238	Multi-component Transcriptional regulator, Winged helix family	5	322.453	352.892	315.688	277.675	270.29	360.441	120.005	154.616	136.396	285.414	303.05	247.943	189.109	197.136	212.897	136.612	112.309	95.0404	298.902	274.459	287.257	328.046	314.705	408.343	118.946	139.835	147.468
TI240292S000857	Ava_0239	Response regulator receiver domain protein (CheY)	13	123.1	116.815	132.284	99.6222	117.443	94.7896	848.829	675.004	738.944	129.287	151.817	157.011	262.04	207.366	198.666	1009.09	973.395	1038.38	202.222	115.815	210.945	199.138	140.201	226.25	603.816	725.838	408.511
TI240292S000858	Ava_0240	Protein of unknown function DUF490	16	909.141	1032.89	957.019	805.217	771.581	1115.26	532.826	637.469	695.996	625.034	588.042	611.968	512.71	776.021	953.492	620.924	572.197	618.677	2626.83	2136.48	2626.45	2474.92	2175.28	2320.41	716.884	697.893	721.711
TI240292S000859	Ava_0241	Hypothetical protein	16	597.676	602.463	598.445	534.619	639.681	644.483	198.884	218.247	218.812	332.668	400.859	354.713	325.34	375.571	289.012	165.954	178.083	181.413	716.618	880.85	672.133	730.746	1065.89	817.727	248.976	204.581	320.149
TI240292S000860	Ava_0242	Hypothetical protein	16	307.188	281.875	277.137	245.319	326.091	267.419	191.282	205.907	219.379	225.592	191.658	234.969	293.813	372.912	311.497	198.109	209.19	230.479	312.169	248.443	343.891	324.229	318.171	328.848	162.621	189.53	139.637
TI240292S000861	Ava_0243	Molybdate ABC transporter, permease protein	11	738.914	976.353	734.654	885.797	684.51	1011.66	1257.87	1667.19	1493.8	1019.2	998.686	1011.88	1346.5	1874.3	1982.88	1435.44	1139.91	1419.04	2424.46	1624.19	2599.07	1660.93	1220.02	856.004	1307.64	1277.12	749.838
TI240292S000862	Ava_0244	Major facilitator superfamily MFS_1	11	452.355	516.944	436.842	394.841	459.433	490.776	289.054	371.26	341.514	284.185	269.747	236.313	276.529	401.932	506.128	331.282	335.929	316.783	561.845	344.931	548.081	426.383	346.062	323.044	364.513	350.836	299.868
TI240292S000863	Ava_0245	Hypothetical protein	16	452.201	428.563	409.69	308.729	413.332	402.73	195.117	232.539	214.832	252.739	241.696	183.054	258.933	329.395	493.839	241.781	253.297	234.91	714.929	390.275	709.094	545.177	443.812	392.655	217.674	245.148	230.986
TI240292S000864	Ava_0246	Hypothetical protein	16	138.338	143.99	136.31	109.551	147.129	124.526	51.1833	49.5119	49.9224	68.4118	93.4406	64.8088	69.1858	85.5293	67.438	51.0414	60.2856	58.7638	185.806	131.185	204.949	171.743	152.249	155.283	47.3618	51.2174	46.2574
TI240292S000865	Ava_0247	Aspartyl-tRNA synthetase	4	2295.21	2636.26	2374.89	2021.94	1914.2	2502.05	303.351	389.999	458.959	853.429	985.982	694.824	492.785	741.738	598.838	264.602	230.257	251.988	3051.8	2207.37	3003.61	2672.3	3607.07	2158.11	272.709	379.526	391.561
TI240292S000866	Ava_0248	Protein of unknown function UPF0150	16	64.1036	67.4146	63.7668	43.7178	73.8384	60.9581	53.0667	68.569	41.4288	45.5897	60.1523	62.5121	50.2922	47.8354	180.023	63.9083	64.209	53.2008	101.079	77.28	89.1035	97.8722	79.0885	85.6785	56.2949	50.6332	46.3953
TI240292S000867	Ava_0249	Protein of unknown function UPF0150	16	271.572	308.699	258.252	187.741	296.294	242.885	136.749	92.1282	117.135	114.347	175.778	95.2235	118.15	79.0454	320.647	132.833	118.074	126.642	289.412	503.359	226.922	323.273	301.284	340.588	160.148	117.14	157.985
TI240292S000868	Ava_0250	Hypothetical protein	16	79.5512	77.0774	71.0014	58.4288	64.8216	84.2522	47.0457	33.292	41.4494	44.424	48.3872	47.441	42.1556	41.6889	54.5359	45.434	42.4647	39.6745	60.0735	117.286	59.8446	69.0203	87.8626	65.6482	42.6883	38.5142	48.5692
TI240292S000869	Ava_0251	Hypothetical protein	16	35.3577	41.5942	35.8234	41.8389	31.3238	37.3117	49.0278	49.3853	43.8038	44.8487	57.1951	45.4895	52.123	61.2672	48.9558	50.9775	52.7462	55.7666	39.6613	48.9312	39.9808	43.7485	46.8147	49.6271	47.6373	49.0061	40.6032
TI240292S000870	Ava_0252	Ribokinase, ribose metabolism	7	371.808	425.045	366.134	308.894	381.788	456.393	1820.72	1185.78	1185.88	296.592	353.173	265.371	366.309	223.22	416.035	1615.62	1663.64	1624.27	470.258	470.215	423.459	451.851	434.479	304.268	895.459	1112.29	440.779
TI240292S000871	Ava_0253	Hypothetical protein	16	1308.44	1453.69	1303.78	6844.83	1171.01	1218.75	22884.7	19797.2	19638.7	14445.1	17484.6	15552.9	17332.3	12075.1	14330.3	24118.7	22686.2	24591.1	1960.78	2491.46	1507.15	2596.57	2779.68	2343.61	24036.3	20212.3	17535.4
TI240292S000872	Ava_0254	von Willebrand factor, type A	15	847.666	745.984	816.076	2356.32	793.192	743.899	7274.41	7354.59	7314.71	5679.2	4397.4	5817.25	4885.84	4868.33	4770.87	9119.43	9112.9	9405.25	603.868	512.353	599.6	795.299	743.99	929.934	6086.29	7993.88	4945.88
TI240292S000873	Ava_0255	Hypothetical protein	16	133.432	111.652	127.652	152.538	147.539	108.445	313.085	347.889	332.381	344.964	294.058	350.822	293.004	299.208	258.081	397.089	426.277	381.972	108.256	67.4773	117.022	86.7457	84.1324	108.172	240.741	379.45	243.578
TI240292S000874	Ava_0256	Precorrin-6x reductase, cobK	10	72.6479	67.8066	69.6244	96.9668	65.2183	79.5958	141.854	189.737	172.9	134.253	128.723	154.771	121.341	145.926	127.542	228.965	250.953	229.284	84.215	55.539	86.1144	67.4047	76.8908	61.571	137.478	203.818	114.822
TI240292S000875	Ava_0257	Cyanophycin synthetase-like	8	226.707	229.121	229.366	128.029	203.718	226.595	94.8409	90.0141	87.7315	72.3593	57.0069	58.9306	62.7469	55.2871	51.0322	61.7752	58.0208	65.4987	240.737	279.413	278.947	215.067	196.607	173.634	76.2269	79.5225	96.3353
TI240292S000876	Ava_0258	Hypothetical protein	16	659.15	615.474	721.495	358.251	859.051	579.065	204.781	159.401	198.025	90.2836	69.651	117.138	110.548	72.993	65.6911	168.192	190.257	206.019	437.611	399.09	447.138	386.011	372.363	353.357	243.26	206.968	391.674
TI240292S000877	Ava_0259	Hypothetical protein	16	2027.6	2145.96	2253.55	1764.47	2025.13	2223.36	555.059	659.055	702.886	1152.75	1150.71	1035.97	855.197	983.202	778.64	466.305	443.049	439.333	1150.01	889.683	1106.15	1061.1	1318.36	775.452	468.547	509.224	548.894
TI240292S000878	Ava_0260	Hypothetical protein	16	73.9736	44.3429	73.5978	34.4701	83.9538	45.8894	27.7735	25.7129	26.003	27.4932	26.2355	24.1442	22.0025	23.5772	22.9984	24.3072	21.6409	23.8586	30.1942	25.4908	35.237	26.6623	26.6035	27.4762	23.308	22.3021	26.505
TI240292S000879	Ava_0261	Transposase, IS4	6	80.7285	54.2204	79.3452	44.8135	90.0495	62.2488	43.9397	37.3691	39.743	61.9094	43.4912	52.6855	51.4539	42.4524	40.0541	35.9647	39.768	39.4182	187.035	213.694	166.038	175.647	158.872	167.68	44.0333	41.3832	53.6571
TI240292S000880	Ava_0262	Exonuclease VII, large subunit	6	464.742	338.214	449.263	295.113	538.629	378.876	256.817	296.426	286.347	415.504	310.948	439.343	357.821	339.414	328.822	355.18	416.283	365.757	1793.01	1854.88	1937.11	1807	1814.09	2250.97	501.083	448.7	751.353
TI240292S000881	Ava_0263	Exodeoxyribonuclease VII small subunit	6	233.125	226.71	228.302	125.327	247.245	187.78	372.601	273.2	264.393	155.958	164.247	146.251	289.061	179.938	297.85	273.949	268.918	270.896	487.673	713.89	508.523	557.654	365.183	649.856	401.463	365.176	666.866
TI240292S000882	Ava_0264	Hypothetical protein	16	242.854	305.934	257.292	297.261	198.293	303.915	172.252	142.232	154.601	159.55	203.376	147.073	220.726	237.615	249.823	144.481	125.19	160.743	526.501	884.397	525.29	567.993	817.471	694.421	239.271	157.376	319.087
TI240292S000883	Ava_0265	Hypothetical protein	16	140.445	119.799	126.911	97.1797	122.292	127.054	167.708	148.467	129.132	107.846	91.4591	120.145	243.317	175.957	303.763	187.169	187.283	196.346	277.211	176.679	236.458	211.561	216.647	166.08	132.802	146.29	101.309
TI240292S000884	Ava_0266	Hypothetical protein	16	411.274	450.335	386.392	281.011	369.915	407.477	690.6	550.013	544.253	332.304	398.13	304.758	477.435	282.752	405.559	497.007	550.573	636.138	632.505	1238.43	503.911	720.042	732.343	722.203	734.76	522.894	804.034
TI240292S000885	Ava_0267	Hypothetical protein	16	67.3691	68.7018	77.0948	66.1129	63.5134	63.9865	173.654	125.842	127.32	69.5881	79.5777	79.5777	66.737	56.3958	101.897	169.577	184.407	146.514	112.278	162.311	107.333	120.721	127.472	113.162	224.688	178.916	269.74
TI240292S000886	Ava_0268	Glycosyl transferase, family 2	15	61.1377	52.5866	65.1422	50.803	61.1596	58.3759	42.1999	38.3095	42.0754	43.279	50.7755	59.6047	35.8956	41.3718	38.9084	53.146	49.787	44.2586	46.7481	48.6216	50.7103	53.3046	79.1556	48.6056	39.9241	44.0438	44.6415
TI240292S000887	Ava_0269	Glycosyl transferase, family 2	15	58.309	48.8047	60.3148	47.6048	50.2668	51.5727	29.2399	27.8661	29.6333	46.3226	45.0915	36.5551	32.6404	33.2246	27.0179	35.7151	28.541	27.7086	34.6272	37.9646	33.8929	35.1463	49.3507	43.9344	30.5948	26.5289	30.5131
TI240292S000888	Ava_0270	Glycosyl transferase, family 2	15	30.6992	28.9896	31.5742	31.9924	32.4443	28.1091	30.9175	26.0199	31.1466	34.0697	30.2431	37.85	26.1866	28.2316	24.7417	36.3382	32.065	31.1799	27.4021	27.3503	29.4067	28.4743	28.9421	32.4246	29.9277	29.9019	29.3605
TI240292S000889	Ava_0271	Hypothetical protein	16	30.8763	29.0616	32.173	30.2296	31.3997	30.2282	98.7531	88.3661	81.5721	38.5618	37.0185	39.6309	51.7256	45.8922	67.0529	91.73	118.08	116.325	37.7888	37.0183	36.6401	36.5196	34.0329	35.8161	76.5925	89.8379	77.1643
TI240292S000890	Ava_0272	Hypothetical protein	16	109.362	89.005	88.5378	80.4128	116.513	96.8381	103.143	131.606	137.159	39.6115	39.0093	48.4307	67.4532	79.5278	71.6925	150.522	170.011	180.808	81.1196	119.207	79.8341	77.1574	115.529	79.8754	134.619	142.732	115.596
TI240292S000891	Ava_0273	Hypothetical protein	16	1687.37	1653	1698.56	1125.75	1800.31	1735.49	418.845	366.484	414.378	527.48	595.864	524.801	495.574	329.273	331.05	246.671	239.716	259.637	1638.23	3158.34	1530.26	1889.72	2223.34	2249.64	623.428	356.94	795.257
TI240292S000892	Ava_0274	Glycosyl transferase, family 2	15	261.711	245.69	267.28	177.913	278.172	274.966	80.6195	79.8418	85.2868	74.0993	83.7529	83.9087	87.9752	71.3732	69.9596	95.4344	96.6905	113.625	428.662	480.439	391.842	393.049	555.405	433.678	91.2635	104.771	139.184
TI240292S000893	Ava_0275	Protein of unknown function DUF502	16	1992.31	1880.22	2015.36	1622.86	1822.66	1932.55	2588.11	2787.87	3075.53	1816.28	2221.76	1374.3	1310.97	1238.22	1055.6	2662.74	2522.7	2637.09	2458.92	2952.35	2340.76	2718.85	3885.85	2684.84	2967.89	2692.35	3166.48
TI240292S000894	Ava_0276	Transcription antitermination protein NusB	5	5484.7	4561.02	5723.42	3568.81	5410.55	4289.87	2585.82	2561.19	2661.57	3564.34	3575.15	2923.51	2723.88	2268.56	2355.37	2303.88	2195.19	2191.49	5598.7	6679.39	5493.94	6367.21	7486.83	6614.45	2746.5	2739.23	3858.47
TI240292S000895	Ava_0277	Cell division transporter substrate-binding protein FtsY	11	4523.29	4781.07	4742.63	3375.38	4201.85	4301.58	2831.37	3198.13	2798.57	2320.61	2946.37	2039.32	2271.99	2086.18	2494.59	2576.03	2161.78	2354.72	8873.55	10152.3	9438.75	8475.06	10197.3	8054.63	2598.89	2698.63	2938.52
TI240292S000896	Ava_0278	Serine phosphatase	15	341.401	316.928	349.653	376.94	317.232	316.437	529.019	542.063	551.077	557.904	554.873	647.036	584.995	686.14	612.53	703.803	692.736	687.65	1135.77	632.556	1134.31	803.007	857.999	527.444	421.457	563.813	289.002
TI240292S000897	Ava_0279	Protein of unknown function DUF214	16	328.474	371.464	337.869	410.69	327.23	332.869	837.241	801.875	723.074	733.929	856.061	784.714	1576.14	1126.51	1081.93	743.11	665.237	722.183	630.077	422.127	602.219	515.575	461.383	383.802	643.18	694.627	520.774
TI240292S000898	Ava_0280	Hypothetical protein	16	197.037	144.725	191.309	105.71	247.674	140.769	119.889	90.7128	95.4274	74.0755	63.3337	86.8066	142.032	105.264	77.1233	103.22	97.08	106.123	80.8904	58.446	82.8166	83.6754	62.8988	66.3039	73.6026	97.848	87.6826
TI240292S000899	Ava_0281	Hypothetical protein	16	123.798	116.784	119.224	2513.18	122.923	91.6834	11340.8	8976.02	9464.84	7428.82	7339.42	7751.59	13403.7	8235.33	11562.1	11426.4	10257.7	11148.9	804.733	682.623	769.605	975.836	783.181	919.021	9092.54	10556	7746.94
TI240292S000900	Ava_0282	Dephospho-CoA kinase, coaE	10	169.734	213.051	179.782	3157.57	171.427	200.517	8704.5	9494.92	9752.09	6594.55	7894.12	6991.39	12730.4	9544.2	12211.5	9249.01	7437.22	8455.65	675.622	525.664	668.953	668.064	693.726	430.9	8545.79	9629.4	6609.18
TI240292S000901	Ava_0283	Peptidase U62, modulator of DNA gyrase, function unclear	15	730.772	682.72	717.356	963.185	865.912	768.163	1997.35	1933.27	1927.18	1782.97	1749.32	1715.75	2807.46	2590.65	3117	2365.6	2068.72	2394.14	599.432	510.297	672.035	534.964	504.022	434.174	1674.37	1831.31	1005.48
TI240292S000902	Ava_0284	Hypothetical protein	16	70.6697	65.3598	67.9789	36.213	77.605	47.408	39.0411	29.743	28.6601	34.117	33.764	28.569	62.7382	35.2281	40.6735	26.982	26.2129	33.5229	35.0868	38.1751	33.6487	35.8521	30.0715	32.2086	28.8083	29.104	30.3185
TI240292S000903	Ava_0285	Cobalamin synthesis protein/P47K	10	3747.61	3677.14	3870.6	2581.76	4232.79	3787.36	595.048	584.608	675.284	1393.46	1385.13	1276.98	1051.84	1017.77	909.655	305.518	254.152	293.885	2390.47	3110.34	2330.65	2807.16	3123.75	3251.32	610.457	478.875	895.072
TI240292S000904	Ava_0286	WD-40 repeat	15	676.512	517.455	726.048	514.495	777.634	569.898	316.355	458.677	364.27	456.703	451.167	556.405	377.781	596.846	317.933	467.339	434.087	403.704	855.934	382.945	1030.09	783.937	929.784	890.34	229.328	385.874	243.425
TI240292S000905	Ava_0287	Hypothetical protein	16	298.09	188.817	288.161	118.358	413.846	145.667	159.52	125.463	123.348	150.482	114.559	186.782	272.068	178.515	125.136	135.712	136.859	148.941	175.422	129.813	236.691	235.318	161.569	348.253	122.923	152.501	149.577
TI240292S000906	Ava_0288	Periplasmic solute binding protein	11	44.8284	38.7275	42.8431	42.071	46.2401	37.285	53.4554	46.3112	47.4993	100.785	90.8901	84.119	73.2301	69.1321	55.3425	55.6368	55.9042	62.3702	109.014	88.1203	102.957	100.015	101.504	104.37	64.7999	61.0849	92.4563
TI240292S000907	Ava_0289		16	1214.86	1211.59	1197.36	822.031	1386.69	1084.28	1919.29	1325.38	1358.77	1390.49	1307.3	1309.24	1657.67	1015.22	962.635	1426.57	1313.62	1370.96	947.905	1544.76	930.774	1155.28	1014.9	1594.55	3591.77	2069.98	5693.53
TI240292S000908	Ava_0290	Pentapeptide repeat	15	3656.59	3622.08	3504.77	2412.9	4030.51	3293.17	4675.85	4062.32	3848.85	2125.3	2236.72	2173.45	2698.13	2155.38	1959.69	4213.03	3812.53	3949.86	1803.78	5746.47	1601.3	3192.46	2723.67	5975.69	12024.9	6803.4	17690
TI240292S000909	Ava_0291	Glutathione S-transferase-like	15	457.193	377.851	431.755	268.248	482.427	385.718	196.035	232.011	236.707	114.919	101.19	139.519	140.449	204.707	128.767	264.809	264.234	277.929	177.92	188.004	175.29	231.023	305.322	360.217	189.85	192.08	177.966
TI240292S000910	Ava_0292	Parallel beta-helix repeat	15	2872.1	2873.41	3154.8	2268.76	2604.83	2795.02	1124.49	941.894	1017.97	1770.36	1864.74	1757.69	1534.34	1347.08	1297.57	1043.06	938.444	971.95	1094.04	1711.37	1058.76	1145.7	1617.94	1376.37	842.586	837.816	993.077
TI240292S000911	Ava_0293	NAD-dependent epimerase/dehydratase	15	3496.4	3290.56	3457.79	2596.23	3979.93	3260.51	1674.65	1577.32	1674.75	1979.03	1791.57	2280.54	2735.46	2358.99	2260.62	1669.39	1724.3	1685.35	1518.73	1564.77	1743.44	1711.28	2116.98	2343.41	1520.31	1641.46	2154.76
TI240292S000912	Ava_0294	Protochlorophyllide oxidoreductase	2	14529.8	13054	14629.2	8259.16	17031.3	12789.4	3830.53	3606.76	4301.62	4594.14	4573.52	4477.83	5942.46	4735.72	4798.15	1506.89	1459.92	1569.7	7008.26	5455.36	7822.37	7171.81	6309.53	6757.12	1227.12	1871.99	1574.42
TI240292S000913	Ava_0295	Molecular chaperone DnaK	15	7379.05	6672.66	7552.18	10148.4	8060	7993.01	9245.54	8074.6	8459.69	17598.4	14779.3	16154.8	13086.2	14407.8	13671.1	9793.45	10203.6	9549.47	14794.3	10655.7	16614.4	16425.1	13263.8	14419.9	6596.46	8623	5506.02
TI240292S000914	Ava_0296	Peptidase U32	15	1133.69	1396.37	1213.49	1826.52	1035.21	1386.29	1426.65	1751.07	1682.39	2886.44	2416.24	2799.64	1746.82	2656.78	2598.38	1689.28	1574.86	1638.19	4675.88	3886.82	5138.67	3918.36	3146.24	2775.29	1372.78	1490.63	1233.28
TI240292S000915	Ava_0297	Hypothetical protein	16	295.727	241.777	272.491	234.709	318.966	272.692	345.692	245.162	314.336	404.968	348.258	388.009	548.34	460.434	342.638	355.941	312.18	325.133	241.975	383.863	235.706	340.559	344.681	539.046	374.729	291.221	422.176
TI240292S000916	Ava_0298	Protein of unknown function DUF218	16	109.81	113.766	110.665	183.1	131.171	106.839	750.383	615.338	645.649	447.183	399.795	503.467	1095.64	1150.15	862.234	745.265	689.484	781.782	206.257	244.421	223.854	167.65	232.76	173.768	432.861	539.22	283.387
TI240292S000917	Ava_0299	Peptidase S41A	15	3048.2	2530.01	3228.62	2592.35	3343.87	2720.81	797.634	902.552	1016.73	2503.15	2288.82	2271.06	1788.95	2347.89	1760.62	973.95	986.519	939.672	6755.02	4895.84	7273.96	5801.6	7992.93	4654.99	826.728	910.858	1105.73
TI240292S000918	Ava_0300	Glycosyl transferase, family 2	15	161.081	179.406	178.908	189.007	136.768	187.938	130.15	193.08	160.469	161.834	160.885	167.571	153.326	243.134	117.459	222.181	225.878	203.715	190.503	101.987	192.212	171.973	224.294	107.321	109.741	160.425	71.9373
TI240292S000919	Ava_0301	Two Component Transcriptional Regulator, LuxR family	5	524.059	587.412	525.667	560.271	552.439	513.799	671.414	561.452	618.155	943.427	1074.11	955.057	905.682	800.766	804.303	746.174	718.118	701.05	1096.05	751.679	1088.23	1067.67	894.546	994.418	510.45	664.91	470.024
TI240292S000920	Ava_0302	Hypothetical protein	16	319.937	303.179	353.534	367.098	380.831	313.567	145.621	106.612	119.396	630.091	743.209	577.162	345.906	331.017	207.307	108.24	115.598	118.134	389.03	1071.4	373.797	479.071	639.539	531.98	176.505	119.082	205.517
TI240292S000921	Ava_0303	NADH dehydrogenase I subunit M, ndhM	3	797.283	723.801	811.905	489.837	843.713	675.398	264.309	299.203	303.451	234.108	264.825	221.231	272.246	305.5	207.166	251.583	231.709	268.067	549.358	408.829	599.027	478.73	559.055	417.76	306.9	264.516	359.074
TI240292S000922	Ava_0304	Protein serine/threonine phosphatase	15	820.032	940.825	810.047	725.488	616.65	855.464	344.199	446.271	449.827	704.615	773.569	527.548	549.674	718.13	637.086	417.108	394.634	425.31	980.4	881.069	1001.55	1095.75	1106.61	838.393	369.59	425.474	356.25
TI240292S000923	Ava_0305	FHA domain containing protein	15	1167.72	1319.74	1230.94	1689.32	1082.17	1431.9	3793.33	5149.38	5227.28	1733.95	1673.83	1819.76	1689.91	3175.92	2653.37	5834.31	5259.37	5584.99	1722.49	1239.35	1697.73	1140.75	1113.02	837.051	3778.42	4069.19	1707.24
TI240292S000924	Ava_0306	Hypothetical protein	16	59.701	68.4202	66.3915	605.704	64.8192	58.5824	5568.64	6439.65	6634.5	1139.82	1151.4	1525.49	4404.35	5772.57	4242.86	8071.27	6971.41	7684.58	245.868	205.696	252.666	242.493	274.457	194.845	7528.44	6919.84	6765.76
TI240292S000925	Ava_0307	FHA domain containing protein	15	2355.52	2816.75	2209.99	3824.22	2157.77	3222.03	16304.1	19051.2	18975	4365.16	5239.09	5167.62	17193.2	17857.3	17049.9	16387.5	14801.9	17691.4	2903.31	3175.67	2316	2262.08	1885.2	1523.41	21441.4	17446.6	18135.7
TI240292S000926	Ava_0308	Hypothetical protein	16	27.5756	33.0256	29.2013	34.6985	31.3708	29.1184	28.5687	24.4959	29.6003	38.9745	47.7516	39.2058	28.8742	34.9922	26.1569	33.5976	27.1036	28.9935	24.7905	22.9562	22.6516	25.3717	27.6203	27.0853	28.4197	27.028	23.2087
TI240292S000927	Ava_0309	Hypothetical protein	16	301.437	298.995	276.503	303.097	257.777	329.985	1539.79	1465.21	1292.18	504.92	441.159	472.174	435.678	365.27	308.351	1400.51	1276.17	1383.47	292.164	224.245	269.975	244.898	224.4	168.966	1547.65	1643.02	1949.53
TI240292S000928	Ava_0310	Hypothetical protein	16	2020.9	1926.89	2156.93	1731.28	2132.58	2270.47	2344.08	2714	2581.25	1399.03	1329.11	1543.43	1363.18	1408.09	1131.6	2880.84	3161.34	2681.79	957.496	837.905	881.147	1177.16	1236.94	1615.08	2641.95	2826.92	2979.03
TI240292S000929	Ava_0311	Short-chain dehydrogenase/reductase SDR	15	1083.22	902.837	1041.94	835.132	1138.48	910.431	5852.15	7161.68	6726.7	955.568	939.939	1030.85	797.407	913.17	1084.86	7996.51	8410.83	7829.37	806.971	576.213	837.219	774.616	711.43	1074.65	7204.25	10226.5	9172.51
TI240292S000930	Ava_0312	Hypothetical protein	16	328.642	316.552	309.658	1685.31	280.422	322.177	7937.25	5581.68	5527.69	4762.75	6749.2	5464.56	5694.68	3049.65	3624.62	6908.71	7641.88	7081.42	1414.72	11829	1042.89	4825	3790.89	12405.2	14088.4	9409.56	18618.9
TI240292S000931	Ava_0313	DNA ligase	6	729.1	873.054	761.521	1131.86	635.64	949.334	468.431	555.24	581.728	1414.11	1646.17	1440.39	710.275	887.95	870.231	503.524	506.379	499.998	1897.32	3203.45	1527.01	1942.09	2578.21	1910.95	1188.34	650.613	1495.97
TI240292S000932	Ava_0314	Signal Transduction Histidine Kinase (STHK) with CheB and CheR activity	13	432.213	486.28	440.395	463.302	330.144	467.85	406.274	425.699	441.592	567.685	643.386	524.083	531.591	579.763	630.131	403.994	396.699	421.782	1349.12	1415.44	1401.18	1332.03	1477.5	1207.79	459.443	427.301	496.296
TI240292S000933	Ava_0315	Phosphoesterase, PA-phosphatase related	15	356.556	374.663	364.153	235.433	392.318	336.741	149.26	118.557	165.39	183.269	186.348	125.054	167.273	193.161	306.931	172.832	141.924	154.679	153.381	115.653	143.001	191.392	153.178	177.092	149.535	138.273	127.165
TI240292S000934	Ava_0316	Peptidase M1, membrane alanine aminopeptidase	15	7111.73	8092.61	7387.01	6433.46	6621.19	7945.53	1452.27	1667.21	1880.84	4325.62	4333.87	4573.38	2476.98	3179.8	2780.23	1099.91	1100.99	1080.72	9712.3	10063.4	8824.39	8865.51	12041	8781.39	2142.85	1580.42	3201.01
TI240292S000935	Ava_0317	Hypothetical protein	16	91.4821	91.4985	100.883	74.6021	102.901	92.4811	84.5371	84.5148	84.6153	96.8723	87.0255	97.8718	87.3021	66.1092	199.459	97.0384	97.198	95.6192	101.901	77.7293	98.6477	84.2563	75.5336	70.4598	108.908	110.555	121.619
TI240292S000936	Ava_0318	ABC-1	15	828.956	756.405	785.073	585.664	979.545	765.211	504.154	406.555	416.049	529.178	437.453	542.527	744.306	618.877	592.682	587.767	561.16	516.525	2236.94	1644.98	2338.55	2608.14	2368.82	2991.47	422.811	535.874	566.035
TI240292S000937	Ava_0319	Hypothetical protein	16	218.675	260.528	252.126	234.461	247.897	237.789	68.6063	70.3443	63.9909	170.775	223.351	154.896	101.813	97.7049	63.6241	63.4908	58.6221	61.3766	692.086	1035.89	664.244	867.925	951.294	1052.66	80.885	75.6843	125.028
TI240292S000938	Ava_0320	Hypothetical protein	16	146.253	73.5451	136.169	71.0863	192.068	104.827	38.4812	39.2828	38.5885	42.2783	31.915	38.8678	37.6826	37.9649	26.6104	36.2796	36.8139	40.4369	76.0305	81.9074	90.3829	83.4011	83.7167	98.1342	40.1502	39.4885	67.6084
TI240292S000939	Ava_0321	Hypothetical protein	16	135.17	115.366	124.311	92.9052	142.734	127.513	35.599	37.6842	38.7073	58.2441	73.251	59.9342	41.2188	38.5707	33.6921	32.3352	30.4525	29.2143	107.117	97.7037	118.885	109.912	126.579	107.857	57.8209	37.0084	89.815
TI240292S000940	Ava_0322	Hypothetical protein	16	1383.11	1834.73	1378.24	1308.83	1316.17	1869.78	268.64	276.536	294.898	583.14	848.358	429.458	342.374	245.661	247.831	109.055	100.037	108.223	1073.14	3152.84	975.385	1341.71	2102.59	1414.38	686.987	254.919	944.818
TI240292S000941	Ava_0323	Probable glycosyl transferase	15	209.959	205.383	226.181	193.485	224.837	210.428	227.182	254.144	240.254	183.504	250.605	163.228	149.853	104.38	101.959	178.422	182.338	186.025	492.437	633.443	484.607	537.29	663.673	509.436	341.079	213.053	354.661
TI240292S000942	Ava_0324	Glycosyl transferase, group 1	15	513.948	592.988	540.404	379.503	377.217	534.531	87.2086	95.5782	102.094	218.563	249.808	204.823	160.712	108.339	116.456	58.6388	59.4846	61.3959	888.635	1042.3	844.346	884.064	961.862	808.995	98.9976	85.2793	163.265
TI240292S000943	Ava_0325	ABC transporter, transmembrane region	11	358.688	369.393	369.577	278.666	335.151	416.013	113.969	121.475	126.741	238.864	192.294	204.84	123.866	111.094	124.072	99.809	127.794	108.299	541.361	854.336	526.906	503.143	628.628	443.103	203.378	145.119	300.819
TI240292S000944	Ava_0326	Glycosyl transferase, group 1	15	46.9427	45.7019	41.2538	38.449	42.9417	41.5644	100.286	93.7742	100.805	43.916	43.9374	51.9497	47.14	50.8049	48.147	114.428	106.394	116.848	88.9707	109.893	99.5865	86.3411	101.892	80.1372	129.559	101.672	112.67
TI240292S000945	Ava_0327	Hypothetical protein	16	356.412	491.893	368.902	385.127	312.212	519.776	203.76	194.617	208.621	254.349	510.159	242.719	211.652	133.557	93.5796	116.622	113.37	139.035	206.263	660.948	219.185	262.212	457.12	245.23	280.922	173.869	405.161
TI240292S000946	Ava_0328	Beta-lactamase-like	15	1664.68	1609.13	1773.53	1095.71	1797.61	1546.06	537.087	644.936	602.083	820.357	708.779	810.201	751.123	651.454	523.051	616.117	615.283	565.248	882.009	473.377	849.187	918.971	956.032	920.157	478.617	614.287	488.033
TI240292S000947	Ava_0329	50S ribosomal protein L9	4	5221.71	4879.46	5319.5	3840.08	5732.42	4679.85	2122.1	1682.08	1858.93	4881.32	4836.13	5009.51	4852.9	3277.5	3501.71	1358.11	1472.17	1290.84	8394.5	10851.2	8219.4	9397.52	8701.02	10304.4	2178.29	1866.16	3356.11
TI240292S000948	Ava_0330	DnaB helicase	6	3030.12	3634.47	2993.98	2533.31	2609.98	3568.85	1270.89	1279.29	1428.61	2116.85	2822.87	1680.67	1630.93	1584.67	1947.13	1183.11	1146.14	1209.21	5054.1	5663.47	4634.76	5259.99	5862.35	4123.8	1573.37	1494.61	1860.91
TI240292S000949	Ava_0331	Peptidylprolyl isomerase, FKBP-type	15	3561.21	2715.1	3508.92	1919.01	4729.36	2633.15	3123.56	3056.06	2817.86	1762.25	1498.37	2004.21	2002.68	1723.65	1609.89	3216.98	3387.83	3285.66	2643.73	2424.86	2849.34	3179.42	2130.64	3811.89	3344.51	3862.86	5228.41
TI240292S000950	Ava_0332	Hypothetical protein	16	1100.43	1070.7	1091.37	850.462	1382.75	907.904	2414.17	1652.7	1791.93	1687.79	1765.16	1974.54	1706.09	1201.88	1182.83	2422.46	2358.57	2619.98	1751.83	2229.44	1513.91	2253.46	1608.6	3163.5	3051.93	2802.39	4199.59
TI240292S000951	Ava_0333	Hypothetical protein	16	118.944	109.209	112.278	110.782	112.808	119.851	576.208	509.525	495.438	184.174	209.553	192.083	322.432	282.094	196.153	581.119	578.121	585.983	327.968	549.025	331.55	363.51	376.555	360.438	486.846	483.404	430.952
TI240292S000952	Ava_0334	Phospho-2-dehydro-3-deoxyheptonate aldolase, Tyr-repressible	8	856.339	721.688	840.41	471.958	927.172	669.772	147.649	144.096	158.738	304.854	277.86	309.548	230.537	223.395	134.115	101.34	96.2841	111.833	1437.52	1684.11	1519.93	1529.41	1523.96	1453.09	139.279	112.562	178.095
TI240292S000953	Ava_0335	Cyanophycin synthetase	8	3799.16	4035.34	3767.85	7977.13	3866.18	3809.45	4010.78	4632.37	4684.19	13499	15028	14035.4	10363.8	9386.64	9847.1	5049.21	5044.54	4878.22	2259.42	6260.4	2164.97	3880.31	4562.82	7733.52	5523.35	4900.59	6651.03
TI240292S000954	Ava_0336	Hypothetical protein	16	36.9232	40.31	38.6171	63.5145	37.6591	40.3725	79.8276	54.7882	70.5836	175.41	221.172	171.16	173.903	126.447	80.5634	84.668	108.9	104.024	35.708	40.7814	37.5415	44.3851	33.2816	50.514	165.495	118.335	231.486
TI240292S000955	Ava_0337	Cyanophycinase	8	1616.52	1259.36	1734.53	18742.1	1916.73	1381.97	23919.2	23766.3	24806.3	31255.3	25969.2	39177.4	27554.9	30613.7	25924.1	32947.3	34467.7	31017.3	3335.21	2459.8	3380.77	5243.34	4467.49	8599.05	20411.3	25653.2	20101.4
TI240292S000956	Ava_0338	Thioredoxin-related	15	809.431	863.434	881.392	3551.97	760.739	868.351	3363.03	4111.64	3895.79	6344.01	4646.61	7525.14	3575.75	5292.98	3876.87	5138.04	5651.65	4996.71	1491.83	983.249	1680.39	1223.49	1436.64	1369.21	2718.87	4417.03	3250.19
TI240292S000957	Ava_0339	4Fe-4S ferredoxin, iron-sulfur binding	3	225.794	184.571	215.2	2695.05	226.578	172.804	2907.19	3596.14	3274.4	5591.03	4741.08	6704.27	2544.39	3628.67	2741.71	4583.07	4956.32	4772.64	348.087	302.683	348.52	320.93	362.712	374.133	3125.47	4022.68	2999.57
TI240292S000958	Ava_0340	Hypothetical protein	16	164.523	164.293	145.583	1146.59	143.377	143.511	1200.33	1393.97	1300.8	2571.93	2824.07	2946.29	1122.91	1151.8	923.838	1406.71	1648.15	1555.32	170.486	265.58	194.99	174.034	210.554	239.056	1802.07	1506.17	1795.85
TI240292S000959	Ava_0341	CHAD domain	15	339.204	295.365	354.065	430.221	295.478	271.431	570.514	571.331	657.971	1034.33	1192.61	1060.79	1063.75	687.143	642.928	462.673	380.016	430.696	278.253	283.653	300.591	290.165	257.322	242.92	760.73	725.102	958.356
TI240292S000960	Ava_0342	Hypothetical protein	16	211.82	298.408	221.401	543.455	282.02	241.712	2127.92	1997.43	2013.39	1290.96	1431.05	1615.93	2737.34	2260.12	2134.97	2464.21	2139.01	2309.22	251.476	424.539	204.585	341.938	369.437	606.933	2304.41	2171.31	2095.17
TI240292S000961	Ava_0343	Hypothetical protein	16	683.246	670.4	675.748	452.083	646.984	573.09	244.034	240.603	283.272	220.325	258.479	246.959	200.022	221.392	107.519	208.556	207.734	229.514	45.4002	61.8367	47.7167	63.3891	77.5567	92.5198	204.529	214.894	223.948
TI240292S000962	Ava_0344	MltA	15	1428.74	1396.74	1374.13	963.042	1310.97	1212.71	1576.53	1686.04	1725.51	622.659	750.164	678.305	708.755	891.796	825.526	1837.71	1919.21	1863.12	431.758	413.077	423.803	459.748	506.349	448.095	1708.79	1559.27	1539.37
TI240292S000963	Ava_0345	General secretion pathway protein H, unclear	15	166.311	99.1532	169.911	71.2445	273.297	73.4728	40.2809	32.7045	34.196	37.6859	38.8037	41.5794	44.0685	44.421	39.7963	40.0211	47.7115	46.222	32.3812	31.7772	41.3386	39.6611	71.2506	49.0031	37.1925	35.9766	41.5012
TI240292S000964	Ava_0346	TPR repeat	15	23.9124	26.2209	23.5367	24.7767	22.3276	23.3002	26.5215	24.5289	29.6485	28.9444	30.7092	35.0725	24.6503	28.132	24.2655	30.433	26.8528	30.0163	21.0455	20.2127	20.8394	21.5438	23.2778	23.3962	26.4214	25.6008	23.4865
TI240292S000965	Ava_0347	Hypothetical protein	16	25.4806	28.5387	24.5887	29.951	22.3947	26.5859	55.4411	56.1865	58.379	44.4772	40.4674	40.0974	36.7374	38.3267	29.5584	60.6903	55.8026	60.1082	25.2321	25.3735	23.2983	26.4653	24.9222	25.414	51.0864	52.3156	41.5517
TI240292S000966	Ava_0348	TPR repeat	15	22.229	22.3721	20.9798	21.6543	23.365	21.8514	25.205	26.4081	26.1994	23.2567	28.6865	22.7404	21.6441	23.1226	22.435	29.9913	25.341	27.575	20.2575	20.481	19.3995	20.7396	20.3951	20.5157	24.1241	25.8062	23.5699
TI240292S000967	Ava_0349	Glycosyl transferase, group 1	15	38.6447	33.5662	32.5907	36.0654	33.9779	34.9571	31.9134	28.2097	29.3477	38.2761	38.0425	33.6542	30.6812	30.1944	27.062	37.3708	34.0545	33.7558	28.5767	26.8356	26.6106	28.3769	28.0072	29.8387	27.8031	28.5668	26.3925
TI240292S000968	Ava_0350	Hypothetical protein	16	33.6274	38.8526	31.0336	35.9978	33.864	30.709	118.006	88.0556	92.7999	52.4022	57.6632	53.1404	89.7772	76.4809	50.0887	158.17	132.729	152.848	23.8822	24.1436	21.5316	24.787	25.1274	24.0511	99.3217	108.69	79.0619
TI240292S000969	Ava_0351	Hypothetical protein	16	27.6258	32.5478	28.3053	32.4113	26.0765	33.3724	46.8787	44.3663	40.614	43.877	68.1685	40.0301	72.4512	63.0029	48.54	39.3824	38.487	39.8278	26.6385	32.2991	25.9275	27.9094	27.7306	31.6504	43.0648	41.8842	39.7987
TI240292S000970	Ava_0352	S23 ribosomal	4	2945.89	2591.8	2963.32	3127.83	3274.88	2157.73	9998.26	9157.74	9277.97	5061.32	4475.74	4881.05	10681.2	11852.8	11585.4	11395.6	11265.4	11562.8	2498.94	2126.78	2802.95	2643.23	2079.3	3109.4	7618.8	8817.25	4708.65
TI240292S000971	Ava_0353	Serine/Threonine protein kinase with FHA domain modulation	15	869.643	1002.56	855.203	778.296	658.944	867.349	622.201	606.425	651.436	652.03	579.517	659.769	971.889	1719.93	1304.04	669.795	566.784	711.361	921.356	859.884	740.303	1039.32	848.607	912.735	499.733	584.287	424.498
TI240292S000972	Ava_0354	Protein serine/threonine phosphatase	15	3371.53	4330.83	3280.96	3230.2	2637.76	4589.9	1406.35	1715.51	1612.42	1809.03	1914.04	1451.1	1679.83	2511.51	2334.5	1419.04	1268.37	1402.34	2984.15	3185.58	2536.16	3026.77	3160.02	2379.29	1542.36	1361.64	1270.34
TI240292S000973	Ava_0355	PAS/PAC Sensor Signal Transduction Histidine Kinase	13	383.904	417.801	360.047	1143.66	336.542	435.775	15715	15958.4	14841.6	2285.46	3164.37	2478.04	6045.36	4680.86	5343.04	14353.1	12991.8	14238.3	702.849	1055.85	727.173	803.925	793.773	651.316	14982.1	13498.3	9540.32
TI240292S000974	Ava_0356	Pseudouridine synthase, Rsu	6	108.071	123.356	105.515	189.126	110.776	127.023	1146.58	1296.87	1142.24	399.837	483.11	495.378	620.42	486.072	513.98	1370.05	1436.83	1399.26	279.635	348.875	315.31	280.942	348.217	237.23	1588.71	1313.85	1370.88
TI240292S000975	Ava_0357	Thiamine biosynthesis protein ThiC	10	17854.6	16878.7	17378.2	13752.6	17418.9	17945.4	6780.62	8251.02	8390.01	9291.13	6935.2	8827.4	5137.35	8345.47	6982.91	6012.19	5937	5678.09	3002.82	2024.73	3227.76	2653.71	2208.95	2306.96	4140.61	4703.98	2264.81
TI240292S000976	Ava_0358	Hypothetical protein	16	270.628	247.33	274.614	215.391	307.739	210.382	508.035	324.25	347.296	436.243	418.501	429.107	367.497	224.798	184.798	393.483	363.147	397.231	877.434	1112.29	859.079	954.923	902.801	961.138	753.653	612.432	1177.26
TI240292S000977	Ava_0359	Hypothetical protein	16	298.344	275.329	273.189	232.416	280.275	280.414	295.254	403.087	435.256	228.282	280.123	230.447	233.049	265.39	207.792	448.801	463.886	495.841	646.53	520.708	708.679	514.509	690.552	441.08	340.142	453.644	532.504
TI240292S000978	Ava_0360	D-alanylalanine synthetase, ddlA	9	3466.66	3126.91	3331.77	1893.06	4171.44	3195	4547.54	4324.27	4157.68	587.976	723.3	632.113	1569.59	1308.11	2039.3	4067.9	4049.7	4306.16	1354.72	1099.66	1326.37	1623.95	1176.05	1527.65	3441.07	3641.67	2541.31
TI240292S000979	Ava_0361	Hypothetical protein	16	554.145	468.923	515.195	421.775	576.775	383.386	909.344	792.951	854.47	530.531	503.495	722.119	965.631	899.87	649.538	1347.49	1373.74	1349.52	250.571	199.399	300.574	302.883	303.15	419.111	732.649	906.948	621.387
TI240292S000980	Ava_0362	Multi-sensor Hybrid Histidine Kinase	13	193.762	236.063	200.565	446.03	150.585	229.867	222.24	260.667	283.095	822.612	898.677	818.312	581.196	707.877	693.258	306.169	302.789	296.781	207.436	140.948	199.076	175.262	168.833	174.863	284.802	334.192	307.864
TI240292S000981	Ava_0363	Transposase, IS4	6	1876.32	1543.87	1839.84	1098.16	1837.66	1101.08	1975.13	1648.44	1972.86	957.222	863.544	1102.21	1264.07	1534.11	1839.48	2719.9	2698.89	2721.11	2020.56	1282.94	2136.11	1988.91	1954.55	2051.7	1775.47	2007.37	1606.45
TI240292S000982	Ava_0364	Hypothetical protein	16	51.1313	51.9607	53.4217	47.4674	52.7208	54.6326	32.148	38.3052	33.2953	40.8612	45.9655	34.9504	34.3723	38.0717	34.6408	36.794	36.047	36.4197	28.9479	27.8135	27.3106	28.787	29.9847	27.6286	37.6823	33.3843	33.1118
TI240292S000983	Ava_0365	Peptidase S8 and S53, subtilisin, kexin, sedolisin	15	6855.54	7515.46	6764.2	3753.33	7454.65	6211.27	1556.04	1730.12	1527.65	524.154	616.898	477.27	884.207	959.626	1364.73	1567.35	1615.22	1625.88	470.714	401.881	500.113	654.735	366.722	629.937	1219.42	1306.47	877.945
TI240292S000984	Ava_0366	Hypothetical protein	16	218.224	204.05	246.763	188.905	265.337	196.967	511.667	346.199	359.195	377.905	420.792	345.289	556.351	386.075	298.37	456.385	466.704	484.236	56.2289	95.7288	54.0134	85.4254	68.5463	129.104	340.19	366.353	310.939
TI240292S000985	Ava_0367	Mn-containing catalase-like, too small	15	151.658	172.552	154.557	409.247	119.192	168.685	650.489	525.836	541.409	1099.76	1564.28	1255.9	1370.7	983.337	807.025	732.364	740.107	707.922	100.509	244.529	142.609	202.183	134.244	400.741	765.469	765.109	817.692
TI240292S000986	Ava_0368	Amine oxidase	15	144.868	133.589	148.638	146.738	149.463	159.565	312.252	354.004	313.557	204.249	179.948	180.31	165.777	235.356	188.448	269.822	295.307	306.924	345.378	194.178	374.346	248.305	190.625	199.96	243.146	296.003	148.649
TI240292S000987	Ava_0369	Exopolysaccharide synthesis, ExoD, unclear, similarity a bit low	15	331.756	316.247	331.617	247.647	365.79	301.967	187.005	225.205	224.509	251.851	179.409	248.476	260.27	196.369	160.112	252.417	265.652	259.601	399.424	386.933	461.057	421.304	345.438	511.867	185.57	230.358	172.517
TI240292S000988	Ava_0370	Phosphorylase kinase alphabeta	15	661.697	740.759	659.046	510.375	646.598	790.136	196.08	223.212	218.472	165.387	168.445	179.589	189.277	199.546	192.432	157.163	135.974	149.151	461.904	445.115	455.526	448.626	498.138	522.296	171.371	158.343	214.704
TI240292S000989	Ava_0371	Protein of unknown function DUF820	16	1136.85	1152.69	1075.2	860.195	1236.57	1349.82	350.862	398.931	395.252	644.537	783.302	619.326	448.512	446.65	603.634	250.177	271.427	242.92	2021.13	3258.31	1943.75	2107.07	2268.39	2520.17	768.71	414.758	1063.51
TI240292S000990	Ava_0372	Hypothetical protein	16	7134.55	6802	7054.13	5054.25	7528.1	7277.34	1615.27	1981.18	2293.15	1662.96	2101.95	1429.75	1722.23	2090.43	1840.02	773.299	813.889	761.078	3232.85	2819.23	3897.32	3063.32	4267.79	2887.71	790.723	737.557	887.446
TI240292S000991	Ava_0373	Hypothetical protein	16	646.059	593.28	658.841	491.462	530.381	642.659	223.676	272.538	300.412	125.826	151.958	109.839	188.787	289.756	202.287	238.121	272.928	276.473	352.312	207.161	381.918	284.433	461.056	215.2	162.145	223.368	159.925
TI240292S000992	Ava_0374	Type II secretion system protein	11	225.708	211.382	205.012	124.302	254.486	214.084	52.4004	52.776	53.1507	81.3839	77.551	79.958	90.9598	72.931	124.364	53.5623	49.94	47.2421	111.069	118.745	91.7996	111.198	96.2622	104.382	48.9034	49.6481	49.1772
TI240292S000993	Ava_0375	Pilus retraction protein PilT	15	442.255	329.369	434.057	237.235	465.691	328.709	43.2105	48.6335	43.1891	86.8119	54.7755	68.492	60.7182	64.4101	101.374	41.6405	35.3368	31.6438	70.95	45.3309	56.3182	72.6394	80.9822	85.2137	35.3613	34.2837	32.5961
TI240292S000994	Ava_0376	Type II secretion system protein E	11	373.658	292.245	376.42	218.346	332.213	314.788	93.7186	137.683	122.198	58.3475	67.6173	41.6082	54.1579	82.4586	109.565	130.264	118.974	110.725	30.9545	31.5101	29.3029	31.6061	47.6964	38.6285	74.9841	105.886	57.9544
TI240292S000995	Ava_0377	GrpE protein	15	4367.77	4764.09	4470.55	4473.43	4356.56	4923.05	3406.21	2909.28	2947.55	6101.24	7490.72	6085.91	5464.5	4506.72	4991.48	2373.49	2290.83	2244.11	6622.39	7340.46	6550.17	7220.67	7611.85	7821.15	2726.74	3041.12	3302.35
TI240292S000996	Ava_0378	Molecular chaperone DnaK	15	778.399	947.202	849.878	863.776	602.741	963.122	421.99	663.66	608.727	847.079	880.623	749.433	766.716	946.613	927.349	522.392	497.574	569.54	1262.2	982.258	1196.23	1065.46	1152.57	645.31	442.413	537.146	352.95
TI240292S000997	Ava_0379	Heat shock protein DnaJ	15	1603.18	1452.72	1618.66	1266.91	1710.35	1504.3	527.273	486.389	589.604	1112.61	937.374	1115.81	724.073	948.859	728.706	523.723	509.48	466.025	3231.04	1905.64	3552.22	2615.22	2061.02	2079.43	390.312	428.314	311.265
TI240292S000998	Ava_0380	SirA-like, sporulation protein	15	716.69	842.019	708.672	704.048	710.107	819.842	392.08	425.217	430.111	784.636	806.527	727.109	607.319	768.787	658.474	383.95	428.82	456.318	3433.89	2427.27	3167.09	2441.31	1801	1433.62	383.462	393.515	294.976
TI240292S000999	Ava_0381	Ribosome-associated GTPase	15	440.333	522.724	435.679	667.125	382.97	498.423	1246.89	1244.91	1209.19	1078.41	1109.11	914.572	870.152	1218.87	1358	1418.88	1371.09	1335.45	5604.42	4367.3	5629.32	3992.12	3504.27	1933.63	1083.52	1187.96	622.33
TI240292S001000	Ava_0382	Glycoside hydrolase, family 57	15	5490.77	5923.42	5384.25	3981.59	5052.57	6882.7	1022.76	1355.37	1486.99	1018.48	1234.45	944.681	973.45	1143.4	1299.11	448.929	446.476	446.926	3698.12	3090.6	4020.36	2879.47	2791.61	1891.93	479.238	493.877	406.878
TI240292S001001	Ava_0383	Hypothetical protein	16	23.3287	23.4062	23.479	29.7004	25.5099	23.479	32.7454	29.2553	28.8756	89.4317	47.2765	79.9547	88.9503	69.0977	74.2631	37.7454	40.7487	41.1459	28.0174	24.5295	23.4099	27.8364	28.4197	38.4195	27.713	30.403	24.357
TI240292S001002	Ava_0384	Apocytochrome f, petA	2	8160.84	6922.03	8229.9	5560.48	9840.78	6973.5	1961.83	2092.34	2338.07	2129.58	1834.89	1813.82	1395.85	1877.87	1513.94	1312.51	1343.86	1234.57	5310.18	2421.67	6250.98	4447.71	3709.18	3528.26	799.215	1087.35	659.006
TI240292S001003	Ava_0385	Cyt b6f Rieske (2Fe-2S) protein, petC2	2	15074.9	16559	16551.3	12500.6	17108.3	16711.6	4337.54	4366.98	4993.06	4638.5	5088.9	4188.47	3802.23	4245.85	3837.7	3177.85	3202.7	3102.8	9004.31	6752.57	9742.83	8810.13	7940.13	7621.56	2441.73	2955.01	2130.39
TI240292S001004	Ava_0386	Hypothetical protein	16	54.5091	60.882	55.8571	58.0554	55.4775	54.2488	116.599	105.54	131.168	63.8166	64.883	76.5306	69.8164	85.3298	82.205	139.117	114.048	133.579	77.2483	70.6016	74.3641	67.3193	62.7132	45.0914	161.137	123.288	154.672
TI240292S001005	Ava_0387	Sec-independent periplasmic protein translocase	11	220.055	239.969	256.088	226.154	277.058	261.39	334.239	324.451	331.496	169.448	161.517	176.854	375.598	416.188	253.492	337.684	296.9	325.639	137.806	126.046	131.262	134.963	125.841	137.496	270.871	298.533	179.854
TI240292S001006	Ava_0388	Hypothetical protein	16	141.115	122.119	129.125	208.817	170.793	127.764	1584.84	1562.78	1425.78	372.311	411.302	456.696	1413.18	1474.48	1199.51	1756.2	1585.5	1802.33	156.611	160.405	152.73	179.115	171.524	159.758	1312.25	1460.36	829.133
TI240292S001007	Ava_0389	HNH endonuclease	6	939.401	757.492	947.691	888.935	1209.66	704.247	3127.33	2724.5	2717.65	1485.88	1570.1	1605.77	2360.36	2464.1	1703.4	3698.92	3821.74	3553.02	1540.17	1552.36	1753.36	1747.03	1783.77	2002.56	2745.68	3007.73	2402.44
TI240292S001008	Ava_0390	Alanine racemase	9	661.574	489.969	645.795	604.778	611.505	551.476	1893.22	2169.67	2040.41	1082.47	724.687	1262.82	1106.41	1323.51	1012.79	2191.86	2236.54	2196.63	340.155	162.615	370.67	332.471	289.515	374.839	1368.9	1969.17	1087.13
TI240292S001009	Ava_0391	Hypothetical protein	16	231.396	169.702	232.047	163.143	256.784	214.383	257.091	234.792	223.029	243.351	297.885	173.362	205.273	147.985	136.309	242.318	264.863	279.936	491.21	570.288	530.902	480.052	521.397	454.205	256.286	240.973	226.394
TI240292S001010	Ava_0392	Hypothetical protein	16	174.481	212.815	148.101	146.959	113.579	144.609	182.137	169.128	170.483	205.668	247.538	159.064	182.161	131.5	140.564	180.964	170.825	176.439	485.752	722.441	487.143	495.451	469.26	454.696	222.882	193.716	274.376
TI240292S001011	Ava_0393	Protein of unknown function DUF815	16	296.167	340.557	292.346	250.926	236.284	344.284	317.587	280.28	291.634	240.619	354.933	210.889	313.192	202.616	180.832	275.21	251.994	272.543	460.67	667.486	435.416	452.758	535.031	315.119	307.646	278.544	265.172
TI240292S001012	Ava_0394	Protein of unknown function UPF0136	16	387.963	360.179	347.976	256.67	354.117	324.775	399.059	270.396	278.595	364.331	309.226	341.688	441.045	248.459	160.306	314.36	282.123	323.676	771.805	909.894	697.828	772.032	769.233	610.921	399.514	342.627	455.132
TI240292S001013	Ava_0395	Aminoglycoside phosphotransferase	15	394.732	352.866	446.685	332.648	472.108	328.953	74.0268	68.1596	65.2536	128.985	87.637	120.977	214.947	180.657	87.7426	88.7591	80.8251	85.1612	53.3529	43.7623	53.7908	54.7487	60.1986	46.7555	54.2506	70.1531	54.0898
TI240292S001014	Ava_0396	Hypothetical protein	16	946.989	1073.38	998.344	848.259	913.292	961.472	329.77	320.836	301.242	498.033	636.062	506.993	729.462	601.054	477.92	337.846	285.437	340.934	213.324	340.886	216.893	258.976	336.199	271.713	338.281	321.937	272.37
TI240292S001015	Ava_0397	Thioesterase superfamily	15	866.955	1178.93	856.284	1416.57	899.707	1244.23	702.152	631.484	603.163	2283.21	3419.5	2287.97	1978.8	1019.74	1180.82	467.415	535.983	519.111	365.561	1026.62	341.765	491.609	652.525	604.218	840.314	584.013	853.771
TI240292S001016	Ava_0398	Histidine triad (HIT) protein	15	176.958	222.011	178.73	289.519	189.468	199.238	595.463	551.357	529.522	667.645	744.807	711.986	487.556	358.761	317.734	536.468	540.965	565.023	198.709	224.603	189.59	191.501	188.825	161.196	517.842	510.069	545.301
TI240292S001017	Ava_0399	Protein of unknown function DUF218	16	388.238	379.925	388.5	528.735	353.025	361.906	620.695	639.758	648.329	877.749	724.408	919.584	795.646	854.112	528.901	820.461	944.79	830.42	414.883	253.909	518.296	339.139	312.965	301.187	458.528	617.836	345.129
TI240292S001018	Ava_0400	Hypothetical protein	16	419.453	445.441	396.353	320.293	396.261	395.342	558.668	511.521	537.683	364.114	287.722	317.609	174.334	286.51	241.191	536.74	611.693	558.007	399.475	416.165	395.56	361.109	388.267	329.72	588.765	482.868	464.36
TI240292S001019	Ava_0401	Ferredoxin thioredoxin reductase, alpha chain	15	815.014	826.345	848.327	572.377	940.669	731.41	678.553	557.669	607.096	425.876	427.378	429.547	359.251	339.602	241.413	643.986	609.911	581.685	667.294	1009.94	585.657	764.179	919.423	864.617	709.666	581.649	799.755
TI240292S001020	Ava_0402	Protein serine/threonine phosphatase	15	205.181	226.922	219.355	221.435	177.183	236.784	200.289	258.998	223.921	282.5	239.872	310.607	233.574	274.25	233.679	290.034	251.011	239.291	287.899	255.287	319.991	287.251	314.896	242.646	186.975	211.078	168.8
TI240292S001021	Ava_0403	Protein of unknown function DUF107	16	693.003	1310.58	748.451	2304.42	565.56	1035.48	2964.58	3733.29	3955.76	3213.16	4727.25	3293.08	2536.7	2855.59	2739.8	3609.15	3443.11	3836.65	1590.97	2506.8	1386.05	2055.04	2930.08	1720.54	6401.91	4763.05	7099.02
TI240292S001022	Ava_0404	Band 7 protein	15	4658.44	8200.91	4673.3	10166.6	3655.61	7385.95	10205.9	12230	10628.7	12165.7	19599.9	10786	10011.8	8097.31	9868.65	8003.28	6869.53	8093.95	6460.46	16370	5542.48	8994.06	11584.9	9809.2	19225.5	11629.9	19583.9
TI240292S001023	Ava_0405	Ferric uptake regulator (FUR) family	5	400.254	317.508	394.337	230.559	543.539	291.271	579.867	482.28	526.759	388.009	265.44	393.884	459.057	421.163	400.86	530.481	511.984	545.558	413.276	292.843	536.856	413.04	282.166	450.062	420.688	544.696	499.438
TI240292S001024	Ava_0406	Phosphoribosylformylglycinamidine synthase subunit PurS	15	297.755	251.836	271.094	183.376	349.021	197.71	97.2021	71.8683	99.1345	133.365	94.8901	146.562	138.183	180.227	64.9481	113.104	115.74	129.219	200.755	163.257	192.646	206.792	288.942	256.196	97.8624	102.256	132.106
TI240292S001025	Ava_0407	Phosphoribosylformylglycinamidine synthase I, PurQ	15	715.245	673.722	701.827	505.229	770.464	624.285	229.782	209.472	265.481	375.78	253.715	381.757	378.234	463.613	278.373	279.416	257.443	279.414	616.565	562.953	622.106	573.735	711.59	791.876	337.94	315.702	525.766
TI240292S001026	Ava_0408	Hypothetical protein	16	25.8539	25.2325	25.8688	27.0991	25.4475	27.4547	25.5688	25.3309	29.3996	28.3828	27.6746	32.4316	24.7016	27.427	22.3375	29.609	25.4737	28.2194	26.7372	32.6025	26.5337	28.8226	28.2311	29.8742	30.9726	27.7533	38.5969
TI240292S001027	Ava_0409	Protein of unknown function UPF0118	16	690.979	601.67	713.586	812.085	703.615	691.689	954.87	1113.49	1189.81	1244.13	980.626	1518.96	918.178	1021.03	712.902	1319.98	1415.12	1273.79	513.124	240.666	515.236	526.387	416.348	528.546	873.198	1341.98	741.19
TI240292S001028	Ava_0410	Hypothetical protein	16	325.164	239.103	289.424	185.691	314.797	221.75	1300.61	770.829	863.883	296.412	186.313	295.692	549.268	360.35	372.172	1392.84	1290.57	1413.65	368.675	246.504	370.847	364.221	283.54	340.759	995.148	1151.52	950.416
TI240292S001029	Ava_0411	Cell envelope-related transcriptional attenuator	5	742.832	566.668	741.284	454.911	843.21	585.326	442.23	461.489	489.853	291.899	204.327	298.419	317.386	343.924	305.523	515.109	536.336	547.351	1349.39	614.275	1488.39	1045.05	906.833	785.079	406.429	531.785	426.307
TI240292S001030	Ava_0412	Penicillin-binding protein, transpeptidase, similarity too low	15	248.02	209.014	236.111	165.638	288.831	210.456	259.084	270.955	262.336	161.044	151.809	156.278	163.521	173.426	262.852	282.978	307.165	307.274	279.093	271.797	275.38	265.177	245.327	242.457	373.957	283.854	429.405
TI240292S001031	Ava_0413	PAS/PAC Sensor Signal Transduction Histidine Kinase	13	68.4778	90.4188	76.0655	74.0245	61.8858	110.802	94.3859	150.648	99.9469	62.8212	93.1503	78.3408	79.7767	67.1326	59.3541	146.487	130.744	118.581	59.9684	117.152	46.6065	65.3894	80.2589	69.2736	118.881	116.439	105.825
TI240292S001032	Ava_0414	Nicotinate phosphoribosyltransferase	10	643.207	722.969	629.49	570.668	538.401	822.965	240.569	261.913	271.827	273.516	353.617	174.981	354.852	372.8	268.687	231.985	214.753	262.386	45.1934	47.0554	43.1825	82.0845	70.4617	149.071	190.806	197.888	91.8748
TI240292S001033	Ava_0415	Nicotinic acid mononucleotide adenyltransferase	10	1973.32	3074.3	2093.92	2264.87	1834.39	2694.59	11509.2	10271.2	9882.41	2259.84	3231.35	1776	4043.58	2969.89	3683.54	8613.45	7908.77	8598.69	540.099	821.845	488.586	960.582	718.215	1404.5	8692.38	8168.55	5230.25
TI240292S001034	Ava_0416	NUDIX hydrolase	15	70.4258	64.5717	67.9014	57.6834	72.9232	59.8942	172.918	146.02	142.652	108.317	71.4789	97.05	163.37	172.967	128.771	255.118	224.535	257.695	65.1883	39.3011	65.7639	69.2159	52.0663	57.4759	107.4	166.272	73.0014
TI240292S001035	Ava_0417	NAD(+) synthetase??	10	672.264	726.176	680.305	615.361	610.562	698.311	225.382	255.664	245.579	621.953	713.175	454.739	505.272	555.106	579.211	219.364	181.345	224.765	712.958	415.734	722.204	662.42	546.414	477.891	182.152	204.281	145.625
TI240292S001036	Ava_0418	ABC transporter-like	11	828.097	812.999	857.313	571.318	898.247	848.048	440.214	438.956	429.88	512.554	556.657	444.976	577.702	418.375	399.022	379.803	338.679	367.834	934.682	935.797	958.787	854.518	882.62	917.649	497.977	472.467	739.038
TI240292S001037	Ava_0419	TPR repeat	15	1149.76	998.149	1095.9	740.64	1248.06	951.492	759.561	556.198	531.02	1307.63	1256.04	1137.11	1414.02	946.914	930.929	681.613	605.323	669.897	1181	1298	1340.32	1136.42	1115.02	1167.11	671.511	665.809	804.257
TI240292S001038	Ava_0420	Protein of unknown function DUF74	16	119.473	128.572	122.76	131.638	138.88	119.407	76.6068	59.8292	59.9047	243.805	244.531	209.624	154.118	113.969	65.3474	79.5381	86.0854	80.843	135.227	220.595	124.138	149.833	186.171	237.429	109.01	83.5836	136.417
TI240292S001039	Ava_0421	Hypothetical protein	16	753.719	545.183	791.939	4467.64	1154.66	609.011	8117.72	6417.33	6782.25	11025.7	10254.5	14300	15127.5	11854.3	9524.75	12707.8	15601.7	12516.6	431.315	590.82	627.345	822.502	619.627	1823.97	5048.4	8371.07	6693.73
TI240292S001040	Ava_0422	Hypothetical protein	16	60.3192	39.0567	57.4548	40.1176	59.7749	51.0127	109.117	100.378	96.5905	68.5135	54.9267	74.2401	86.0992	68.0779	43.5892	128.042	117.146	131.772	80.3619	76.6419	80.02	73.1599	68.6558	75.2079	129.066	178.851	252.039
TI240292S001041	Ava_0423	Predicted transcriptional regulator, sufR	10	734.683	546.136	738.764	432.36	995.803	579.467	1405.8	1099.08	1203.57	661.052	491.549	755.444	994.777	848.95	659.506	1712.73	1653.13	1701.75	922.744	716.437	1013.18	840.673	625.731	1035.82	1294.53	1598.93	1804.8
TI240292S001042	Ava_0424	FeS assembly protein SufB	10	13043.8	13807.5	12479.8	10718.6	12545	14492.9	2182.43	2749.17	2764.51	5550.63	6388.51	4299.32	2442.43	3223.49	2939.47	2284.06	2385.44	2212.48	11041.5	9802.16	11459.4	9433.87	9931.44	5863.51	2566.52	2498.56	2668.37
TI240292S001043	Ava_0425	FeS assembly ATPase SufC	10	31868.6	38580.2	30245.4	30428.3	33360	37803.2	8848.52	10029.6	10167.2	26554	27790.2	20851.7	15114.6	16956.4	20205.5	6849.69	6358.74	7221.92	48765.2	50404.9	45397.1	48365.9	41930.8	43038.7	10349.9	8357.85	8111.09
TI240292S001044	Ava_0426	FeS assembly protein SufD	10	13338.9	18279.4	13316.9	15873.5	12361.3	16313.9	2871.64	3578.41	4026.21	11703.5	13220.7	8947.27	5442.77	8065.53	8058.03	3027.42	2899.16	3101.97	29402.9	31077.4	29541.9	26929.6	27174.4	18726.7	3439.24	3271.87	3061.89
TI240292S001045	Ava_0427	Cysteine desulphurases, SufS	10	11914.9	13344.7	11704.4	11601.8	9935.13	13011.3	2417.27	3074.7	3199.93	9640.41	11928.1	7580.92	4791.24	6327.65	5956.94	2344.18	2266	2394.61	27851.3	23552.8	27904.1	22204.1	24530.4	15142.7	2299.77	2782.4	2273.03
TI240292S001046	Ava_0428	Hypothetical protein	16	545.033	515.948	549.458	394.595	546.507	440.87	398.2	420.352	373.656	739.086	725.062	511.492	403.523	418.38	518.771	489.169	479.049	515.461	3831.77	1778.98	4140.96	2551.14	2108.39	1167.85	365.736	388.866	269.929
TI240292S001047	Ava_0429	UDP-N-acetylglucosamine 2-epimerase	9	711.616	601.836	710.882	439.062	794.767	667.999	329.214	358.757	387.14	237.62	218.774	209.372	232.668	322.847	252.446	422.933	414.484	409.258	619.153	684.001	536.467	640.046	782.328	691.97	366.54	360.732	322.743
TI240292S001048	Ava_0430	N-acetyl-gamma-glutamyl-phosphate reductase, subtype, urea cycle	15	1986.48	1938.41	2084.79	1511.76	2218.92	2310.81	320.2	376.143	405.381	598.405	790.971	549.267	425.187	444.274	402.26	229.056	200.965	201.681	423.469	1262.51	362.841	620.949	842.392	978.36	384.57	226.57	422.459
TI240292S001049	Ava_0431	Hypothetical protein	16	178.531	279.422	192.601	242.177	146.479	214.02	57.5637	62.1998	58.9794	133.49	205.929	108.23	65.2262	72.2499	38.8646	59.3388	45.5674	42.4305	162.231	300.426	140.035	251.601	294.739	187.309	81.8724	57.001	91.8827
TI240292S001050	Ava_0432	Peptidase S41A	15	4137.06	4517.23	4277.11	3328.98	3954.43	4762.91	949.341	967.039	1037.02	1772.6	1988.35	1623.2	1228.62	1026.56	901.588	617.501	619.23	663.213	3175.21	5753.02	3122	4589.34	5361.94	5426.02	1551.86	1002.89	2076.54
TI240292S001051	Ava_0433	4-hydroxy-3-methylbut-2-en-1-yl diphosphate synthase, steroid synthesis	15	816.538	643.896	815.091	469.561	920.751	724.166	77.9586	72.9292	78.3736	107.906	70.9253	85.7157	80.1074	67.1213	80.9597	43.5703	41.0762	40.6625	421.046	303.632	465.683	442.416	590.191	480.565	50.6709	48.9476	78.4207
TI240292S001052	Ava_0434	Serine/Threonine protein kinase	15	163.196	147.396	160.049	159.669	165.689	194.262	443.618	390.656	390.645	207.948	160.683	186.225	257.193	220.049	179.409	423.677	461.543	486.714	180.979	317.511	184.421	198.605	237.212	207.44	337.027	347.768	337.845
TI240292S001053	Ava_0435	Alkyl hydroperoxide reductase/ Thiol specific antioxidant/ Mal allergen	15	46.8321	41.2835	46.9805	42.1238	64.5748	35.377	1298.07	939.549	943.682	136.338	89.5389	159.715	233.827	179.753	204.123	1320.17	1092.11	1297.51	83.5003	82.659	78.1918	81.4183	64.8072	94.6465	1218.4	1178.37	1216.41
TI240292S001054	Ava_0436	Protein of unknown function DUF450	16	66.9187	62.1963	69.7314	54.0524	76.7784	70.1262	71.4527	55.1287	68.9937	77.3542	60.39	53.4991	74.6408	55.0149	43.2237	72.083	59.4402	74.4914	152.685	144.163	169.386	132.639	107.764	131.593	104.637	93.5797	170.948
TI240292S001055	Ava_0437	Aromatic amino acid beta-eliminating lyase/threonine aldolase	15	468.962	461.588	467.771	354.776	494.492	416.675	304.313	314.849	312.651	583.934	495.492	542.025	538.935	514.974	535.402	295.825	292.91	335.142	1723.29	1159.47	2217.17	1698.39	1362.25	1578.59	305.977	333.262	263.033
TI240292S001056	Ava_0438	Peptidase S51, dipeptidase E	8	252.021	294.922	261.501	287.916	270.284	333.074	178.7	279.921	267.516	204.427	246.905	199.096	227.369	371.999	303.79	278.89	279.883	288.558	131.813	116.43	141.166	108.853	136.243	115.115	230.211	248.963	158.002
TI240292S001057	Ava_0439	Glycosyl transferase, group 1	15	525.837	446.031	461.421	346.917	580.845	440.772	567.114	498.47	498.801	382.481	326.493	515.494	759.852	575.292	615.374	601.179	542.963	587.045	164.959	151.025	187.084	190.39	168.34	219.922	317.746	465.347	307.405
TI240292S001058	Ava_0440	GTP-binding protein LepA	15	4350.77	4039.13	4156.47	3557.14	4397.74	3897.28	1346.33	1454.16	1578.64	3293.58	2998.22	3367.65	3325.05	4314.89	3573.03	1489.88	1378.72	1536.67	9339.15	4822.05	9865.53	8302.21	7878.66	7210.01	1284.96	1979.01	1954.6
TI240292S001059	Ava_0441	PEP-utilising enzyme, mobile region	15	451.944	533.967	495.041	469.372	408.672	499.755	346.977	361.82	353.007	581.75	566.678	520.527	386.997	437.984	620.473	314.46	306.794	318.545	1898.53	1606.44	2015.94	1814.38	1559.08	1161.12	444.583	440.603	430.964
TI240292S001060	Ava_0442	Hypothetical protein	16	510.842	635.083	511.968	431.626	439.514	591.812	173.686	208.88	177.614	303.805	315.61	301.604	253.643	230.941	248.601	136.167	147.368	144.012	277.941	266.982	308.82	273.93	292.115	225.662	170.902	152.433	149.123
TI240292S001061	Ava_0443	Hypothetical protein	16	151.956	235.415	159.308	230.03	125.534	306.235	74.4603	85.6371	82.9701	252.19	482.763	177.155	168.158	158.346	109.721	59.7659	58.4468	58.1982	132.975	255.108	135.976	125.176	175.812	119.833	99.7043	71.0545	106.099
TI240292S001062	Ava_0444	Transcriptional Regulator, XRE family	5	1167.6	1255.88	1126.95	940.125	1097.33	1238.8	116.804	113.313	117.348	890.414	1386.53	553.799	652.689	740.131	694.79	96.1615	87.5824	99.5134	270.562	354.759	243.488	316.253	288.728	270.316	93.4284	86.2416	74.7641
TI240292S001063	Ava_0445	4Fe-4S ferredoxin, supposedly nif-specific	3	4461.33	4486.44	4898.42	3383.38	5865.83	4133.32	587.775	404.114	521.392	1202.94	1608.57	900.486	1464.2	1411.87	1143.73	378.495	304.039	373.642	509.631	1164.15	406.327	726.915	815.493	984.653	602.881	347.686	566.584
TI240292S001064	Ava_0446	Cytochrome C oxidase subunit II, transmembrane region	3	2374.53	2078.11	2502.38	1651.5	2672.04	2313.88	124.68	126.07	150.914	495.968	307.864	299.355	326.495	579.504	425.235	164.645	158.664	155.703	327.826	169.132	395.128	245.353	216.333	221.577	96.4543	120.01	84.4835
TI240292S001065	Ava_0447	Cytochrome c oxidase, subunit I	3	2139.17	2135.4	2217.5	1907.19	2172.64	2574.85	93.4556	114.018	104.192	483.69	371.338	291.659	236.611	447.755	335.877	110.82	116.38	113.286	330.795	184.308	360.499	233.31	189.348	133.667	68.9157	86.6266	49.3066
TI240292S001066	Ava_0448	Cytochrome c oxidase subunit III	3	926.936	775.713	825.572	390.377	1230.27	633.829	312.036	284.995	283.31	368.973	220.453	258.38	343.907	318.424	450.552	326.502	306.249	320.641	236.581	92.794	261.019	190.167	94.3941	146.407	189.577	282.099	105.046
TI240292S001067	Ava_0449	Hypothetical protein	16	1425.76	1353.68	1400.39	979.314	1412.82	1133.21	374.038	316.756	359.381	806.031	941.456	580.723	829.567	874.829	725.474	514.222	546.309	505.642	322.067	206.756	382.237	374.584	353.304	305.733	272.508	448.329	361.7
TI240292S001068	Ava_0450	Cupin region	15	6894.05	7277.04	6986.94	5176.71	7424.97	6451.44	1676.59	1736.27	1828.7	3701.97	4446.1	2425.7	4116.88	4414.92	5003.91	2064.65	1825.79	2063.5	1899	1289.93	2065.14	1940.96	2079.89	1448.28	1484.62	1790.87	1298.44
TI240292S001069	Ava_0451	Nitrogenase-associated protein, likely misannotated	15	2075.95	1852.84	2143.45	1444.46	2273.46	1638.91	471.145	445.908	498.904	1303.8	1436.22	837.114	1144.47	1337.65	1288.05	614.633	545.582	591.004	538.862	292.723	642.009	556.72	485.543	462.607	312.504	447.714	223.027
TI240292S001070	Ava_0452	Cysteine synthase aka O-acetyl serine sulfhydrolase, A, cysK	8	1335.54	1334.24	1307.27	1258.08	1338.04	1351.89	307.217	468.792	467.646	933.461	1185.19	793.765	464.439	890.153	630.92	473.002	541.118	465.257	587.731	392.856	722.381	498.357	661.807	527.493	283.481	376.196	279.89
TI240292S001071	Ava_0453	Hypothetical protein	16	476.372	363.013	503.238	271.934	572.443	328.023	55.2156	42.1707	40.9878	284.164	340.861	139.111	405.977	265.941	246.833	41.4897	45.5851	53.8724	61.7354	95.9915	64.8082	77.726	51.2524	85.8667	49.2848	48.6514	49.2457
TI240292S001072	Ava_0454	Hypothetical protein	16	109.307	110.559	133.545	110.134	121.205	118.162	29.4911	34.0819	29.6773	139.645	178.06	90.781	156.936	125.994	89.4266	33.7329	29.2014	28.1546	38.2899	44.3503	41.8712	41.0905	35.3372	42.2212	30.3118	30.6098	27.7369
TI240292S001073	Ava_0455	Hypothetical protein	16	249.677	167.263	228.446	123.05	264.783	153.087	49.7555	30.1863	33.7005	276.619	253.66	176.049	395.339	244.274	243.666	42.0827	35.6806	39.2719	69.9297	65.3481	84.2858	110.308	55.4671	85.4641	29.4305	31.5114	27.6346
TI240292S001074	Ava_0456	Hypothetical protein	16	522.849	553.44	561.58	472.009	694.437	480.075	275.254	201.921	236.949	741.599	955.957	613.65	754.548	667.985	556.413	323.821	265.237	320.486	533.79	599.517	491.182	551.304	543.9	632.949	354.597	308.613	439.093
TI240292S001075	Ava_0457	Luciferase-like	15	1449.64	1406.46	1465.96	1219.02	1828.25	1355.93	891.717	787.145	818.301	1936.77	2177.51	1504.95	2247.99	1921.79	1755.39	1007.09	866.608	1038.54	1454	1802.71	1524.76	1430.43	1400.65	1616.71	1013.02	930.775	1249.19
TI240292S001076	Ava_0458	Hypothetical protein	16	27.8699	27.1575	33.1349	29.2214	30.2162	30.4128	27.0459	27.3577	25.5894	28.4205	31.6813	32.1149	28.2576	32.1527	23.6094	30.005	31.8467	31.2333	24.8612	22.8238	24.4869	24.0376	26.5541	27.6353	25.3851	27.2245	26.2126
TI240292S001077	Ava_0459	Hypothetical protein	16	292.868	180.5	290.055	118.861	416.527	219.229	93.7361	70.5134	74.4274	152.956	120.826	143.674	135.962	101.901	100.747	92.558	98.9726	108.376	70.7403	87.1814	64.6439	86.5832	64.7855	123.263	100.751	108.488	159.187
TI240292S001078	Ava_0460	Dinitrogenase iron-molybdenum cofactor biosynthesis	12	139.113	109.002	124.919	97.0647	135.238	117.443	116.884	86.5718	92.1794	136.62	153.227	141.721	116.935	73.3441	56.1662	105.182	150.389	118.386	169.265	234.904	159.001	178.574	208.146	243.292	176.518	149.112	281.971
TI240292S001079	Ava_0461	Binding-protein-dependent transport systems inner membrane component	11	49.2097	43.4114	44.2983	75.0539	47.804	49.4135	203.51	197.578	161.248	234.12	266.375	278.664	217.814	142.733	103.791	208.122	232.249	200.437	41.2225	51.0761	39.8342	46.0888	50.6796	51.3744	233.945	212.519	303.327
TI240292S001080	Ava_0462	Peptidase S9, prolyl oligopeptidase active site region	15	1186.4	1309.73	1206.46	1051.65	1125.85	1269.99	717.646	677.153	704.854	1379.52	1403.9	1160.17	890.766	771.692	833.314	534.075	561.887	581.739	2404.26	2044.4	1940.4	2143.53	1981.37	1717.46	629.483	625.263	794.898
TI240292S001081	Ava_0463	Possible Transcriptional Regulator, Crp/Fnr family	5	35.486	40.5065	36.5416	37.1171	34.8068	38.1692	46.6962	37.5922	42.2238	61.5846	84.0349	64.2369	62.0608	64.2478	44.0578	47.2612	43.0123	48.084	35.2434	37.2896	32.4527	35.1341	35.2614	36.5785	39.7034	36.4372	29.7243
TI240292S001082	Ava_0464	Hypothetical protein	16	25.5745	27.9871	29.2343	28.5893	26.0066	29.9723	25.3978	26.2471	26.0768	38.2555	35.7991	34.1647	27.4202	32.7843	24.9409	27.3446	26.695	26.4861	22.8053	22.7137	22.5822	23.6717	26.0229	27.7202	26.3309	23.5378	20.9012
TI240292S001083	Ava_0465	Extracellular ligand-binding receptor	11	2821.94	4165.01	2950.81	3123.18	2041.03	3608.98	475.086	578.547	584.989	537.95	992.242	460.558	353.186	258.806	231.203	145.667	133.712	158.625	1177.97	4600.98	1070.47	1431.18	2761.66	1385.6	377.815	187.572	470.507
TI240292S001084	Ava_0466	Inner-membrane translocator	11	6147.67	7654.07	5963.41	4793.06	5280.15	7272.69	1787.73	1753.51	1766.72	3183.87	4509.54	2551.86	2072.89	1336.45	1843.34	654.986	565.011	704.313	4026.42	9535.49	3549.81	4361.24	5283.82	4896.09	2825.43	1196.84	3674.5
TI240292S001085	Ava_0467	Protein of unknown function DUF820	16	669.632	741.161	644.541	405.763	791.796	668.283	242.125	216.009	203.61	422.241	414.237	370.172	320.381	196.509	347.765	147.147	165.204	147.168	611.502	764.819	544.996	606.697	491.842	589.1	283.316	191.258	322.886
TI240292S001086	Ava_0470	ABC transporter-like	11	303.752	381.371	311.647	300.237	316.685	337.822	1183.39	1114.49	1039.61	563.278	778.797	406.774	661.098	495.398	587.673	1113.78	1069.21	1194.98	342.16	654.5	348.033	396.737	364.143	485.298	1374.91	1112.22	1344.3
TI240292S001087	Ava_0471	Hypothetical protein	16	1043.28	1242.69	1027.7	904.816	1055.91	1006.1	1471.33	1587.77	1577.78	1172.95	1863.82	948.403	1305.35	1366.88	1349.29	1838.38	1751.47	1960.95	1182.48	1987.79	1210.38	1414.48	1680.17	1717.49	2394.73	1788.16	2703.26
TI240292S001088	Ava_0472	Hypothetical protein	16	1382.32	1364.02	1308.59	1384.68	1202.56	1110.1	2141	1969.87	2080.73	1905.73	1991.61	1911.14	2251.97	2685.08	2693.11	2821.2	2860.03	2880.63	2602.94	2300.21	2477.45	2441.59	2342.63	2606.68	2397.41	2283.36	2262.58
TI240292S001089	Ava_0473	ABC transporter-like	11	482.319	561.876	469.041	427.03	474.479	559.408	495.69	553.511	494.721	608.407	742.8	464.531	438.89	377.818	439.733	463.921	475.86	441.902	1157.37	1645.57	1115.26	1006.47	1150.44	947.335	596.877	487.738	703.623
TI240292S001090	Ava_0474	Dihydrodipicolinate reductase, dapB	8	1271.03	1496.57	1203.35	1078.11	1140.27	1598.04	219.429	247.282	267.319	448.777	631.015	363.095	354.437	338.133	299.286	145.425	141.218	149.325	1903.94	2267.88	1783.36	1773.96	2469.42	1594.54	218.669	195.42	274.119
TI240292S001091	Ava_0475	Hypothetical protein	16	578.405	665.677	576.299	559.796	534.08	733.098	199.951	217.258	230.307	394.814	482.667	391.652	288.888	332.707	219.79	212.439	203.372	231.886	1314.83	1430.69	1197.37	1102.12	1577.51	992.645	253.771	254.84	348.974
TI240292S001092	Ava_0476	Precorrin-8X methylmutase, similarity too low	15	157.767	170.289	158.751	126.691	149.453	167.328	122.913	130.517	128.481	59.3686	52.0616	52.9847	85.3863	121.685	97.5675	140.048	134.074	161.846	273.418	181.233	286.303	172.087	163.118	104.412	108.956	125.807	84.2033
TI240292S001093	Ava_0477	Hypothetical protein	16	649.07	601.294	664.772	401.355	773.611	596.898	396.915	375.912	365.767	260.175	235.715	247.607	341.493	374.135	287.504	425.753	403.676	439.8	1079.59	660.047	1120.86	827.197	712.574	705.743	303.618	344.268	248.388
TI240292S001094	Ava_0478	Hypothetical protein	16	531.901	468.935	572.608	402.879	630.505	548.142	1136.62	1037.46	902.254	598.087	669.073	573.495	663.927	493.734	535.044	1142.81	1178.76	1006.15	936.322	1325.88	989.984	903.736	921.202	1086.11	1386.12	1257.07	1852.69
TI240292S001095	Ava_0479	Hypothetical protein	16	948.727	813.541	907.771	707.057	1091.55	754.825	1543.35	1096.78	1268.04	983.896	1090.17	1131.68	1087.16	836.556	710.984	1742.26	1746.14	1750.64	1543.86	1821.1	1498.61	1559.16	1818.2	2105.69	1933.96	1756.16	2524.37
TI240292S001096	Ava_0480	Hypothetical protein	16	59.418	64.9258	54.7192	53.3747	72.0791	62.3954	189.561	150.527	141.915	46.5037	49.2263	38.3689	41.9095	40.1597	35.2608	176.595	161.831	188.724	110.391	181.654	98.031	98.7668	113.723	73.714	144.25	146.934	126.321
TI240292S001097	Ava_0481	Hypothetical protein	16	207.588	204.326	195.789	207.131	186.607	218.352	140.811	128.809	137.748	233.301	292.2	201.214	188.142	159.949	127.589	136.503	115.767	129.224	732.6	818.101	764.128	638.743	787.863	436.027	260.195	187.893	398.927
TI240292S001098	Ava_0482	Hypothetical protein	16	1458.96	1196.63	1558.3	1094.61	1928.2	1205.31	785.695	766.157	830.917	1402.6	1360.74	1396.07	1311.61	1315.75	973.188	1029.42	1188.82	978.064	4340.61	2639.23	4846.73	3699.01	4034.17	3102.3	760.238	970.65	1008.99
TI240292S001099	Ava_0483	Transcriptional Regulator, LuxR family	5	392.741	359.561	405.019	484.666	480.382	320.991	834.883	619.479	688.481	985.895	1054.19	1084.5	784.232	575.155	396.901	843.722	966.486	841.657	264.043	421.017	233.414	336.78	352.169	636.33	920.552	798.691	954.533
TI240292S001100	Ava_0484	Hypothetical protein	16	517.197	480.469	587.741	440.742	690.787	508.768	426.57	424.922	426.238	696.656	590.986	669.508	530.963	474.976	348.058	487.247	491.309	479.487	500.49	560.503	559.743	541.016	582.483	555.676	574.042	514.431	782.358
TI240292S001101	Ava_0485	Alkyl hydroperoxide reductase/ Thiol specific antioxidant/ Mal allergen	15	419.107	340.935	429.912	274.104	453.313	362.187	503.324	487.321	460.936	298.583	270.567	372.622	744.317	574.37	414.055	488.959	457.658	526.357	393.118	322.928	389.606	349.456	314.304	346.034	501.616	469.445	541.222
TI240292S001102	Ava_0486	Hypothetical protein	16	962.694	833.696	955.9	589.044	1037.8	795.976	524.449	434.519	460.134	516.99	431.072	478.397	592.559	490.013	406.322	436.88	430.837	433.411	587.977	344.592	563.041	492.014	411.119	500.935	310.689	378.512	251.039
TI240292S001103	Ava_0487	Hypothetical protein	16	103.908	103.325	117.693	83.9853	92.9627	101.539	25.2951	22.7972	26.634	29.6099	29.7263	27.5968	23.8719	24.9341	22.2498	24.7583	20.8864	22.823	42.6184	54.692	42.478	40.1638	57.5079	39.3187	26.0318	21.2775	26.0193
TI240292S001104	Ava_0488	Hypothetical protein	16	465.219	558.787	478.293	343.541	355.518	522.729	76.5303	64.894	63.773	51.9992	69.4142	47.1901	34.8637	38.4567	49.6574	44.1566	39.9684	39.7606	172.277	388.27	169.616	178.327	233.418	118.766	86.7658	44.8271	112.145
TI240292S001105	Ava_0489	Hypothetical protein	16	59.059	55.4804	61.2249	45.2222	59.3291	57.1934	37.8384	41.3451	41.2071	31.2825	34.7984	36.869	38.4763	37.6623	28.2345	41.4783	41.554	43.004	50.4425	46.1084	61.1776	44.8087	54.7923	40.3132	31.0712	41.9885	38.5427
TI240292S001106	Ava_0490	Acetate/propionate kinase	15	723.017	842.595	694.238	564.484	628.751	728.96	446.442	541.675	574.307	424.417	494.069	351.386	414.063	447.845	557.316	560.822	582.825	592.22	440.988	325.21	400.612	436.643	442.033	369.509	525.732	567.914	390.937
TI240292S001107	Ava_0491	Hypothetical protein	16	393.141	333.132	398.723	256.904	452.439	297.447	119.002	97.8782	107.621	277.843	302.026	198.654	461.529	496.499	345.779	113.061	91.1609	125.642	199.836	210.121	214.908	194.054	186.439	141.009	109.896	120.99	145.3
TI240292S001108	Ava_0492	Hypothetical protein	16	583.247	512.489	638.043	2091.95	725.65	563.202	2123.39	1858.56	1879.48	4817.46	5798.16	5115.19	3600.12	3282.26	2882.28	2206.78	2366.06	2047.17	358.454	887.495	296.889	533.228	618.356	985.813	2208.1	1887.44	1930.44
TI240292S001109	Ava_0493	Transaldolase	7	3486.24	2886.65	3559.8	2949.95	3242.6	2902.11	1937.22	2254.75	2305.21	2958.67	2630.55	3047.46	2210.68	3120.19	2167.38	2851.24	2755.92	2753.84	1895.27	1621.52	2068.28	2094.38	2699.2	2548.69	2346.14	2939.25	3138.75
TI240292S001110	Ava_0494	Pyruvate kinase	7	4420.84	5712.57	4418.87	4635.29	3651.23	5181.84	1907.01	2193.52	2378.51	2728.84	3156.65	2128.7	2005.15	2883.36	2857.11	2158.82	1967.96	2307.77	1074.99	1063.95	976.583	1296.44	1527.5	1087.94	2149.69	1903.98	1796.74
TI240292S001111	Ava_0495	GAPDH, gap1, NAD-dpt, prob involved in carb catabolism	7	3471.75	3670.25	3450.29	2409.05	3515.46	3479.05	1046.68	985.027	1011.33	1000.46	985.571	752.452	766.321	943.273	1011.26	1052.98	1186.47	1129.46	698.507	673.723	610.352	987.572	886.865	1382.44	899.139	1019.51	918.184
TI240292S001112	Ava_0496	Putative phosphoketolase	15	3349.11	2838.19	3401.39	2948.02	2837.06	2966.47	1355.22	1528.39	1645.83	2906.21	2241.87	2776.23	2275.18	3279.57	2550.5	1890.45	1872.12	1873.25	1067.37	425.364	1160.74	1109.93	994.679	1153.77	965.96	1683.42	758.063
TI240292S001113	Ava_0497	2-phosphosulfolactate phosphatase, cofactor M biosynthesis	15	404.732	264.435	417.807	260.168	524.075	322.903	116.91	110.176	124.487	216.199	133.483	240.313	180.147	198.915	90.6461	102.031	147.571	128.772	342.498	141.317	430.928	268.671	267.06	264.769	61.4072	102.226	72.2133
TI240292S001114	Ava_0498	Transcriptional repressor, CopY family	5	12643.2	13178.1	12778.3	9092.75	13376.4	12224.4	2892.43	3769.91	4044.86	4587.48	4718.16	4308.96	3645.35	5195.26	4886.44	2672.47	2633.33	2785.01	8339.84	6107.93	7832.7	8185.36	8451.22	9005.4	2593.28	3001.12	2701.67
TI240292S001115	Ava_0499	Hypothetical protein	16	4737.04	4487.42	4897.36	3310.26	5408.46	4347.34	1816.01	1906.8	2090.72	2261.49	2105.46	2360.3	2053.05	2018.52	1768.85	1432.51	1693.34	1434.9	2645.71	2100.04	2503.95	2822.45	2689.85	3430.72	1384.36	1751.19	1359.14
TI240292S001116	Ava_0500	Transport-associated, too short to tell	15	831.728	707.805	868.577	437.423	878.996	537.999	87.6037	66.3898	74.9748	218.319	227.274	155.472	180.917	130.818	115.417	63.0992	46.9053	42.891	189.823	227.939	147.172	209.39	178.751	222.367	55.5316	47.1756	53.45
TI240292S001117	Ava_0501	Histidine Kinase	13	2652.3	2509.09	2520.65	2055.49	3053.61	3186.98	2037.5	2325.89	2444.52	2208.61	2375.36	1709.97	1816.6	1488.35	1528.68	2170.74	2018.37	2081.71	1457.45	3672.67	1260.34	2183.99	2047.36	3767.82	2016.89	1918.33	1647.74
TI240292S001118	Ava_0502	Hypothetical protein	16	28.5303	27.7427	27.4776	27.9277	29.5028	29.8858	92.0013	93.4613	87.9595	33.668	47.4888	37.5471	36.2178	33.0747	31.3548	133.051	105.88	125.208	51.5416	46.3404	55.4123	54.8621	42.1917	59.8552	64.6023	115.33	81.238
TI240292S001119	Ava_0503	Hypothetical protein	16	57.3965	44.4559	53.2183	40.8029	71.8197	51.7035	55.9202	53.2864	49.2873	48.2425	43.5386	39.662	45.311	36.465	57.0067	52.1638	51.2772	57.8796	60.6692	85.221	58.0254	79.9266	73.2832	129.194	76.119	60.7067	106.166
TI240292S001120	Ava_0504	Hypothetical protein	16	39.904	41.617	40.9043	37.6881	33.0018	48.6143	42.5846	57.5688	38.7666	51.3384	54.8266	54.4463	56.5371	46.3007	44.4532	40.2619	44.9804	48.2287	28.9644	31.543	31.2134	29.0087	32.4947	30.358	50.8342	50.8909	55.9275
TI240292S001121	Ava_0505	CheA Signal Transduction Histidine Kinases (STHK)	13	442.14	512.727	412.97	427.311	417.3	534.29	126.128	156.374	155.053	306.338	356.548	308.56	267.986	310.714	269.761	150.76	116.175	129.918	520.056	628.848	476.511	543.218	813.733	590.753	363.36	250.73	701.254
TI240292S001122	Ava_0506	Chemotaxis sensory transducer	13	1927.79	2054.37	2080.4	1907.1	1668.59	2068.12	336.707	372.332	436.055	943.888	973.267	1045.84	642.455	769.619	690.41	328.462	295.423	347.797	3056.84	3738.47	2700.01	3001.7	5131.76	2810.76	699.15	512.079	1219.1
TI240292S001123	Ava_0507	CheW protein	13	3125.51	3110.05	3401.81	2713.32	3041.73	2822.36	1163.57	1438.32	1583.57	1921.42	1893.8	2156.1	2108.56	2682.26	2079.07	1678.29	1618.22	1708.25	4723.1	5174.62	4414.64	4919.17	8281.48	5330.49	1900.06	1560.1	2260.23
TI240292S001124	Ava_0508	Response regulator receiver domain protein (CheY)	13	1010.81	1122.35	992.558	908.543	926.535	887.268	1096.88	820.333	909.949	1230.52	1307.86	1355.94	1546.49	1088.06	1009.57	928.086	790.129	934.322	1367.7	2157.63	1113.88	1419.29	1683.34	1463.52	1239.17	932.106	1152.79
TI240292S001125	Ava_0509	Response regulator receiver domain protein (CheY)	13	191.053	226.16	191.57	242.064	169.259	240.53	292.843	299.649	265.592	349.482	367.51	341.529	358.029	327.695	242.977	305.189	278.562	287.588	289.072	547.347	294.832	295.825	382.884	242.584	386.759	329.175	462.815
TI240292S001126	Ava_0510	Hypothetical protein	16	84.0973	93.8896	96.5073	89.6308	87.415	91.6671	202.017	159.597	166.099	93.7333	80.0899	83.732	129.983	151.184	92.1902	239.23	237.229	225.115	40.0189	38.3902	37.4527	41.0866	56.5802	42.9731	151.976	176.476	146.822
TI240292S001127	Ava_0511	PP-loop	15	171.116	177.271	155.214	136.558	168.104	170.523	433.146	373.127	357.349	118.122	91.8356	117.371	210.86	175.336	219.668	433.755	430.757	441.505	104.495	146.161	126.703	108.294	122.989	93.163	374.974	387.414	360.209
TI240292S001128	Ava_0512	Hypothetical protein	16	53.6085	44.7459	47.8703	42.0205	53.3321	49.8824	56.3882	49.7934	44.0321	40.2834	38.2341	47.3463	46.4967	42.0539	43.0943	52.2341	60.7701	59.0287	44.4271	45.3731	47.0064	43.8173	41.2756	40.2667	43.9526	58.1813	51.7081
TI240292S001129	Ava_0513	Cytochrome c assembly protein, mutation likely lethal to Synechocystis 6803	3	3182.67	2253.68	3188.17	1771.09	4016.62	2420.45	570.229	520.822	651.936	859.061	659.269	958.534	799.347	850.449	616.008	406.595	418.436	419.006	1032.44	399.376	1001.82	932.334	827.044	1095.01	242.436	454.015	312.722
TI240292S001130	Ava_0514	Hypothetical protein	16	98.0559	85.4718	87.57	86.9761	92.0652	88.4761	94.2439	109.262	107.777	118.233	131.08	130.768	148.563	180.874	165.979	122.569	124.289	126.974	182.053	171.271	201.867	185.988	203.47	219.592	118.253	116.649	129.742
TI240292S001131	Ava_0515	Protein of unknown function DUF564	16	44.8578	45.5365	41.3908	47.3866	39.8082	53.6283	36.5335	42.5032	38.419	40.66	48.5673	46.9137	71.2416	61.6445	36.762	41.1818	45.1609	42.4575	62.2167	90.5501	66.7485	67.2134	80.3745	75.7699	41.2335	39.5675	41.3033
TI240292S001132	Ava_0516	Acetyl-CoA carboxylase	9	2795.11	3185.39	3116.17	2500.27	2713.69	3405.33	834.08	850.99	954.125	1141.46	1077.55	1243.23	888.126	1214.32	936.845	565.888	545.9	592.913	2946.95	2251.78	3072.07	2379.46	2126.06	1684.55	598.343	553.824	443.599
TI240292S001133	Ava_0517	Protein of unknown function YGGT	16	616.263	650.351	668.286	626.594	634.064	686.02	379.529	326.938	366.053	566.865	495.818	596.041	538.589	633.12	531.382	331.95	316.62	325.399	1307.24	972.071	1228.97	1043.09	1096.48	1009.05	291.934	326.329	292.047
TI240292S001134	Ava_0518	Photosystem II protein PsbX	2	1947.64	1819.4	1950.16	1944.42	2146.28	1920.66	2040.22	1583.45	1705.52	3062.21	3202.32	3308.62	4268.65	2699.16	2230.7	1610.72	1723.08	1404.29	1699.49	3489.75	1618.8	1790.75	1929.96	3029.57	2184.03	1642.27	2525.95
TI240292S001135	Ava_0519	Ycf66-like, uncharacterized, maybe involved in photosynthesis	15	4283.93	4934.89	4278.34	3973.02	4460.45	4680.44	1973.73	2132.55	2188.69	3270.63	4293.22	3147.08	3374.64	3083.27	3223.11	1799.01	1639.98	1869.71	10423.7	12693.1	9210.69	10758.1	11168.5	11168.8	3337.25	2989.44	4533.03
TI240292S001136	Ava_0520	WD40-like Beta Propeller	15	883.655	1437.28	939.599	1267.99	728.166	1451.21	315.623	476.106	445.938	686.489	1157.86	545.057	546.29	775.006	677.82	348.048	291.977	330.184	3575.57	5556.17	3432.21	3405.73	4500.24	1996.12	663.361	549.933	748.42
TI240292S001137	Ava_0521	Multi-sensor Signal Transduction Histidine Kinase	13	209.782	202.008	184.018	178.23	176.185	221.381	151.512	154.297	177.016	153.324	120.107	139.597	199.939	248.509	316.321	172.601	152.598	192.031	229.085	216.437	223.638	191.193	210.555	145.496	152.793	159.401	120.902
TI240292S001138	Ava_0522	WD40-like Beta Propeller	15	351.288	328.35	344.751	230.061	316.245	355.969	390.376	337.077	301.425	274.579	299.605	312.936	345.179	240.614	282.146	267.79	275.966	294.675	275.348	438.355	274.573	298.03	287.173	332.276	362.544	304.435	403.283
TI240292S001139	Ava_0523	Succinate dehydrogenase, FeS subunit, sdhB	3	402.856	345.25	414.38	512.35	384.723	348.47	287.387	289.066	303.306	936.02	756.031	915.655	384.469	524.68	344.604	351.377	401.232	363.755	621.814	241.826	770.144	532.059	496.426	435.167	193.932	330.256	161.931
TI240292S001140	Ava_0524	Transcriptional regulator AbrB	5	1768.1	1254.28	1806.26	2336.52	2381.67	1381.21	2625.28	2411.09	2580.29	5035.02	4171.08	5412.03	5072.33	4750.63	3781.28	3522.14	4057.35	3667.1	1528.82	1638.11	1857.8	1568.98	1538.25	1967.29	2010.38	2515.92	2547.95
TI240292S001141	Ava_0525	Abortive infection protein	15	289.604	257.653	269.291	319.072	308.544	301.145	209.783	354.955	264.653	489.806	436.9	496.049	352.537	387.009	262.089	281.414	287.29	269.81	369.707	422.639	417.505	283.216	420.069	235.058	289.187	278.77	332.333
TI240292S001142	Ava_0526	Protoheme IX farnesyltransferase	10	594.295	512.664	614.154	496.552	682.919	448.437	234.131	262.982	264.157	586.378	379.339	510.49	288.924	430.734	358.818	276.641	276.713	306.204	1511.51	563.469	1982.39	1046.32	612.597	678.781	208.111	289.964	187.913
TI240292S001143	Ava_0527	Cytochrome oxidase assembly	3	2270.11	2482.76	2397.34	2353.5	2185.58	2507.17	2081.22	2094.76	2231.29	2329.67	1496.32	2051.9	1573.77	2359.61	2003.5	2697.53	2529.78	2689.11	5248.69	2793.87	5324.85	3852.95	2809.09	3128.48	1862.31	2238.75	1324.21
TI240292S001144	Ava_0528	Cytochrome C oxidase subunit II, transmembrane region	3	1710.54	1653.47	1851.9	1643.26	1828.35	1818.47	1074.83	833.813	951.702	1930.24	1023.07	1902.36	712.781	1059.41	754.991	1022.47	1019.93	952.573	6170.68	3313.83	6960.74	3940.29	3083.47	3549.58	765.91	1190.65	953.359
TI240292S001145	Ava_0529	Cytochrome c oxidase, subunit I	3	3446.23	3180.11	3442.5	3437.75	3180.6	3176.96	1218.88	1481.87	1499.98	3820.58	1458.34	3669.69	899.728	2982.92	2120.82	1430.01	1508.14	1360.48	11301	5456.44	11831.8	6136.43	5288.48	5559.76	1371.48	1333.23	1451.64
TI240292S001146	Ava_0530	Cytochrome c oxidase subunit III	3	243.179	193.867	252.811	255.542	277.947	214.983	137.126	153.077	146.551	467.214	186.425	457.287	147.676	278.684	126.136	129.169	144.059	132.698	965.762	491.601	913.635	641.391	412.614	570.113	141.957	147.455	197.148
TI240292S001147	Ava_0531	Hypothetical protein	16	30.6874	28.636	29.3472	26.9046	33.5344	32.98	36.1039	29.9644	29.9316	29.0733	27.807	28.4391	32.6757	28.15	35.8421	34.1701	33.2793	33.1492	45.6084	45.4951	48.676	46.8049	49.0481	46.5467	27.702	32.3482	28.4375
TI240292S001148	Ava_0532	K+ channel, inward rectifier, similarity too low to tell	15	238.574	219.211	219.083	148.472	257.09	209.154	199.726	138.845	178.959	112.768	84.6834	98.4817	105.686	93.6856	117.971	192.967	181.72	185.934	252.4	249.24	300.599	223.982	247.669	226.739	131.252	148.931	107.166
TI240292S001149	Ava_0533	Dienelactone hydrolase, chlorocatechol degradation	15	105.513	85.7095	100.654	70.9282	146.892	89.5015	91.5004	66.6678	72.3054	42.4937	57.3805	41.2872	51.1708	43.812	48.9414	81.678	84.585	102.266	94.5997	118.439	86.2988	92.6267	94.0808	106.868	73.0324	64.0335	82.7123
TI240292S001150	Ava_0534	hypothetical protein	16	486.667	446.068	503.215	321.76	629.724	437.039	326.592	241.578	273.146	162.38	128.686	135.024	289.254	230.778	215.548	228.836	233.122	232.39	159.353	267.671	132.739	187.874	199.273	263.549	390.132	248.863	466.146
TI240292S001151	Ava_0535	Rieske (2Fe-2S) region, pheophorbide A oxygenase involved in Chl degradation	15	274.996	318.886	291.904	265.364	261.176	310.038	126.862	129.61	144.969	162.198	199.968	100.346	89.6635	80.3875	79.1797	135.759	129.675	137.387	292.033	577.109	270.069	357.746	516.862	336.406	183.075	128.839	221.876
TI240292S001152	Ava_0536	Ferric uptake regulator (FUR) family	5	810.995	1042.21	850.94	906.022	918.033	1115.17	2053.99	1592.46	1547.55	1215.18	1678.3	1125.44	1149.54	636.213	639.984	1534.11	1394.15	1511.25	1243.81	3607.47	998.208	1391.44	1536.41	1779.71	2434.17	1637.61	2529.38
TI240292S001153	Ava_0537	Pentapeptide repeat	15	216.831	220.159	227.999	174.45	201.474	220.563	195.419	183.385	174.138	138.223	142.173	135.44	150.976	116.298	133.509	185.55	172.695	179.804	206.941	248.69	213.125	204.142	236.429	214.321	196.624	190.19	198.746
TI240292S001154	Ava_0538	Response regulator receiver domain protein (CheY), too low similarity	15	329.628	307.033	327.483	211.181	325.271	316.585	177.002	167.941	180.752	152.444	146.605	145.237	172.814	158.518	177.014	172.823	176.863	175.592	366.436	300.662	392.293	390.129	367.677	355.248	153.978	193.896	179.095
TI240292S001155	Ava_0539	Transposase, IS4	6	2310.84	1978.81	2365.28	1469.56	2284.17	1540.62	2464.61	2127.06	2464.74	1166.65	1176.93	1287.3	1479.86	1840	2316.77	3063.61	3116.33	3161.7	2606.03	1804.69	2571.82	2425.09	2496.83	2481.69	2458.96	2527.26	2005.78
TI240292S001156	Ava_0540	Molybdopterin-guanine dinucleotide biosynthesis protein A, MobA	10	276.714	274.952	267.228	167.805	287.424	278.596	128.581	126.787	117.436	97.4732	87.7734	98.0798	149.981	133.709	193.928	114.296	119.954	107.797	279.323	243.615	244.563	288.643	296.442	295.455	114.312	126.019	124.306
TI240292S001157	Ava_0541	Hypothetical protein	16	15.8177	14.2785	13.7969	14.4228	13.3244	15.0014	14.8364	15.6258	14.1715	16.4931	15.4332	16.866	14.7853	16.0502	15.1561	15.356	15.1001	15.7696	13.2716	13.5825	13.4307	14.0001	15.3029	15.6202	15.1216	14.0747	14.6742
TI240292S001158	Ava_0542	TPR repeat	15	1086.19	1156.95	1070.95	985.325	1006.39	1008.71	712.59	643.828	644.154	2050.82	2076.93	1830.34	1508.8	850.409	1533.51	529.8	473.693	507.306	3461.92	5706.62	3009.63	3962.35	3336.88	4444.63	1091.08	768.714	1422.77
TI240292S001159	Ava_0543	Hypothetical protein	16	342.419	438.459	359.102	255.079	220.965	244.55	218.155	146.053	162.205	455.046	534.955	371.813	361.233	177.168	246.258	93.243	93.3382	94.1613	815.689	1589.5	705.593	980.727	883.613	934.213	254.348	137.141	338.177
TI240292S001160	Ava_0544	Hypothetical protein	16	448.878	533.773	465.028	330.905	384.134	428.593	442.028	475.406	434.604	239.045	246.121	218.202	268.596	198.5	344.803	503.601	558.786	521.328	781.188	830.379	798.994	760.814	669.097	715.408	537.967	491.012	597.187
TI240292S001161	Ava_0545	Protein of unknown function DUF255	16	681.568	702.578	717.592	539.396	723.285	788.837	922.23	1037.73	962.885	438.173	467.685	467.999	614.044	685.521	728.953	1086.26	1125.11	1078.77	731.228	647.471	746.649	862.861	753.668	773.922	874.001	1028.75	944.462
TI240292S001162	Ava_0546	Hypothetical protein	16	161.164	146.07	173.6	132.648	155.273	136.142	258.585	229.63	268.922	109.326	123.218	121.807	178.52	205.126	141.927	268.256	317.855	313.014	86.8534	108.832	86.4372	101.175	114.401	139.522	218.062	251.937	224.808
TI240292S001163	Ava_0547	Peptidase S14, ClpP	15	2055.79	1620.89	2065.05	2015.18	2310.06	1735.65	2153.23	1902.35	2009.69	3724.05	3194.58	3723.16	3420.99	3075.3	2517.49	2492.83	2689.35	2394.71	3103.38	3001.89	3296.87	3323.45	3343.23	4524.3	2340.31	2592.8	3185.62
TI240292S001164	Ava_0548	Hypothetical protein	16	2357.01	2077.91	2319.03	2068.6	2205.17	2098.38	4575.08	4311.2	4130.17	3037.26	3183.82	2847.17	3372.35	2488.57	2620.09	4564.41	4843.76	4367.46	3596.32	7214.56	3422.52	4312.64	4815.83	5805.55	5969.05	4741.21	7444.47
TI240292S001165	Ava_0549	3'-5' exoribonuclease, VacB and RNase II	6	3785.63	3504.51	3863.17	3229.46	3393.99	3929.02	1522.81	1913.99	1952.63	2314.87	2100.45	2357.06	2611.8	3570.42	3025.8	1862.55	1714.75	1915.54	3572.24	2208.07	3785.27	3036.94	4048.93	2669.63	1333.58	1963.11	1548.62
TI240292S001166	Ava_0550	3-octaprenyl-4-hydroxybenzoate carboxy-lyase, quinone synthesis	10	1132.73	1198.4	1208.93	932.05	1094.75	1264.81	674.25	713.387	827.285	718.19	706.597	767.184	907.932	1098.02	988.854	823.54	894.397	891.205	1340.81	832.6	1726.09	1150.22	1136.04	1042.18	528.887	813.668	512.086
TI240292S001167	Ava_0551	Hypothetical protein	16	445.624	464.811	433.841	367.868	389.884	439.847	1270.15	1290.28	1306.14	456.429	547.375	451.83	654.393	765.141	912.964	1453.44	1465.45	1574.3	654.697	570.264	606.676	560.167	578.633	455.731	1220.55	1477.55	941.564
TI240292S001168	Ava_0552	Hypothetical protein	16	72.3637	71.61	73.6895	65.8752	87.899	68.1125	220.961	202.688	212.913	112.54	145.948	119.918	190.554	165.775	77.3872	282.138	247.334	243.426	64.5148	91.419	78.9368	77.0067	77.8671	91.0492	328.278	309.419	501.322
TI240292S001169	Ava_0553	Shikimate kinase (AroK)	8	595.582	514.741	554.031	331.907	634.45	493.199	423.998	327.737	366.726	166.423	168.283	201.468	256.028	263.287	312.012	403.491	401.133	406.391	398.632	402.518	373.225	386.043	380.1	457.98	290.807	335.665	268.524
TI240292S001170	Ava_0554	Acetylglutamate kinase, urea cycle	15	1233.63	1161.6	1259.91	964.776	1333.69	1380.17	374.833	400.806	468.264	257.062	226.364	269.13	309.823	384.61	255.46	315.027	285.876	303.529	575.146	482.661	514.166	542.833	513.547	512.812	278.03	263.609	180.619
TI240292S001171	Ava_0555	Hypothetical protein	16	1196.53	1448.78	1174.31	954.406	1052.08	1364.37	603.241	592.377	605.417	387.941	366.484	407.254	391.43	490.696	491.662	533.866	404.214	528.327	865.487	665.643	829.528	890.1	691.134	733.933	383.387	462.59	287.433
TI240292S001172	Ava_0556	Hypothetical protein	16	389.421	348.355	377.549	273.859	348.323	361.761	112.042	104.906	166.162	154.312	134.306	147.921	174.095	224.643	123.711	97.903	102.265	124.114	217.347	185.404	227.782	232.023	260.508	271.314	96.1702	101.632	115.351
TI240292S001173	Ava_0557	Pyridoxamine 5'-phosphate oxidase, pdxH	10	303.083	316.101	297.362	305.618	321.784	287.435	789.188	788.165	748.945	409.447	412.052	435.075	919.007	801.761	799.81	834.211	771.145	831.726	273.037	261.312	287.482	294.664	330.198	345.511	721.648	793.004	771.737
TI240292S001174	Ava_0558	Protein of unknown function UPF0118	16	70.6352	69.4223	72.3041	90.4861	60.8535	77.2859	635.062	760.472	743.258	101.369	162.25	148.614	550.506	513.655	439.799	727.033	709.948	761.379	145.163	214.895	132.78	140.901	161.37	138.16	992.086	734.941	805.894
TI240292S001175	Ava_0559	Protein of unknown function DUF1361	16	66.2797	63.1043	61.8528	88.1281	77.5773	76.063	3868.42	3979.84	3657.77	124.708	224.95	236.178	1035.64	750.81	731.123	4231.79	3827.51	4316.58	59.0695	97.2329	58.5247	80.8721	69.3182	88.9615	3898.42	3439	2424.36
TI240292S001176	Ava_0560	Hypothetical protein	16	86.7592	73.3329	86.6676	66.1549	108.606	67.6122	298.565	154.555	155.869	148.482	142.505	153.201	309.976	153.826	129.334	217.547	207.238	220.436	261.239	302.601	280.73	265.794	220.171	281.813	207.372	209.55	280.951
TI240292S001177	Ava_0561	Hypothetical protein	16	41.9701	40.5445	50.4791	36.6416	68.569	37.9753	78.8449	62.0964	70.3321	37.467	40.8676	36.5903	40.4956	38.9304	30.2121	111.684	141.052	124.216	30.691	38.5071	29.4753	38.0003	52.1512	43.97	102.991	103.903	142.401
TI240292S001178	Ava_0562	Phospholipid/glycerol acyltransferase, too low similarity	15	117.801	101.957	108.377	189.676	125.3	99.9518	1181.91	1281.85	1174.77	448.045	349.279	627.549	473.004	420.728	313.243	1892.06	2250.56	1914.57	85.9804	75.6881	97.2131	92.0029	89.674	98.6242	1585.63	1681.87	1915.52
TI240292S001179	Ava_0563	Binding-protein-dependent transport systems inner membrane component	11	1047.37	1101.2	1017.32	714.901	1185.51	1236.38	528.032	553.759	484.881	617.218	577.052	542.444	341.232	318.603	524.753	344.291	381.977	335.68	831.615	955.107	855.086	828.947	676.987	803.823	546.169	391.699	437.951
TI240292S001180	Ava_0564	Phosphoribosylglycinamide formyltransferase, PurN	15	1116.1	1011.01	1095.25	700.697	1281.35	928.453	1411.64	1292.58	1327.94	737.143	779.125	716.603	794.874	791.498	895.104	1515.45	1422.97	1368.7	2044.76	1882.32	2104.54	1703.69	1659.41	1419.26	1431.23	1343.48	1467.07
TI240292S001181	Ava_0565	Abortive infection protein	15	286.951	316.373	279.11	238.071	279.608	302.618	311.721	363.746	321.785	322.15	262.365	291.912	258.683	256.951	202.404	320.655	364.744	342.537	668.224	484.905	644.751	566.018	494.031	403.659	380.359	366.782	370.611
TI240292S001182	Ava_0566	Hypothetical protein	16	709.142	770.405	657.76	467.849	621.362	745.083	373.947	411.57	364.49	311.926	399.801	281.182	282.706	276.628	383.964	322.593	375.314	310.192	828.394	983.338	849.946	879.006	841.124	825.745	393.034	349.435	361.688
TI240292S001183	Ava_0567	Hypothetical protein	16	303.426	325.328	324.744	216.712	257.009	317.383	126.15	85.4454	110.686	118.285	107.153	113.241	114.414	114.479	56.3062	111.86	118.28	113.468	260.841	393.135	265.053	292.362	404.445	313.966	120.122	103.308	170.848
TI240292S001184	Ava_0568	Ferredoxin (2Fe-2S)	3	426.602	292.007	406.267	206.08	477.458	311.106	134.101	123.503	147.101	80.549	45.0702	63.5225	77.2539	89.8882	50.5985	156.326	161.683	145.059	368.504	476.687	393.459	426.389	426.946	625.664	206.28	164.786	299.246
TI240292S001185	Ava_0569	Aconitase	7	6989.9	7827.33	7660.2	8102.98	6918.87	8059.07	4154.92	4903.77	4855.06	9781.21	6616.42	8185.65	3070.68	7561.26	6594.07	3928.03	4567.9	4339.43	8188.28	5633.62	8105.43	5899.21	5384.53	4629.06	4528.37	3811.61	3359.99
TI240292S001186	Ava_0570	Hypothetical protein	16	39.4775	48.9519	35.5355	34.8864	32.2446	36.2093	27.2501	25.592	32.8204	38.4786	37.8289	37.2756	29.0596	29.6924	26.9281	34.4982	29.0352	28.641	50.2608	87.2327	49.8733	60.575	61.2613	51.7321	30.1338	27.8728	36.9943
TI240292S001187	Ava_0571	Protein of unknown function DUF559	16	33.7201	30.9628	31.6815	28.7784	35.0391	30.9325	29.0574	25.4563	27.4429	41.8195	41.5004	38.1456	30.9624	28.9703	37.3147	28.3042	29.2454	28.6436	53.3274	75.2099	54.2975	60.5672	51.3006	60.8327	32.2992	28.096	37.3122
TI240292S001188	Ava_0572	Heat shock protein Hsp70	15	37.4731	34.2349	37.1	32.9362	42.1089	35.513	34.1412	33.5724	35.7317	40.4359	40.2249	47.2106	33.3996	31.4061	33.9699	37.3077	39.5345	36.0405	51.5181	38.507	45.5207	48.8999	40.772	45.2176	32.5881	35.1754	31.4399
TI240292S001189	Ava_0573	Putative UV damage endonuclease	6	105.879	113.596	111.549	347.58	88.2846	100.81	533.771	478.745	508.914	919.777	896.561	984.003	779.086	547.035	528.922	625.976	793.407	677.636	829.83	588.427	770.444	570.922	718.381	351.656	951.572	909.474	1183.25
TI240292S001190	Ava_0574	Hypothetical protein	16	35.5071	28.5274	31.8012	32.8157	34.9267	26.8398	54.8272	49.0327	42.7163	169.813	86.6432	217.871	199.653	153.584	88.465	74.6258	129.923	94.1248	76.757	60.5358	97.3767	86.7967	53.3828	126.192	43.6478	66.9386	55.3045
TI240292S001191	Ava_0575	Peptidase M41, FtsH	15	1842.89	1191.34	1831.23	1587.28	2138.53	1278.72	1273.82	1095.99	1149.09	3070.26	1635.18	2884.51	2082.32	2517.67	2174.01	1573.56	1892.67	1551.45	3722.17	1130	4070.5	2871.76	1777.99	2653.61	694.852	1266.68	608.488
TI240292S001192	Ava_0576	Transaminase B, aka branched-chain amino acid aminotransferase	8	516.27	527.274	529.676	645.119	517.87	485.37	504.228	479.026	550.265	1419.74	1079.71	1336.86	695.091	913.562	994.813	660.707	700.955	720.166	1878.24	979.371	1608.73	1421.03	1013.19	1032.63	573.684	630.725	547.798
TI240292S001193	Ava_0577	Hypothetical protein	16	29.9049	27.698	25.8322	26.3931	28.6106	24.9285	34.9892	32.4872	29.4979	29.5316	28.8628	26.5472	26.2692	25.8347	46.3875	39.999	39.0794	36.489	26.7035	25.1814	26.6984	25.7114	25.8524	27.8822	31.711	35.2463	31.5508
TI240292S001194	Ava_0578	Photosystem II 11 kD protein	2	374.831	306.197	392.574	191.52	477.631	247.414	148.832	94.236	120.497	83.0538	87.8854	117.085	135.766	89.6584	83.8646	63.3217	79.3901	68.7048	118.359	104.219	170.388	138.411	120.318	174.9	63.0772	72.052	84.0926
TI240292S001195	Ava_0579	Hypothetical protein	16	155.668	150.286	156.588	370.663	139.682	160.912	1225.99	1293.39	1329.05	867.911	849.393	1027.71	666.119	699.245	664.927	1541.4	1709.9	1479.64	182.559	158.794	174.458	160.504	220.545	156.878	1212.03	1162.27	887.968
TI240292S001196	Ava_0580	Hypothetical protein	16	65.2358	61.8681	64.9447	74.7507	74.7146	65.6603	162.52	238.29	205.506	118.649	151.801	138.169	206.191	222.548	225.943	187.089	201.831	198.223	216.498	113.451	239.762	171.6	166.928	124.127	253.765	223.175	234.006
TI240292S001197	Ava_0581	DNA polymerase I	6	149.805	140.042	139.713	168.32	170.136	156.103	283.895	304.225	289.027	329.625	343.124	315.079	247.924	282.756	211.851	287.084	293.435	307.784	911.684	1399.7	783.602	872.895	993.578	783.538	417.436	322.605	574.979
TI240292S001198	Ava_0582	Integrins alpha chain	15	275.295	310.971	261.61	229.989	238.314	298.323	266.061	313.652	287.181	169.886	181.328	204.131	195.014	186.65	229.651	327.63	296.083	315.312	198.263	155.887	201.092	158.169	182.139	131.928	224.651	280.386	175.733
TI240292S001199	Ava_0583	Putative Ig	15	123.052	155.683	117.829	137.437	104.337	140.99	101.198	112.835	114.136	105.491	102.925	101.898	112.253	139.407	123.257	140.228	114.355	115.231	129.874	100.957	114.748	114.892	138.904	91.8461	98.5346	112.275	85.7936
TI240292S001200	Ava_0584	Streptomyces cyclase/dehydrase	15	359.921	496.97	342.234	378.092	373.806	430.368	2034.57	2092.42	2172.38	400.563	470.064	408.902	471.98	381.344	384.701	2060.23	2193.3	2189.72	841.867	927.652	790.914	771.482	798.208	626.148	2330.33	1822.41	1629.88
TI240292S001201	Ava_0585	Hypothetical protein	16	307.229	363.548	287.465	323.568	329.356	336.477	1584.03	1571.3	1774.31	386.673	412.225	398.813	467.559	338.529	352.519	1499.39	1724.72	1580.62	811.639	950.872	827.75	744.439	685.839	592.507	1951.77	1548.92	1733.77
TI240292S001202	Ava_0586	Radical SAM	15	372.664	366.183	352.657	477.205	354.998	378.301	808.635	729.315	730.752	992.131	996.427	1107.27	739.212	573.228	563.9	831.187	902.235	839.464	2370.76	2980.46	2449.28	2283.77	2395.93	2317.16	1302.11	997.113	1779.03
TI240292S001203	Ava_0587	Hypothetical protein	16	24.8996	21.4355	23.0913	21.6856	24.4065	21.97	23.3673	22.1323	22.9568	26.7375	22.149	24.177	20.3712	24.7112	24.5539	24.6044	23.6479	24.7307	31.2103	29.9338	34.5806	31.263	28.3239	25.2188	23.1432	22.869	23.4677
TI240292S001204	Ava_0588	Hypothetical protein	16	27.0919	27.3752	25.6	28.4361	28.3466	28.9022	34.8231	29.9548	32.6318	34.8252	35.9011	30.8655	32.0847	31.356	31.566	34.7078	36.4077	35.5823	34.1097	35.1986	31.7483	38.37	35.0048	34.8696	33.9918	33.444	34.8442
TI240292S001205	Ava_0589	Chorismate synthase (AroC)	8	54.2781	67.6811	59.963	58.3766	60.3163	65.7837	173.44	141.624	116.275	73.2009	90.0331	83.2826	110.02	84.6756	95.1984	166.386	172.553	180.135	92.5728	88.4187	93.3863	117.127	95.5441	105.202	129.025	159.378	139.039
TI240292S001206	Ava_0590	BolA-like protein	15	2234.48	2043.17	2400.15	1714.25	2550.5	1778.51	1050.88	757.953	905.049	2599.1	2354.62	2507.59	2426.19	1798.84	1673.87	884.404	996.613	932.397	3052.37	4878.57	3005.25	4290.44	4824.48	4903.9	1874.48	1333.71	2738.61
TI240292S001207	Ava_0591	Glutaredoxin-related protein	15	1560.21	1394.13	1544.91	1183.25	1606.04	1368.27	719.872	586.094	564.636	1654.24	1636.44	1595.53	1164.52	940.115	711.733	577.801	628.319	550.29	1970.67	3963.33	1652.59	2471.79	2851.96	3073.33	1589.19	963.704	2194.97
TI240292S001208	Ava_0592	Molybdopterin binding domain	15	518.592	444.731	514.001	546.319	652.927	403.276	5634.61	3590.8	3778.51	1980.91	1487.9	2277.04	1038.92	584.554	877.052	4978.7	4522.59	4764.63	440.513	510.266	449.176	489.826	366.056	561.028	4282.19	5826.82	4806.37
TI240292S001209	Ava_0593	Photosystem II protein PsbW, class I	2	366.825	265.584	361.697	3370.19	3081.78	2879.71	741.826	436.607	283.868	2395.98	1732.36	2604.06	3492.89	3487.47	3252.86	1013.02	853.698	742.67	197.82	295.482	205.654	2886.49	3902.84	3488.54	261.276	248.88	369.625
TI240292S001210	Ava_0594	Hypothetical protein	16	1431.27	1317.08	1493.75	43384.3	940.319	1361.69	50369.2	50748.3	51700.6	53525.1	53328.3	48554.2	42905.3	44705.7	44055.5	53852.6	52934.7	53394.5	4384.92	5469.2	3592.3	10989	8167.94	16638.7	54229.5	55354.2	53885.8
TI240292S001211	Ava_0595	Signal Transduction Histidine Kinase (STHK), LytS	13	11104.6	11692.6	11283.7	56732.7	8502.19	12475	60009.2	58313.5	58302.8	58949.4	60249.1	57505.2	58485.5	59279.2	58139.8	60811	58899.9	57481.6	14070.2	12325	14380.7	22603.3	17681.5	38030.6	60458.5	58758.5	58100.6
TI240292S001212	Ava_0596	Transport-associated, similarity too low to tell	15	1962.88	1881.15	1862.5	35361.9	1460.95	1737.9	44051.9	40508	40940.3	46599.4	42945.9	47238.4	36667.6	36429.4	39099	44789.1	45805.8	45777	2359.07	2041.86	2257.93	4211.77	2550.74	6633.75	37551.2	40141.2	30308.8
TI240292S001213	Ava_0597	Hypothetical protein	16	1271.91	1226.39	1253.55	5118.24	1455.56	1057.16	14952.8	11260.2	10284.4	16518.7	14975	17374	15302.7	9943.84	12747.2	11825.4	12363	11663.1	1074.62	1725.1	1023.96	1563.14	936.524	2222.19	15125.3	12924.7	15533.5
TI240292S001214	Ava_0598	Hypothetical protein	16	2919.31	3643.39	3032.24	16980.3	2848.02	2817.75	25451	18319.9	18915.1	30052.9	36940.9	34977.3	35192.1	24709	25018.1	21319.1	26396.4	21360.6	2621.02	12465.6	2432.56	6390.45	6467.88	12759.9	24190.1	20540	25381.1
TI240292S001215	Ava_0599	ABC transporter-like	11	114.743	95.6924	109.852	525.668	125.524	111.318	835.043	764.409	818.879	1271.25	1336.58	1525.11	1832.05	1458.75	1516.39	944.101	920.441	906.276	71.8608	68.963	77.164	76.8951	75.1938	94.2255	782.433	921.631	788.824
TI240292S001216	Ava_0600	DevC protein	11	164.184	176.014	165.1	208.75	162.797	157.046	191.02	296.495	289.819	234.16	234.09	235.425	285.797	443.091	308.623	365.071	348.966	353.962	48.0126	36.6784	43.1746	42.227	46.9534	44.084	220.838	278.679	148.904
TI240292S001217	Ava_0601	Secretion protein HlyD	11	835.257	982.963	841.929	795.791	795.392	857.386	1379.17	1229.16	1249.48	861.522	1098.73	748.511	1053.67	1023.95	1185.95	1548.41	1318.92	1563.23	201.217	289.405	166.667	207.791	208.2	197.436	1535.64	1310.64	1397.3
TI240292S001218	Ava_0602	Transcriptional Regulator, TetR family	5	820.895	766.892	751.79	598.223	688.484	709.58	1220.32	1009.22	1076.68	749.162	821.289	716.487	586.444	516.545	663.072	1266.51	821.838	1148.08	1161.61	838.291	1191.43	930.85	765.288	638.91	1167.94	1297	1139.24
TI240292S001219	Ava_0603	Hypothetical protein	16	1450.2	1560.33	1398.87	1630.96	1434.38	1485.39	3543.23	3279.75	3273.65	2348.89	2710.31	2591.5	2747.92	2462.98	2395.53	3585.28	3382.9	3463.02	3907.62	4652.83	3992.34	3454.29	3949.79	3690.61	3885.78	3583.69	3879.48
TI240292S001220	Ava_0604	Hypothetical protein	16	1921.89	2096.11	1908.07	2201.78	1853.39	2247.89	3423.06	5645.74	5862.4	2001.22	2075.21	2138.12	1785.07	3196.14	2689.77	5744.48	5571.93	5871.13	4074.52	2572.73	5072.38	2913.54	3193.37	2684.28	4529.12	5180.44	3399.82
TI240292S001221	Ava_0605	Pentapeptide repeat	15	9257.27	10228.5	10217.4	9488.67	8911.11	11522.4	2783.05	3834	3904.77	6717.42	6393.72	6382.39	5032.49	6923.27	6065.11	2536.6	2547.85	2570.55	10153.6	7333.72	9896.39	8900.1	9187.56	6875.61	2487.78	2774.27	2095.03
TI240292S001222	Ava_0606	Hypothetical protein	16	184.53	237.087	203.985	211.232	190.992	204.736	138.065	123.147	135.979	235.628	265.877	232.606	176.513	161.408	105.768	161.706	126.758	166.237	202.099	138.686	157.419	174.041	130.855	112.068	150.95	152.637	142.839
TI240292S001223	Ava_0607	Hypothetical protein	16	133.85	134.318	135.279	407.605	140.747	145.701	897.73	706.978	721.628	1101.08	1369.42	1157.39	894.183	531.193	434.738	810.697	920.956	766.433	149.371	346.432	153.801	215.776	275.978	294.88	1103.92	796.927	1166.54
TI240292S001224	Ava_0608	Hypothetical protein	16	46.4029	42.4203	50.1018	156.022	49.1155	39.8012	2237.54	1663.61	1693	660.792	799.103	745.532	878.353	462.476	371.345	2283.07	2382.77	2241.85	111.811	166.605	119.205	130.054	128.261	186.216	2059.86	2145.07	2416.93
TI240292S001225	Ava_0609	Neutral invertase	7	1691.46	1531.97	1753.46	1111.67	1875	1500.71	271.195	255.146	260.379	516.901	489.313	416.101	299.076	267.148	207.359	308.709	290.894	318.4	898.734	859.043	1041.03	837.302	1001.79	656.79	299.15	300.394	347.457
TI240292S001226	Ava_0610	Protein of unknown function DUF6, transmembrane	15	89.4901	83.7081	84.9972	85.6267	107.547	80.2766	185.386	186.56	176.019	161.44	189.899	133.638	161.67	136.565	145.215	167.873	191.643	185.931	121.021	116.204	150.71	114.941	113.145	112.979	159.989	194.601	163.152
TI240292S001227	Ava_0611	Hypothetical protein	16	25.4779	28.1918	25.4172	27.2675	26.2268	27.2002	41.7	45.2137	44.0722	37.7061	36.3687	38.6437	31.9321	32.2016	30.0442	45.7234	58.6656	55.0461	25.6678	24.3202	25.8352	24.5353	26.4361	25.5438	35.2417	41.2782	33.0752
TI240292S001228	Ava_0612	GAF Sensor Signal Transduction Histidine Kinase	13	28.0098	24.2635	25.255	25.097	28.555	26.8974	34.1669	31.2584	32.1112	28.1237	27.7447	31.2854	24.74	26.2279	24.5027	41.9627	35.9295	37.9154	22.7725	22.3213	23.5358	22.5566	23.8787	25.2927	28.6339	31.7247	29.4847
TI240292S001229	Ava_0613	Periplasmic Sensor Signal Transduction Histidine Kinase	13	37.3597	38.8295	36.6471	37.2289	37.3395	42.8668	32.3036	30.4917	31.7646	50.7929	47.4665	38.1785	31.3275	33.2302	29.0276	31.7508	28.3383	32.244	45.7508	92.0788	45.1201	47.6634	64.816	47.2955	38.2191	30.1151	39.4154
TI240292S001230	Ava_0614	Hypothetical protein	16	24.3295	26.0714	22.1952	25.2259	24.6226	22.7461	23.7918	21.1576	23.4571	28.614	30.7609	27.4972	26.1235	24.238	23.5993	25.4114	24.9577	24.4892	21.8447	20.446	20.403	20.6982	22.2375	23.6553	23.2584	21.1306	20.7466
TI240292S001231	Ava_0615	Two component Transcriptional regulator, Winged helix family	5	154.095	118.714	163.338	94.8134	194.58	122.141	74.6778	62.8856	62.7972	90.0477	101.235	67.5096	90.4111	56.2997	68.8684	46.4222	38.9466	47.2125	131.315	156.911	120.611	151.201	148.197	155.348	66.9294	62.1663	93.1978
TI240292S001232	Ava_0616	Hypothetical protein	16	42.6645	33.0545	39.1695	31.7178	47.3551	32.0302	45.5162	39.7737	40.8832	37.8932	30.8968	35.2271	39.5207	39.2469	41.2542	43.4439	47.6019	52.8103	174.568	151.595	167.473	141.692	166.401	99.8494	76.5416	59.1791	140.281
TI240292S001233	Ava_0617	MscS Mechanosensitive ion channel	11	27.5226	31.0749	29.4264	30.0017	32.212	26.5951	27.2021	23.5705	26.7337	33.8796	30.1776	35.7721	31.2648	30.7909	29.531	28.7291	25.8734	25.8328	166.376	200.245	206.018	139.859	101.863	150.031	30.161	27.8422	41.7037
TI240292S001234	Ava_0618	Hypothetical protein	16	148.487	190.488	147.955	222.708	139.36	168.846	143.339	147.666	151.113	358.055	498.717	270.111	169.457	182.14	169.686	196.321	168.907	181.438	3544.97	3983.54	3155.55	3003.25	3970.34	1257.86	207.614	162.037	176.756
TI240292S001235	Ava_0619	Metallophosphoesterase	15	183.24	241.963	177.632	288.296	169.316	233.786	110.568	143.096	172.399	296.33	440.697	213.928	131.065	186.482	116.756	159.494	159.508	151.063	2112.3	2426.1	2110.32	1797.51	2447.87	1187.15	246.723	171.247	294.649
TI240292S001236	Ava_0620	Hypothetical protein	16	202.332	186.572	207.03	165.213	193.925	197.643	2527.81	1907.02	1882.85	355.028	411.72	359.53	722.925	426.55	335.917	2468.55	2626.88	2485.51	829.305	1058.41	777.391	772.001	763.908	632.665	1875.34	2148.2	1427.24
TI240292S001237	Ava_0621	Secretion protein HlyD	11	3387.92	4116.45	3196.65	1916.46	1875.04	3883.93	762.978	875.812	982.069	598.223	852.21	473.16	365.33	360.171	628.509	447.19	504.384	475.348	621.021	1034.34	545.572	785.973	669.814	857.991	890.812	617.066	1077.26
TI240292S001238	Ava_0622	ABC transporter, transmembrane region	11	133.757	134.916	117.482	70.454	115.314	143.358	57.6482	61.8727	62.2925	61.0458	79.4906	64.2972	47.071	43.6043	64.2746	53.992	54.157	55.2493	72.8649	78.2389	70.6906	80.1029	79.6871	93.0011	49.4913	50.1203	43.2175
TI240292S001239	Ava_0623	Hypothetical protein	16	54.8078	67.8247	81.3863	54.6677	47.7747	74.728	93.9367	57.8978	56.5318	188.789	126.499	219.462	102.686	60.9087	35.3627	77.579	152.849	113.707	35.5475	40.2326	37.072	46.0526	36.0337	79.6283	49.2283	66.1406	51.6271
TI240292S001240	Ava_0624	Hypothetical protein	16	30.7637	31.2429	29.8382	28.615	29.0719	29.6788	37.7116	36.6493	27.8497	77.8251	87.1567	111.709	41.7302	34.706	25.9141	36.2268	53.4842	57.5984	22.7255	24.2825	21.4046	23.962	24.8847	27.861	32.8323	34.323	31.7174
TI240292S001241	Ava_0625	Hypothetical protein	16	48.8273	60.3424	58.3531	87.9113	57.0566	51.6368	132.71	78.0518	88.7049	341.265	400.107	355.126	149.079	97.808	73.4651	132.151	155.857	127.562	44.3715	112.636	39.919	70.0213	63.9075	185.499	121.213	110.897	85.6204
TI240292S001242	Ava_0626	Alpha/beta hydrolase fold	15	1008.05	1200.33	1001.18	800.947	959.968	1098	477.44	491.396	492.176	692.776	717.155	629.672	477.499	457.966	400.152	416.971	376.014	399.832	814.586	833.385	951.05	779.651	829.703	763.546	551.391	618.311	727.026
TI240292S001243	Ava_0627	Hypothetical protein	16	868.977	742.095	856.72	594.519	1074	801.145	3244.32	2685.07	2597.19	926.632	972.276	815.79	1263.98	953.977	887.017	3281.76	3468.68	3196.86	747.597	1315.19	703.396	1050.46	1015.11	2111.81	4482.51	3713.5	6115.24
TI240292S001244	Ava_0628	Uridylate kinase, PyrH	15	8796.55	8599.97	8844.68	7539.9	8805.64	8972.07	3517.15	3428.53	3740.56	6405.93	6802.51	6304.54	5989.48	5758.73	5032.7	3010.51	3312.44	3125.53	12278.5	13523.2	11653.4	13042.1	17028.4	13344.6	4501.86	4009	7556.2
TI240292S001245	Ava_0629	Ribosome releasing factor	4	1860.06	1748.34	1805.65	1403.72	1597.72	1802.06	430.569	562.969	416.033	1003.35	1017.43	995.744	812.869	704.401	510.812	245.497	277.208	238.014	1977.42	2266.8	2136	2183.17	3263.3	2173.03	412.546	419.107	769.425
TI240292S001246	Ava_0630	Geranylgeranyl reductase	15	160.494	158.127	158.785	116.042	88.484	103.843	112.993	61.6401	59.9647	194.133	136.699	112.264	149.625	264.628	115.483	71.0119	93.0667	110.726	215.038	239.262	284.821	115.824	220.569	274.683	57.0304	77.4391	79.7212
TI240292S001247	Ava_0631	Protein of unknown function DUF187	16	698.737	797.99	748.326	668.724	658.45	746.242	456.067	539.111	528.105	529.316	538.692	521.211	664.964	762.276	763.524	480.896	455.943	486.951	891.728	876.137	922.849	871.345	841.728	618.698	385.354	396.697	280.24
TI240292S001248	Ava_0632	Protein of unknown function DUF512	16	836.052	944.914	814.128	687.805	788.879	893.731	497.865	578.457	604.773	420.47	485.699	428.192	321.83	351.78	335.605	622.505	622.367	593.603	1713.99	2621.78	1708.89	1575.27	2655.74	1543.46	896.355	601.137	944.191
TI240292S001249	Ava_0633	Undecaprenyl pyrophosphate phosphatase, uppP	9	183.007	180.911	188.952	131.325	196.581	163	104.79	107.004	121.02	83.0093	97.2667	101.612	87.0826	80.78	108.078	81.596	106.943	103.931	97.3901	97.8085	98.2018	84.1577	96.874	96.3772	75.8706	79.5865	78.5946
TI240292S001250	Ava_0634	Hypothetical protein	16	119.984	111.644	108.856	90.4913	136.031	109.589	148.105	115.447	113.487	97.1275	92.4108	117.271	165.486	129.45	100.722	127.131	129.203	135.556	259.282	178.497	256.621	244.716	202.387	220.379	98.8737	109.566	85.6097
TI240292S001251	Ava_0635	Photosystem II complex extrinsic protein precursor PsbU	2	4606.11	4027.79	4334.61	2747.21	4882.2	4196.58	1578.03	1314.38	1572.6	1615.12	1235.67	1751.75	1962.14	1707.12	1395.08	1003.55	943.123	932.782	4239.78	3140.77	4612.86	4086.57	3749.78	3867.32	855.05	1125.33	1303.83
TI240292S001252	Ava_0636	L-aspartate oxidase, nadB	10	5306.31	5778.88	4918.43	4268.32	4475.38	6144.75	1559.01	2671.54	2540.23	1631.95	1539.05	1632.29	1342.76	2603.29	2021.13	1957.05	1905.77	2005.18	9055.65	7476.66	9403.2	8319.63	11725.6	7027	1559.94	1793.66	1531.88
TI240292S001253	Ava_0637	Hypothetical protein	16	332.258	296.216	352.843	306.339	343.659	252.349	419.818	427.28	480.549	255.35	274.17	277.881	264.938	343.565	155.598	704.783	789.448	676.772	112.582	175.159	129.099	161.633	215.754	255.024	423.749	512.236	412.068
TI240292S001254	Ava_0638	Putative diguanylate cyclase (GGDEF domain) with PAS/PAC and Chase2 sensors	15	70.6771	66.2618	62.7606	75.2364	71.0811	81.6453	138.086	158.583	144.744	95.6262	104.513	104.535	153.843	150.51	137.175	144.633	157.111	164.242	86.6863	138.344	106.182	104.88	137.317	119.174	172.492	158.267	200.686
TI240292S001255	Ava_0639	Thioredoxin domain 2	15	795.518	793.41	841.084	1438.22	756.599	951.997	495.656	626.222	620.663	1551.65	1858.26	1499.5	708.484	1117.13	724.532	594.974	693.978	644.968	1509.85	1919.35	1526.79	1520.45	2545.74	1801.73	1174.05	833.358	1666.47
TI240292S001256	Ava_0640	Photosystem I assembly BtpA	2	3771	4034.77	3970.53	4961.84	3563.8	3959.93	3939.44	4675.33	4621.12	5546.45	4949.59	6744.59	3277.82	4901	4275.31	4960.88	4629.47	4680.75	9134.66	6574.01	9771.19	8257.45	8709.12	7819.57	4184.07	5265.33	4060.84
TI240292S001257	Ava_0641	Hypothetical protein	16	16259.2	17464.8	16917	19976.7	13562.1	17073.2	10601.7	12509.9	13162.8	21509.9	18762.2	19011.8	14483	20969.5	20802	11099	10651.3	11247.4	52065	52440.9	52437.7	50510.9	47593	36646.6	11930.8	12642.9	10827.1
TI240292S001258	Ava_0642	DEAD/DEAH box helicase-like	6	17761	16558.6	19183.5	16028.1	17841.1	17241.6	7837.6	8251.69	9242.25	14534.1	13615.9	13603.5	9207.45	13826.5	12288.9	8227.28	8620.03	8028.55	40076.6	27232	40724.4	34152.5	34938.1	24531.2	6913.46	9346.2	7851.63
TI240292S001259	Ava_0643	Protein of unknown function DUF820	16	1375.19	1294.59	1424.44	986.294	1199.58	1235.82	1096.56	1115.75	1163.03	1187.5	967.955	1069.29	928.25	962.043	963.176	1139.55	1230.57	1154.95	4420.49	2166.99	4293.82	2877.88	2308.73	1562.06	1301.37	1622.18	1695.66
TI240292S001260	Ava_0644	Aldo/keto reductase	15	295.766	240.325	278.818	246.084	363.009	246.143	143.569	164.464	164.649	446.596	308.576	467.75	242.768	361.806	328.018	182.587	197.079	204.543	552.375	422.69	617.845	518.35	515.453	786.802	197.888	200.655	237.987
TI240292S001261	Ava_0645	Dihydrouridine synthase TIM-barrel protein nifR3	6	1670.67	1506.98	1614.96	1622.32	1616.06	1452.48	1285.31	1418.32	1451.69	2191.84	1850.26	2197.64	1506.92	1977.46	1840.69	1536.75	1655.1	1662.28	6096.77	4762.45	5597.44	6265.92	6369.27	7361.6	1759.83	1943.76	2782.36
TI240292S001262	Ava_0646	Beta-lactamase-like	15	401.345	321.2	412.144	533.157	388.161	360.315	523.042	627.496	592.546	1036.92	920.619	1068.34	644.442	758.256	543.504	758.555	921.727	724.162	806.453	872.193	775.702	1163.08	1143.53	1727.64	817.753	950.109	1261.8
TI240292S001263	Ava_0647	Multi-sensor Signal Transduction Histidine Kinase	13	599.832	656.507	594.658	493.271	547.904	648.157	575.057	542.395	477.982	398.471	456.545	405.773	461.415	354.906	406.818	559.703	590.101	569.718	448.15	821.727	403.544	546.418	691.974	649.895	715.059	591.362	813.914
TI240292S001264	Ava_0648	Putative diguanylate phosphodiesterase (EAL domain) with Response Regulator Receiver modulation	13	171.589	199.66	179.864	152.812	173.178	201.889	40.4295	37.2729	46.0612	84.0231	124.149	79.0143	67.3418	58.5506	51.191	29.0548	29.9552	30.1266	175.519	331.996	171.502	231.26	230.624	243.932	74.8156	42.0906	99.7576
TI240292S001265	Ava_0649	Response Regulator Receiver Signal Transduction Histidine Kinase	13	53.7744	53.6679	64.1236	41.3804	62.2016	53.541	29.2721	24.9714	27.3312	31.8261	34.9539	33.7103	28.4429	28.0705	27.634	28.0189	23.5323	25.1126	54.3623	65.4164	54.667	61.9479	56.1104	67.4352	29.6268	26.5499	40.9646
TI240292S001266	Ava_0650	Predicted signal transduction protein containing Nacht domain	13	30.7063	29.8562	31.3778	33.2556	35.1466	30.1086	160.096	123.045	131.899	63.1793	45.6833	56.0616	60.0373	42.3204	42.1523	253.159	235.711	212.423	87.4574	114.52	93.9802	98.1514	77.224	99.1263	121.141	168.553	202.054
TI240292S001267	Ava_0651	Protein of unknown function DUF861	16	452.821	307.887	443.258	341.915	480.641	319.117	1748.39	1453.14	1458.25	962.227	656.786	1009.46	574.037	426.912	313.223	1658.51	1848.75	1665.58	437.424	578.026	298.314	522.565	384.37	662.006	2069.42	2120.37	3893.31
TI240292S001268	Ava_0652	Mo-dependent nitrogenase-like	15	2668.84	1924.2	2991.02	2165.87	3584.18	1845.03	7091.87	5570.31	5732.45	5424.29	3836.39	5968.66	3210.68	2638.95	2239.24	7225.2	8040.69	6884.06	2540.97	3446.96	1572.62	3171.03	2402.77	4292.63	10451.6	8222.39	15423.8
TI240292S001269	Ava_0653	Abortive infection protein	15	112.512	125.872	115.177	225.015	119.482	121.119	201.694	226.022	192.804	334.129	304.727	344.816	510.002	526.32	422.467	244.391	246.704	245.056	242.207	151.481	303.651	199.019	207.854	162.545	181.165	193.633	107.675
TI240292S001270	Ava_0654	Major facilitator superfamily MFS_1, similarity too low	15	252.578	191.144	237.997	158.312	301.227	214.454	76.1881	78.1526	77.2474	112.417	127.793	109.775	117.903	122.714	90.2986	101.602	101.147	91.3794	236.98	205.834	268.273	248.55	250.199	316.631	114.227	105.591	154.592
TI240292S001271	Ava_0655	Hypothetical protein	16	26.274	28.9533	26.5718	28.9303	28.2318	26.6292	39.5133	32.331	37.0875	34.3265	35.7779	34.0316	31.7032	28.6518	34.9854	47.5614	36.9372	49.9816	25.4352	24.1905	25.5449	25.4142	26.2985	24.671	31.8514	34.0821	28.9195
TI240292S001272	Ava_0656	Alpha/beta hydrolase fold	15	1302.18	1385.91	1276.9	2640.33	1075.26	1270.06	3973.27	3589.38	3541.83	4859.94	5129.04	5521.29	4520.48	3704.84	3602.51	3885.99	3965.7	3825.7	1619.9	2135.34	1611.07	1764.12	1708.9	1677.33	5093.83	4582.16	6102.99
TI240292S001273	Ava_0657	Hypothetical protein	16	105.591	82.6844	101.093	90.7733	103.151	90.3166	116.688	108.841	106.89	126.087	119.62	138.908	141.694	150.164	91.793	151.194	153.3	130.946	114.442	133.423	146.341	116.072	133.423	122.015	124.317	123.67	132.184
TI240292S001274	Ava_0658	Hypothetical protein	16	269.717	359.191	259.901	246.634	302.765	346.089	61.4584	51.0266	58.5604	57.0523	70.4758	69.3392	55.5055	65.9008	39.5338	61.0644	60.5365	63.7642	110.233	238.138	113.046	127.448	223.184	158.823	59.1005	55.5537	73.859
TI240292S001275	Ava_0659	ABC transporter-like	11	88.736	82.036	87.1263	70.1252	97.9481	77.6976	402.312	384.1	382.815	88.4232	95.1391	116.095	234.009	190.34	248.557	430.67	398.562	424.232	94.6482	77.8528	104.871	93.4583	80.7552	87.9473	347.247	368.417	310.561
TI240292S001276	Ava_0660	Glycosyl transferase WecB/TagA/CpsF	15	305.847	315.359	325.334	326.241	398.926	291.719	1271.2	1051.85	1066.73	381.534	494.898	494.372	911.83	768.995	551.751	1415.9	1340.79	1393.68	630.429	772.129	709.62	596.096	761.267	794.304	1523.05	1271.96	1680.53
TI240292S001277	Ava_0661	Two Component Transcriptional Regulator, LuxR family	5	147.053	158.95	151.332	118.739	159.05	151.364	319.08	218.76	221.639	108.144	100.205	128.998	361.124	359.245	243.527	299.39	270.83	320.017	111.53	203.868	107.51	144.631	176.975	182.918	212.863	249.789	211.743
TI240292S001278	Ava_0662	Response regulator receiver (CheY) and GAF modulated Serine phosphatase	13	303.512	364.979	339.569	318.482	295.882	377.227	551.096	498.185	571.85	225.014	279.651	284.708	492.906	531.899	479.358	577.09	478.573	578.166	286.303	545.912	276.559	311.323	402.246	333.773	661.265	456.31	517.355
TI240292S001279	Ava_0663	Putative Anti-Sigma regulatory factor (Ser/Thr protein kinase)	13	121.978	116.824	122.457	143.874	136.833	132.729	1412.67	1322.31	1145.66	259.042	288.075	301.324	586.934	429.592	408.325	1269.68	1057.84	1171.33	105.772	182.264	101.688	123.745	122.955	166.437	1239.59	1174.79	1151.56
TI240292S001280	Ava_0664	Protein of unknown function DUF39	16	510.493	726.152	525.247	1269.42	397.332	690.285	7052.2	8912.55	8298.61	1391.35	1720.67	1659.24	4769.52	7097.6	6558.86	7606.99	6634.72	7534.01	511.518	439.557	527.382	412.726	439.843	281.303	6883.85	6504.47	3694.97
TI240292S001281	Ava_0665	Hypothetical protein	16	11669.2	13125.3	11994.5	17594.9	11249.6	11029.7	44899.7	42101.8	43259.1	24783.2	23162	25092	46229.8	40645.9	44192	42880.9	37363.3	42947.2	6312.59	4683.43	6514.31	7317.67	5253.3	5440.52	38536.6	37642.5	20758.2
TI240292S001282	Ava_0666	TPR repeat	15	1224.96	1126.95	1149	936.717	1273.18	987.207	861.722	877.928	864.57	1162.7	1191.05	1386.39	1048.07	1150.64	1053.05	1086.11	1135.24	1107.39	3046.88	1913.47	3670.52	2477.32	2985.77	2304.49	834.79	1055.51	970.06
TI240292S001283	Ava_0667	Protein of unknown function UPF0016	16	86.1784	68.865	88.755	103.493	90.9336	82.8615	84.1978	93.242	96.8601	200.283	182.177	247.253	169.178	228.936	190.91	107.852	109.651	109.404	447.758	298.066	523.248	403.939	377.63	431.978	96.5292	108.771	100.835
TI240292S001284	Ava_0668	3'-5' exonuclease	6	48.3583	61.4886	48.6498	47.063	43.5913	49.5282	159.913	136.248	130.387	51.001	72.9412	48.4646	95.5973	63.6343	110.95	160.944	156.799	162.398	86.237	148.408	83.9974	87.9713	107.495	72.6395	216.299	150.8	216.75
TI240292S001285	Ava_0669	Peptidase S13, D-Ala-D-Ala carboxypeptidase C	9	634.283	769.224	694.338	720.858	560.171	671.036	764.452	941.847	924.094	646.753	802.473	633.857	550.583	577.839	632.729	1362.1	1514.7	1304.2	542.626	982.583	503.347	599.563	798.219	645.075	899.37	987.653	901.511
TI240292S001286	Ava_0670	Hypothetical protein	16	347.03	283.14	326.419	151.763	409.171	241.01	237.153	162.093	182.129	118.413	102.931	111.385	152.477	97.2433	119.539	133.772	141.772	140.801	161.979	198.589	193.034	140.961	145.807	124.88	132.046	135.068	145.697
TI240292S001287	Ava_0671	Ornithine acetyltransferase/N-acetylglutamate synthase (ArgJ)	8	291.946	299.837	292.237	234.992	314.355	302.276	62.1399	65.3134	65.6974	88.3482	89.7665	81.6662	70.6288	77.675	97.9641	58.0882	62.6291	55.0788	425.208	550.203	433.157	453.201	678.848	461.856	79.6663	63.8263	99.4294
TI240292S001288	Ava_0672	Hypothetical protein	16	38.6741	39.1064	35.7316	32.968	33.507	43.4943	28.5252	31.5609	30.9945	41.4819	32.9128	35.7776	32.8081	29.637	37.0658	31.2932	31.2342	29.6674	37.6307	44.5149	38.4495	41.2828	40.6339	38.8358	32.8012	28.8362	29.1655
TI240292S001289	Ava_0673	AAA ATPase, central region	15	115.77	111.9	128.722	96.5013	117.635	122.532	38.4897	38.8842	43.4256	55.7446	48.4365	52.6938	45.8227	47.4777	47.4719	38.5249	40.9414	37.9211	110.452	91.2998	98.9174	114.467	107.908	106.211	44.1763	43.6462	55.8745
TI240292S001290	Ava_0674	Protein of unknown function DUF433	16	325.962	282.031	326.514	313.293	352.802	258.246	436.719	329.29	342.24	737.374	794.158	696.669	550.013	384.559	280.549	440.034	536.804	418.561	797.905	1238.99	794.81	958.298	820.433	1594.15	962.695	728.605	1605.53
TI240292S001291	Ava_0675	Hypothetical protein	16	156.954	151.17	171.718	150.299	177.873	148.69	296.387	256.456	294.501	327.533	293.059	300.014	207.203	188.239	157.087	332.489	364.101	296.364	493.34	641.035	506.457	540.93	519.752	865.799	760.002	589.657	1214.52
TI240292S001292	Ava_0676	Threonine dehydratase, IlvA	8	1134.38	1013.77	1124.08	696.545	1008.64	1064.12	165.064	179.67	207.112	109.751	101.658	110.374	80.3615	111.995	97.7091	105.161	117.941	114.375	411.454	342.468	398.881	396.666	363.03	319.359	124.218	134.276	98.6918
TI240292S001293	Ava_0677	Protein of unknown function DUF980	16	52.0488	57.7619	51.7797	46.9081	56.4942	47.9522	82.749	60.9399	62.89	48.2161	57.6525	47.7063	41.6874	39.2847	52.5525	72.7405	70.7947	72.4026	53.3779	82.0648	55.9802	57.9417	61.499	62.4137	74.5416	75.9824	83.9791
TI240292S001294	Ava_0678	Hypothetical protein	16	24.4979	24.8254	23.6408	24.1361	23.8536	24.6033	23.041	23.7865	22.3549	27.0382	28.6268	31.2319	25.7314	26.6307	25.4283	25.8623	25.7632	25.0397	30.6549	32.9018	33.7127	31.8967	34.1067	32.2073	24.3845	23.3572	26.4529
TI240292S001295	Ava_0679	Putative diguanylate cyclase/phosphodiesterase (GGDEF & EAL domains), which pathway?	15	42.5652	39.1133	37.9397	42.6534	44.6892	37.6634	48.7456	45.5008	50.1434	62.6266	64.1771	50.1267	53.4557	47.8693	70.677	65.8466	68.8447	58.4685	54.3403	67.7255	57.6763	55.0069	73.9366	55.2142	51.5044	55.4168	57.0031
TI240292S001296	Ava_0680	Hypothetical protein	16	52.136	41.7705	47.2668	39.3234	55.8812	44.0417	40.9761	34.593	34.537	48.4144	42.8098	50.4254	46.5415	42.3567	55.5996	37.8209	36.0745	36.1671	51.3013	70.9182	61.1434	53.7353	48.0685	44.4771	90.4894	70.443	219.895
TI240292S001297	Ava_0681	Twin-arginine translocation pathway signal, likely misannotated	15	68.6028	65.8672	68.4149	325.542	82.8281	70.3344	234.034	214.198	204.153	1057.17	1002.98	1440.64	924.162	755.253	773.242	301.471	352.462	298.739	56.5222	76.4597	52.0678	77.8154	66.6394	140.207	1079.6	739.922	1972.79
TI240292S001298	Ava_0682	Cardiolipin synthetase	9	31.7663	34.5276	35.974	38.4922	38.83	34.6023	119.47	95.9918	104.439	46.5196	58.0487	46.9081	55.6024	49.9917	161.779	128.85	157.859	117.32	72.2447	65.994	64.4977	61.5672	58.3925	47.205	98.9776	101.791	74.6964
TI240292S001299	Ava_0683	Hypothetical protein	16	485.385	513.695	514.672	500.591	478.624	505.83	1987.31	2523.63	2462.51	581.278	599.17	650.834	788.808	972.41	1126.13	2864.53	2712.6	2984.83	1336.75	1251.38	1403.42	1252.73	1494.7	1055.21	2810.99	2598.3	2851.37
TI240292S001300	Ava_0684	Hypothetical protein	16	54.2084	64.5252	56.1958	55.9711	47.6195	71.6487	62.2296	72.8911	64.8469	46.1914	55.4678	47.8732	39.6459	40.0333	39.8407	58.9207	67.8355	61.1638	58.6974	87.9923	68.3034	66.7296	67.8669	54.2771	87.3124	77.0014	110.905
TI240292S001301	Ava_0685	Alpha/beta hydrolase fold	15	464.843	467.442	460.582	1590.19	440.597	409.915	4536.54	3747.29	3806.4	4186.26	4383.14	4677.66	4573.28	2508.55	3035.31	4028.46	4086.24	3989.37	290.076	501.552	296.302	350.088	366.281	493.309	5678.05	4257.5	6449.34
TI240292S001302	Ava_0686	Pentapeptide repeat	15	1543.48	1247.23	1548.13	1646.09	1840.25	1027.08	12900.9	8239.87	8850.37	4207.12	4133.89	4704.21	5722.47	3784.21	3161.97	14815.1	17737.9	14862.1	2602.85	3555.54	2724.59	3732.26	3596.46	7793.57	11075.8	12704.6	13269.6
TI240292S001303	Ava_0687	ABC-2	11	3166.43	4033.78	3258.43	2859.53	2660.1	3903.33	1382.59	1730.97	1617.11	1823.1	2238.86	1772.35	1724.06	1332.72	1713.95	1179.75	957.216	1110.99	3159.36	6579.4	2958.39	3870.41	4694.46	4388.69	3016.64	1971.09	3950.48
TI240292S001304	Ava_0688	Hypothetical protein	16	2338.12	2237.96	2340.18	1371.51	2248.06	2036.85	964.657	812.916	892.964	983.191	937.949	897.897	1075.06	774.55	853.456	618.594	606.235	656.683	1915.05	1695.58	1808.72	1719	1614.38	1525.09	716.767	724.714	836.039
TI240292S001305	Ava_0689	GCN5-related N-acetyltransferase	15	966.638	975.713	1035.22	657.753	912.819	967.139	418.212	417.134	459.792	472.019	428.617	446.023	395.739	408.692	309.599	408.281	412.356	408.43	878.912	560.88	894.818	783.598	821.311	544.834	380.515	480.129	469.561
TI240292S001306	Ava_0690	NADH dehydrogenase I subunit N, ndhN	3	3348.09	4101.14	3657.91	2710.04	3843.44	4094.46	1969.63	1654.87	1710.73	1893.58	2300.67	2107.42	1841.4	1439.97	1426.67	1500.27	1454.82	1491.07	1521.31	1896.03	1608.58	1771.16	1706.12	2498.66	1624.28	1664.88	2064.94
TI240292S001307	Ava_0691	50S ribosomal protein L3	4	16673	18510.7	17098.4	23637.9	13112.3	16904.7	12440.4	14011.4	14978.3	23542.6	25817.4	20858.1	14222.6	19637.4	19102.7	13511.7	13527.5	14312.8	32492.7	36464.3	30646.6	29601.4	37066.9	22740.6	14453.3	11560.6	11002.6
TI240292S001308	Ava_0692	50S ribosomal protein L4	4	32242.6	32164	32608.4	38007.2	30154.4	28722.1	28361.9	28975.2	31569.1	42242.7	38851.8	40441.4	28129.5	36351	35249.6	34250.2	34559.9	34988	59605.9	54998.3	60067.8	57391.8	60128.6	54787.1	27054.9	29675.2	23528.1
TI240292S001309	Ava_0693	50S ribosomal protein L23	4	9415.17	9594.49	10323.3	13138.5	8557.82	9527.67	7759.47	8638.97	9317.4	14524	12548.9	13695.2	8761.75	13261.1	12092.3	9743.26	10037.4	9894.99	27865.7	18914.3	24863.7	23092.5	24597.8	16892.2	7733.61	9685.16	6899.26
TI240292S001310	Ava_0694	50S ribosomal protein L2	4	25055.1	28474.1	25446.3	32539.5	20359.1	30484	18302.1	23577.9	23953.2	28770.4	27763.8	26218.6	17297.5	27653.1	25834	20096	20813	20249.1	40960.7	39820.6	45342.5	36819.1	36784.7	27782.1	22210.1	21413.8	20175.9
TI240292S001311	Ava_0695	Ribosomal protein S19	4	21445.8	27621	21524.7	23089.2	17050	21555.4	17374.8	18031.4	19997.2	24603.2	25464.7	23700.1	17081.2	21664.4	23574.8	17956.4	16913.2	18794.3	38517.1	38186.5	35003.6	32870.1	32671.4	23374.7	20189.2	17829.3	15381.9
TI240292S001312	Ava_0696	50S ribosomal protein L22	4	14291.6	17587.7	15117.6	19275.9	10871.2	17501.7	8375	12875.7	13764.3	14600.2	15563	12920.3	7774.71	14559.5	14467.7	11149.7	11199	11650.1	26583.8	23673.1	26395.6	21448.7	25507.3	12422.7	11866.6	11941.4	9841.25
TI240292S001313	Ava_0697	30S ribosomal protein S3	4	35453.5	38269.8	35920	35754.4	31114.3	38507.8	27977.4	31707.3	34882.9	32974.1	33176	28465.9	22658.4	32653.1	32063.6	27534.5	27791.2	28399	46432.2	43819.7	50210.3	41691.6	41385.7	30960.6	30151.2	28334.5	25992.1
TI240292S001314	Ava_0698	50S ribosomal protein L16	4	5431.54	5827.87	6157.8	6472.42	4155.87	5566.36	2821.36	3332.54	4288.9	5452.71	4270.5	4431.41	2221.6	5400.66	4591.27	3448.78	3737.69	3716.45	11648.1	6489.9	10700.3	7314.16	8658	2809.51	3247	3433.1	2786.4
TI240292S001315	Ava_0699	50S ribosomal protein L29	4	44409	44835.3	43856.1	40163.2	39301.7	42840	39640.8	42829	42256.9	42406.8	37997.4	36421.2	31316.1	39033.9	39166.7	37007.7	34073.4	38701.7	52316.3	52799	53197.7	51256.7	46897.7	42734.7	42741.3	39631	45066
TI240292S001316	Ava_0700	30S ribosomal protein S17	4	36779.4	37682.5	36897.2	33668.2	32302.1	34988.5	26548.9	29159.5	31068.5	30312.9	26566.6	26375.3	20888.2	30482.4	30096.1	27939.8	28639.8	29291	49243	45450.9	49915.9	43394.1	44232.1	28767.3	29525	31603.6	34397
TI240292S001317	Ava_0701	Ribosomal protein L14	4	14601.9	14554.8	15146.2	13854.2	12505.9	13470.7	7858.77	7831.5	9890.37	11692.2	9592.89	9672.37	5997.39	11531.9	10989.7	8655.56	9073.88	8979.52	21912.1	16845.6	19822.9	16074.9	19602.3	8447.73	11571.6	10418.8	12327.8
TI240292S001318	Ava_0702	50S ribosomal protein L24	4	14634.6	15142.6	15667.2	14370.8	12233.3	14449.6	9420.81	9660.76	10589.4	12754.3	12217.5	10367.7	8154.09	11045.1	10599	8669.21	8229.34	9061.47	20960.1	19319.1	18945.2	15687.5	17798.1	8654.65	13915.9	11784	16885
TI240292S001319	Ava_0703	50S ribosomal protein L5	4	19849.5	18509.8	19482	16357.9	17164.5	17742.4	14256.8	14826.1	14679.7	15909.6	16059.2	14156.5	12667.5	15973.4	16477	12663.2	12041.9	12060.5	22329.4	22874	22110.7	18915.7	20949	13705.9	20677.1	17824.6	27411.9
TI240292S001320	Ava_0704	30S ribosomal protein S8	4	5505.88	4390.51	5553.49	4488.16	4836.42	4383.29	2507.67	2324.25	2684.44	4415.61	3154.47	4230.81	2895.39	4592.5	4364.31	3436.64	3300.8	3365.86	7131.18	3149.7	6606.13	4601.13	5164.98	2803.48	3438.77	4237.38	5233.01
TI240292S001321	Ava_0705	50S ribosomal protein L6	4	6369.82	5348.52	6738.36	5124.98	6269.38	5917.01	3145.27	3230.82	3483.99	5143.88	3890.32	4922.29	4446.23	6005.45	5238.4	3841.11	3918.49	4018.41	6765.38	3365.12	7191.02	4647.65	4876.58	3155.05	3784.02	5762.83	6485.47
TI240292S001322	Ava_0706	50S ribosomal protein L18	4	6018.47	5133.91	5955.64	4791.69	5878.9	5539.32	2887.23	2933.94	3168.88	4592.63	3255.36	4178.01	3660.35	5000.39	4717.07	3248.23	3065.08	3260.76	4943.09	2809.71	5686.15	3663.06	3696.32	2724.4	2957.23	4485.25	5053.67
TI240292S001323	Ava_0707	30S ribosomal protein S5	4	20522.3	17772.1	21245.8	15675.6	20539.2	17911	8676.98	10387.5	10608.1	10397.2	9078.77	9742.42	8974.45	14716.6	12060.1	12338.6	11989.7	11724.6	14957.9	7330.4	15620.5	10703.7	15387.5	9190.51	8813.01	14643.2	13945.1
TI240292S001324	Ava_0708	50S ribosomal protein L15	4	20720.6	19046.4	20573.8	15971.8	19663	19496.6	9518.3	9654.81	9880.2	12039.3	11678.3	11561.2	10372.5	13795	12547.9	8600	8443.75	8796.42	10900.9	8130.35	10266.8	9707.34	12010.8	10273.8	9146.45	10898.6	10772.2
TI240292S001325	Ava_0709	Preprotein translocase SecY	11	13552.7	10274.6	14332.8	10368.2	15406.8	11560.7	6418.23	6200.7	6867.56	8321.74	5925.19	8396.74	7343.38	10706.8	9190.63	7838.85	7957.84	7760.11	8656.62	4446.03	10012	8411.04	8090.6	8831.09	5070.25	7444.56	6046.96
TI240292S001326	Ava_0710	Adenylate kinase	15	4526.6	3648.14	4414.23	2992.79	4885.92	3320.38	2737.62	2394.62	2534.6	3604.9	2359	3637.86	2999.2	3539.3	3411.78	2543.06	2489.25	2458.1	4827.3	2451.69	5376.95	3807.57	3245.57	3173.6	2091.12	3152.38	2904.8
TI240292S001327	Ava_0711	Translation initiation factor IF-1	6	370.391	306.145	385.368	368.572	373.165	278.54	147.27	118.68	160.31	512.446	335.654	529.428	218.543	365.125	206.002	216.939	248.078	227.284	869.66	407.424	903.508	660.498	655.932	479.454	189.162	224.194	210.382
TI240292S001328	Ava_0712	50S ribosomal protein L36	4	4931.55	4476.83	4597.26	4754.78	4851.72	3808.5	2863.21	2487.09	2803.18	5825.89	4722.76	5693.89	3441.57	5070.1	4814.81	2844.88	2708.72	2790.58	9976.38	5179.33	8384.15	8004.52	6469.03	5909.87	2266.8	2772.01	1982.72
TI240292S001329	Ava_0713	30S ribosomal protein S13	4	18700.8	18461.6	18547.4	17497.9	18835.3	17939.4	12372	13574.8	13773.8	18504.4	16367.3	17613.8	13008.8	19527.4	17626.3	11812.8	11771.8	12042	26774.9	22556.7	26044.8	24570.4	20404.9	21857.9	11413.3	12670.3	9904.85
TI240292S001330	Ava_0714	30S ribosomal protein S11	4	36770.2	36074.9	36799.7	32301.5	35162.2	33718.2	24147	25437.3	25543.6	32093.4	27768.9	28765.1	22296.1	31143.4	30667.4	23024	22320	23070.2	49220.6	44442.9	48647.2	48169.1	43373.6	41659.7	22214.6	23936.2	21044.7
TI240292S001331	Ava_0715	DNA-directed RNA polymerase alpha subunit, RpoA	5	11204	10586	10936.9	10176.1	9921.28	10842.3	4757.82	5694.14	5951.93	10386.7	8324.87	9095.53	6092.42	10338.7	9252.04	4899.23	4704.89	5202.2	16225.7	10184.5	16623.1	13571.9	10653.8	9677.77	4154.39	5306.26	4068.6
TI240292S001332	Ava_0716	50S ribosomal protein L17	4	13644.9	13366	14455.2	12953.5	12871.9	13377.9	6338.89	6835.47	7429.08	13380.8	11435.8	12602.9	8505.92	14045.4	13151.4	6239.38	6269.88	6449.39	25742.6	15240.9	25339.6	20694.9	17543.1	14185.1	5826.58	6921.21	5531.23
TI240292S001333	Ava_0717	tRNA pseudouridine synthase A	6	9545.31	8821.96	10367.8	10258.8	8876.05	9593.46	3714.47	4393.23	4917.91	9747.11	8980.12	9369.97	6283.32	11299.3	10034.6	4483.28	4472.85	4726	18446	11210	19006.5	14401.4	14885.9	9959.75	3331.41	4844.04	3369.18
TI240292S001334	Ava_0718	50S ribosomal protein L13	4	7550.73	7305.08	7935.27	7803.32	7004.89	6772.62	2868.33	3137.82	3458.83	8198.88	7839.87	7605.3	5384.38	9213.99	7575.1	3474.36	3580.63	3465.27	14081	7002.75	13053.3	11320.8	11674.8	7227.82	2423.36	3713.74	2442.29
TI240292S001335	Ava_0719	30S ribosomal protein S9	4	9180.24	9756.48	9210.22	7989.37	9075.55	9075.61	3802.17	4208.47	4403.3	9105.95	8358.18	8290.53	7071.3	9363.51	8350.33	3953.65	3924.58	3938.46	13475.9	9500.17	13785.7	10680.7	9715.57	9033.98	3165.72	4604.9	4229.99
TI240292S001336	Ava_0720	50S ribosomal protein L31	4	2167.09	2759.13	2262.78	2834.18	1774.57	2715.96	876.073	975.569	1038.74	2622.57	3507.5	2296.11	1498.94	2090.63	1692.57	969.009	1020.45	942.96	2852.65	2864.84	2728.57	2314.28	2990.83	1945.41	1710.34	1338.13	2399.45
TI240292S001337	Ava_0721	Peptide chain release factor 1	4	8390.9	7558.52	8097.02	8743.04	7939.49	8490.18	5854.54	6438.9	6751.12	9864.24	11346.5	8969.2	6327.39	8619.88	7443.37	6510.51	6838.78	6408.44	9272.96	12608	9395.22	10218.9	11880.2	11348.2	11053.3	8147.4	13946.8
TI240292S001338	Ava_0722	ABC transporter-like	11	2940.93	2399.03	3012.84	1755.93	3404.17	2383.48	501.601	542.733	567.393	971.527	804.119	892.667	697.789	933.227	842.733	523.491	483.373	493.689	4442.39	2473	4182.59	3962.49	3554.82	3449.74	461.435	530.348	608.869
TI240292S001339	Ava_0723	Phosphoglycerate mutase	7	3185.33	2749.06	3231.27	2334.77	3454.85	3146.58	522.687	696.383	808.667	1072.12	1131.59	980.839	883.915	1226.18	881.162	737.603	668.924	693.777	2574.15	2287.81	2517.8	2784.49	3558.54	3222.06	890.456	881.183	1486.2
TI240292S001340	Ava_0724	Protein-export membrane protein	11	2039.58	2035.64	2032.79	1445.28	1922.57	1967.97	409.319	448.49	568.658	783.277	722.068	764.609	531.423	832.076	567.374	462.86	444.03	489.414	1331.76	792.384	1508.35	1312.89	1342.08	1275.81	376.368	485.043	490.772
TI240292S001341	Ava_0725	Peptidase, metallopeptidase	15	3904.43	4644.44	3806.06	2675.7	3613.49	4094.93	1234.56	1613.47	1445.72	1377.54	1614.71	1178.68	1141.52	1223.34	1584.12	1107.74	1109.28	1159.41	2265.83	1669.75	2759.63	1868.33	1715.97	1601.19	1146.91	1244.38	989.208
TI240292S001342	Ava_0726	Protein of unknown function DUF820	16	106.073	93.2731	114.297	81.2344	117.084	103.487	139.878	165.169	143.404	86.6476	102.924	78.4102	106.768	94.5247	71.9423	181.445	147.005	158.422	287.43	303.741	351.082	275.478	263.028	244.932	142.347	180.162	182.816
TI240292S001343	Ava_0727	Glycosyl transferase, group 1	15	1859.93	1713.59	1936.86	1340.35	2006.92	1852.6	3229.11	3120.98	3244.36	1368.85	1366.69	1283.61	1657.61	1606	1438.02	3494.04	3082.07	3514.14	3326.48	4574.34	2941.28	3200.82	3855.52	3691.47	3441.26	3026.34	3358.95
TI240292S001344	Ava_0728	Major facilitator superfamily MFS_1	11	2942.04	2301.09	2951.76	2384.91	2986.19	2625.05	873.787	1157.23	1170.84	1701.19	1597.82	1793.99	1603.36	2257.46	1683.83	940.075	906.886	915.682	6787.76	4622.22	6790.11	6450.37	6971.03	4716.9	958.891	1140.46	1398.88
TI240292S001345	Ava_0729	DNA repair protein RecO	6	3320.66	2788.52	3256.03	3455.12	2939	3089.58	10169.7	10120.3	9907.69	4013.91	4033.69	4785.9	16234.2	17265.4	15227.1	11714	11263.4	11568.2	10794.5	6064.26	10835	9329.34	10724.5	6777.13	7615.76	9965.46	5855.39
TI240292S001346	Ava_0730	Deoxyribose-phosphate aldolase, Pentose P Pathway	7	1648.31	1776.17	1742.67	1529.17	1761.28	1742.82	2245.36	1965.42	2112.37	1540.79	1818.84	1720.38	2176.07	2217.54	2085.67	2317.46	2171.82	2208.23	2203.73	3880.81	1924.06	2743.06	3355.67	3925.03	3744.15	2486.46	4622.46
TI240292S001347	Ava_0731	C-5 cytosine-specific DNA methylase	6	52.9467	50.8157	53.7472	110.089	47.2045	47.4252	346.288	389.296	415.067	155.223	209.244	259.185	1621.02	1710.86	1668	396.119	270.211	450.96	117.193	118.47	114.754	109.741	137.747	79.1471	288.871	341.722	162.595
TI240292S001348	Ava_0732	Hypothetical protein	16	1374.69	983.082	1267.31	825.192	1696.2	1149.12	585.091	573.576	581.816	580.83	425.698	611.172	706.684	856.683	571.265	689.924	714.411	695.71	893.561	610.088	943.087	991.914	1037.51	1453.5	607.473	797.259	1049.64
TI240292S001349	Ava_0733	L-asparaginase II	15	5451.42	5151.07	4975.57	5357.85	5147.97	5444.25	3043.58	3649.13	3556.53	5428.68	5257.17	5319.2	4011.95	6001.74	5548.67	3159.73	3228.95	3255.85	15807.6	12181.5	14610.6	11388.3	11704.4	7416.58	2566.96	3091.98	2421
TI240292S001350	Ava_0734	Protein of unknown function DUF1230	16	8277.82	7335.5	8061.37	8580.48	7890.05	8040.56	4101.29	5789.25	5687.16	7726.12	6192.16	8279.19	4693.14	10391.2	7278.96	6580.3	6657.05	6612.19	26654.2	14462.4	26816.7	19224	18386.8	12809	3667.6	5337.46	2715.27
TI240292S001351	Ava_0735	Iojap-related protein	15	7857.85	6827.94	7256.9	6457.63	8654.74	6885.39	10447.9	8875.2	8721.99	9973.72	7931.31	9768.47	8099.08	9111.29	9181.41	9071.84	9575.25	8718.93	23117.7	17093.5	23072.6	18422	12724.9	13817.1	6471.21	7822.41	4783.1
TI240292S001352	Ava_0736	Glycosyl transferase, group 1	15	633.596	730.126	583.235	714.032	586.377	656.154	1739.01	1369.04	1475.12	1042.87	1356.96	1146.68	1346.5	1076.78	1026.74	1701.5	1600.22	1715.66	1288.9	2010.44	1329.37	1269.61	1852.17	996.834	1965.55	1445.08	1465.1
TI240292S001353	Ava_0737	ABC transporter-like	11	328.001	237.309	295.687	164.97	389.263	221.246	519.963	447.648	492.432	231.705	232.767	236.909	237.138	180.113	257.9	656.838	709.541	706.729	431.404	253.065	425.264	401.896	373.376	433.765	359.742	558.955	396.12
TI240292S001354	Ava_0738	Amino acid ABC transporter, permease protein, 3-TM region, His/Glu/Gln/Arg/opine	11	193.183	157.648	186.58	129.662	220.813	174.206	275.69	315.686	287.94	157.826	133.047	159.84	148.002	134.947	180.692	323.057	382.542	367.723	306.664	127.34	293.185	220.182	148.083	186.661	292.098	344.051	299.811
TI240292S001355	Ava_0739	Amino acid ABC transporter, permease protein, 3-TM region, His/Glu/Gln/Arg/opine	11	108.117	102.682	113.893	81.06	108.898	101.615	42.7058	45.575	47.7424	59.7709	39.9927	58.3417	56.1632	62.1175	52.3092	47.3524	42.5331	43.5728	128.916	68.8386	125.988	88.0063	88.279	61.4704	37.0365	44.4564	40.3464
TI240292S001356	Ava_0740	Extracellular solute-binding protein, family 3	11	3449.17	2858.15	3269.97	2100.98	3709.75	2931.49	942.852	992.14	1080.01	1216.84	1094.55	1165.12	1180.44	1111.44	1012.82	878.997	822.751	847.343	1406.02	1602.76	1387.79	1504.49	1782.27	1710.58	758.053	734.85	818.237
TI240292S001357	Ava_0741	Hypothetical protein	16	424.198	395.446	415.69	268.856	482.794	397.963	166.828	130.119	150.357	178.291	188.311	166.243	139.652	80.966	108.632	109.19	119.954	117.195	349.969	659.911	326.896	454.746	491.144	699.412	348.069	214.704	591.62
TI240292S001358	Ava_0742	Hypothetical protein	16	1999.39	1879.61	2020.46	1115.61	2460.83	1915.78	707.6	574.595	558.564	642.949	571.568	687.566	805.967	525.544	584.206	483.569	550.507	505.873	2915.41	2916.21	3518.37	3146.81	2676.69	3577.22	823.276	905.092	1526.22
TI240292S001359	Ava_0743	Radical SAM	15	2453.23	2764.82	2596.2	1910.55	2493.67	2802.19	1205.42	1098.47	1065.07	1847.61	1939.67	1987.25	2521.38	1876.04	1664.74	1130.33	955.982	1163.54	2602.57	3143.13	2634.23	2431.96	2942.81	2224.04	1497.14	1255.73	1894.38
TI240292S001360	Ava_0744	Anti-Sigma-factor antagonist (STAS) and sugar transfersase, likely misannotated	15	1354.75	1268.35	1363.79	1002.44	1556.61	1125.44	843.275	617.821	746.112	1116.13	1075.8	1182.68	1518.99	1221.35	1178.69	830.955	710.005	804.214	1958.21	2214.45	2072.44	1950.44	2105.41	1772.33	1169.8	911.054	1469.01
TI240292S001361	Ava_0745	Hypothetical protein	16	94.7743	93.6275	93.753	68.1734	93.8238	89.2514	26.0713	23.5103	25.9891	29.4718	31.4658	32.2554	25.5674	30.0812	24.838	27.423	24.6497	24.4573	33.8795	34.2697	36.5147	32.9573	34.7159	29.0674	24.3321	23.926	23.4474
TI240292S001362	Ava_0746	Hypothetical protein	16	28.3351	27.3594	28.5331	26.2066	30.0121	24.7868	27.5343	26.8358	29.5605	29.8452	27.7258	26.7907	27.0524	28.0381	28.4521	30.6384	30.2511	33.9191	32.5166	27.6091	33.7873	28.2166	27.9014	31.5046	28.9353	29.6637	34.2336
TI240292S001363	Ava_0747	CO2 hydration, cupA	14	25565.2	21712.4	24916.2	13740	24950.2	21155.3	2351.63	2470.27	2685.31	7931.36	5418.48	8439.64	7533.84	7942.61	7746.81	1898.08	1778.63	1991.52	2110.79	1192.19	1925.32	1971.22	1819.78	1912.48	1154.78	1691.03	1104.56
TI240292S001364	Ava_0748	NADH dehydrogenase subunit M/4, ndhD3	14	23991.1	22308.6	25111.2	15507.4	23905.1	22577	1904.1	2254.21	2560.59	6594.33	3982.14	6360.99	4275.7	6705.24	6018.94	1736.17	1607.82	1742.16	2751.53	1156.77	2673.52	1949.15	1440.62	1354.44	1094.97	1517.39	792.309
TI240292S001365	Ava_0749	NADH dehydrogenase subunit L, ndhF3	14	29169.2	26979.2	28717.2	21647	28896.3	32071	2289.11	2532.52	2853.13	4940.54	3408.21	5620.62	3286.59	4951.01	3843.39	1406.95	1410.84	1461.2	3387.92	2680.19	4061.02	2811.81	2661.52	2479.05	1096.89	1351.67	837.286
TI240292S001366	Ava_0750	SWIM Zn-finger	15	1171.94	1094.31	1176.72	867.533	1279.28	1119.53	714.159	627.276	685.42	1266.8	1122.03	1169.36	891.629	630.996	651.271	661.384	612.466	639.213	916.845	1406.1	902.25	957.297	1019.12	1073.15	829.772	688.947	900.514
TI240292S001367	Ava_0751	Hypothetical protein	16	780.349	655.571	765.664	594.93	837.893	511.273	1329.74	910.948	981.387	1256.51	1190.55	1393.47	1849.14	1099.78	1079.13	1279.98	1307	1322.15	488.309	614.551	502.674	604.654	548.36	790.577	941.19	1126.7	1066.33
TI240292S001368	Ava_0752	Sporulation-control protein Spo0M-like	15	48.2851	46.5408	47.3026	42.6916	41.3653	42.4597	192.279	154.669	159.762	60.5198	63.4906	75.571	98.9847	105.94	67.8556	255.881	255.621	272.38	91.6377	78.0473	97.1927	81.4228	104.513	72.716	168.603	204.533	154.71
TI240292S001369	Ava_0753	Pentapeptide repeat	15	1662.37	1621.95	1532.81	1473.24	1485.85	1922.86	1449.03	1995.9	1973.41	1425.55	1434.37	1418.56	1470.87	2158.93	2015.36	1873.65	1915.4	1955.97	3126.54	1980.93	4233.34	2632.02	2621.93	2100.64	1459.23	1750.52	1268.18
TI240292S001370	Ava_0754	Methionine aminopeptidase	4	7892.52	8831.92	8256.87	5760.01	7857.02	8924.97	2135.94	2947.31	3113.71	2606.76	2956.7	2424.95	3029.01	3716.34	3403.78	2425.23	2140.19	2364.73	6897.27	5864.13	7145.77	6757.27	8461.21	6763.98	2132.2	2439.43	2159.48
TI240292S001371	Ava_0755	Homoserine dehydrogenase, NAD-binding, substrate unclear	15	357.084	369.767	347.995	286.304	345.632	356.409	69.2328	83.2065	81.2961	191.455	216.779	194.129	149.775	196.715	178.868	74.034	67.3595	77.2629	617.705	631.656	659.706	641.245	747.95	701.198	115.393	94.6804	166.634
TI240292S001372	Ava_0756	2Fe-2S Ferredoxin	3	2526.69	2319.97	2671.02	2020.29	3043.62	2124.73	1306.76	933.568	1117.02	1709.29	1787.77	1885.8	2587.71	1791.97	1541.77	856.803	945.301	815.384	1603.7	2330.49	2071.76	1952.82	2554.18	2822.37	1387.84	1056.89	1774.43
TI240292S001373	Ava_0757	Amidase enhancer	15	639.756	534.992	623.35	423.384	643.279	557.901	112.945	125.62	127.778	288.078	276.435	256.72	208.292	256.233	230.007	100.112	87.6624	104.953	292.278	321.423	311.062	352.797	356.916	421.197	131.001	109.276	163.428
TI240292S001374	Ava_0758	ParB-like nuclease	6	480.855	498.421	452.011	926.537	413.942	502.932	2818.82	3070.19	3083.01	1492.87	1991.56	1510.42	2782.23	2524.47	2280.14	2940.93	2479.84	2804.01	773.58	1175.87	771.914	829.961	1413.86	920.039	2919.06	2526.58	2387.27
TI240292S001375	Ava_0759	Ferritin and Dps, intracellular iron storage	15	746.544	1065.63	764.979	1572.23	748.515	939.576	3442.9	3462.39	3622.91	2294.53	3423.02	2223.38	3399.55	3224.43	3427.8	3207.76	2547.56	3235.55	1077.06	2188.99	1036.3	1133.39	2225.29	1284.88	4083.68	2726.97	2823.51
TI240292S001376	Ava_0760	Hypothetical protein	16	56.4772	71.7194	59.8907	98.826	65.9706	77.3376	186.504	192.175	174.502	198.05	234.396	197.205	219.662	207.514	276.907	177.252	139.832	178.016	91.9669	154.887	91.6976	99.8096	120.751	109.127	185.606	154.799	135.377
TI240292S001377	Ava_0761	Protein of unknown function DUF820	16	48.2618	35.9301	46.9131	31.496	58.4104	39.4693	64.3194	53.8648	60.6487	51.3205	38.2238	42.5112	38.7768	33.7403	34.2405	60.4093	63.2319	68.0385	41.3558	51.8633	43.3085	50.1347	40.7725	77.7526	84.9589	82.0519	144.092
TI240292S001378	Ava_0762	Serine/Threonine protein kinase	15	34.8175	35.0734	35.5533	36.4631	37.1426	35.5159	40.1554	36.71	39.7314	40.616	38.1845	34.6365	37.1407	37.4859	44.4093	41.2126	43.8175	41.7445	39.8421	42.3664	40.4591	37.1572	40.4222	36.2203	39.3227	43.3753	38.6611
TI240292S001379	Ava_0763	Small GTP-binding protein domain	15	21255.3	18770.9	22403.4	16456.6	22532.7	20175.8	4543.75	5135.07	5219.84	11135.4	10592.7	9571.03	6602.07	9068.22	7554.32	3516.95	3616.91	3223.68	27428.3	21486.9	28095.5	27793.2	26115.3	29242.7	3967.96	4514.25	4421.54
TI240292S001380	Ava_0764	Hypothetical protein	16	139.185	93.1461	136.969	88.8415	208.584	121.258	40.7966	35.3836	38.7537	111.156	94.0993	87.0937	100.991	74.7447	55.8822	34.6487	39.6885	36.4735	172.451	230.62	168.935	201.036	168.774	231.088	36.8991	36.5983	52.0442
TI240292S001381	Ava_0765	Hypothetical protein	16	80.8674	85.5725	94.6413	60.1424	112.457	73.7192	41.1416	45.751	44.0784	60.0759	74.7129	71.4005	74.4264	48.4284	55.8032	44.1435	39.6023	35.9222	123.101	150.296	126.997	136.328	116.582	140.926	43.7518	42.3623	55.6554
TI240292S001382	Ava_0766	Prevent-host-death protein	15	190.765	144.45	188.812	103.862	235.723	139.835	90.8411	76.9385	82.0284	183.602	185.293	158.837	132.23	125.494	195.543	100.765	104.123	91.5221	408.303	408.679	354.826	431.311	397.95	442.014	125.897	92.7286	150.625
TI240292S001383	Ava_0767	PilT protein-like	15	64.3455	45.8678	58.3285	42.0209	74.7499	55.3203	43.8787	38.992	44.336	72.2041	51.2751	60.9661	55.2756	44.6062	49.712	47.2338	48.1497	42.4166	148.423	157.202	140.199	130.889	125.863	144.246	55.5519	51.1928	85.3619
TI240292S001384	Ava_0768	Hypothetical protein	16	209.697	227.821	218.609	128.802	242.659	191.003	114.25	94.1764	83.9732	135.2	188.803	124.059	136.047	85.6174	156.652	100.849	83.5628	73.6441	151.182	198.391	128.808	159.136	123.241	161.279	104.9	85.4285	116.464
TI240292S001385	Ava_0769	Hypothetical protein	16	71.2611	64.5461	70.6576	49.4839	91.1791	72.1316	39.3754	44.423	37.2646	66.3519	61.3048	71.7418	65.9776	51.8391	46.059	41.2375	39.9483	41.169	86.398	105.907	97.6163	98.5186	87.6531	121.718	42.9389	45.4494	56.453
TI240292S001386	Ava_0770	Hypothetical protein	16	253.976	269.391	251.015	189.261	322.018	212.816	235.001	171.433	210.097	272.024	268.562	287.212	320.071	300.366	298.006	247.094	241.985	244.786	434.569	524.389	447.199	448.957	421.795	479.508	243.043	251.128	335.683
TI240292S001387	Ava_0771	UspA	15	76.7929	49.8008	72.1351	81.6897	83.518	49.5349	84.3012	52.1433	72.5438	173.078	114.129	190.455	107.759	160.663	70.2195	125.106	150.018	118.339	74.9235	53.1627	80.1084	76.0035	92.8906	103.069	85.5302	106.729	104.231
TI240292S001388	Ava_0772	Phosphoglycerate kinase	7	4948.7	3722.68	5335.28	3104.54	6188.13	4466.11	1169.5	1233.4	1335.7	1116.62	868.684	1303.28	1349.2	1667.86	1273.58	1048.66	1009.05	994.54	1796.43	1288.97	1822.41	1843.86	2598.47	2116.64	894.961	1079.57	1602.38
TI240292S001389	Ava_0773	NUDIX hydrolase	8	2305.43	2698.82	2401.34	1711.36	2164.56	2671.48	570.41	642.892	699.616	453.764	475.899	460.06	452.69	555.815	639.044	504.762	407.874	529.435	1607.81	1272.03	1405.38	1475.73	1826.03	986.933	630.841	600.063	693.67
TI240292S001390	Ava_0774	Extracellular solute-binding protein, family 3	15	58.5025	77.1964	63.7424	53.0695	56.6379	82.2951	30.7211	35.7013	29.9585	27.7392	31.7499	32.8813	30.4302	34.5821	28.3646	30.9015	32.0707	34.5617	48.4928	42.0449	50.6316	50.0975	59.252	37.3759	32.2254	31.4819	30.0638
TI240292S001391	Ava_0775	Hypothetical protein	16	634.236	626.168	623.589	551.028	629.158	676.752	533.756	590.447	560.988	1023.87	1199.88	683.675	1028.56	874.027	963.395	509.011	465.789	526.892	617.672	949.242	672.622	674.569	769.984	735.954	671.154	545.714	633.843
TI240292S001392	Ava_0776	Hypothetical protein	16	30.898	26.5096	23.7141	26.0402	32.0206	26.0169	23.1936	23.4108	24.5083	25.3767	25.333	26.3884	23.3706	24.0868	23.7589	24.4474	24.3638	24.0617	22.9148	23.1004	23.3803	23.1684	23.7888	24.5	24.3647	23.5627	24.9023
TI240292S001393	Ava_0777	Hypothetical protein	16	310.326	257.651	322.986	212.617	436.686	311.59	173.658	153.686	158.886	229.899	176.57	253.958	242.54	185.806	111.913	175.101	163.194	173.713	258.652	210.518	270.339	214.769	226.248	177.728	130.991	144.945	104.871
TI240292S001394	Ava_0778	Glycosyl transferase, family 2	15	297.592	304.775	287.099	249.465	304.286	290.349	211.875	232.704	187.244	276.561	253.823	288.526	210.6	177.73	264.297	184.811	239.258	193.809	677.371	468.635	733.435	554.434	476.474	542.172	212.654	211.695	203.533
TI240292S001395	Ava_0779	Hypothetical protein	16	1877.06	2026.38	1879.35	1494.86	1728.37	1912.43	1375.94	1740.18	1751.35	964.017	803.493	937.405	771.007	993.016	867.58	1727.95	1626.24	1808.97	1703.79	1151.46	1749.75	1307.08	1192.55	874.249	1693.03	1532.16	1377.81
TI240292S001396	Ava_0780	S-adenosylmethionine synthetase, SAM synthesis	15	1909.05	1400.51	2110.8	1940.85	2488.81	1593.11	1805.47	1958.85	2050.35	2694.22	2253.73	2828.57	2068.04	2701.01	1973.77	2866.06	2993.67	2692.02	2504.17	1459.82	2847.31	2314.95	2509.09	2810.73	1665	2359.41	2215.78
TI240292S001397	Ava_0781	Phosphoribulokinase_334	14	13734.9	7817.62	12897.5	6208.62	18736.7	8700.21	2929.97	2615.76	3035.17	3927.84	2472.15	4073.69	3549.86	3719.06	2519.04	2266.77	2307.29	2078.88	4680.2	4908.13	4892.83	5276.15	5733.71	8051.95	1893.08	2184.32	3296.16
TI240292S001398	Ava_0782	Ferredoxin-NADP+ reductase, FNR, petH	3	12881.8	9334.45	13179.2	6880.67	14264.5	8898.72	4371.59	4512.66	4832.46	4656.03	3649.87	4702.59	5369.58	7908.73	6243.57	5377.7	5145.83	5218.12	9762.51	4800.62	10270.6	9470.33	9224.22	9029.47	3613.33	5277.51	5297.29
TI240292S001399	Ava_0783	Homoserine dehydrogenase	8	2028.91	1839.97	1841.98	1786.15	2267.49	1802.82	1080.01	976.016	1014.98	1538.78	1403.1	1950.74	1535.06	1391.81	1060.87	873.284	827.07	912.798	1992.91	1328.29	1831.16	2015.43	2208.11	1916.64	748.935	924.245	961.777
TI240292S001400	Ava_0784	Hypothetical protein	16	15008.2	16663.4	15129.3	11906.6	18447.3	15804	8167.86	5944.26	6509.76	11220.3	14299.1	11407.8	14211.6	6672.7	8077.17	3712.21	3755.47	3639.05	2316.94	7182.49	2484.56	3470.57	3791	5313.49	6911.51	4971.11	8770.02
TI240292S001401	Ava_0785	Hypothetical protein	16	573.272	505.404	581.149	384.476	698.907	562.566	564.377	493.919	483.066	389.257	446.239	459.964	472.127	335.932	280.961	505.249	538.051	523.957	578.215	810.88	671.287	713.289	612.506	1147.35	713.92	607.204	1033.02
TI240292S001402	Ava_0786	Hypothetical protein	16	1667.38	1261.2	1589.82	1058.4	1512.37	1129.57	1013.88	1023.6	1061.39	1193.49	830.7	1134.73	790.913	829.605	628.902	1346.19	1311.11	1310.98	2827.56	2865.35	2850.39	3619.03	3914.69	3608.96	1177.52	1392.81	1500.64
TI240292S001403	Ava_0787	Peptidase M15D, vanX D-ala-D-ala dipeptidase	15	151.72	153.171	150.21	271.224	132.47	184.26	1683.97	1957.26	1826.3	500.82	559.896	580.454	372.724	315.547	324.797	1785.48	1963.36	1726.33	243.224	211.601	198.314	216.99	237.086	152.004	2032.59	1825.05	1311.13
TI240292S001404	Ava_0788	TspO and MBR related proteins	15	836.639	906.338	841.349	2545.29	816.268	1014.38	14622.7	15164.8	14701.2	5639.26	5722.51	6642.79	5869.11	4048.85	4576.96	14450.1	14132.1	14161.5	731.437	809.547	646.957	723.963	754.046	663.632	14756.7	14357.7	9400.39
TI240292S001405	Ava_0789	TspO and MBR related proteins	15	76.7694	69.8736	78.2674	1134.71	76.8946	78.4887	5629.4	4489.65	4230.49	3406.89	3395.83	4185.68	2873.88	1769	1813.01	5278.29	5270.31	5036.35	93.5416	70.3213	86.1242	93.5712	71.6194	93.5294	3612.28	4712.79	2642.73
TI240292S001406	Ava_0790	Hypothetical protein	16	490.661	427.856	512.87	1686.27	517.018	413.113	7915.78	5619.41	5888.17	5110.26	4668.61	6708.91	6775.31	4407.66	4646.03	8622.03	9486.43	8422.28	421.464	400.111	403.335	487.196	402.633	676.49	8080.02	8541.14	10345.7
TI240292S001407	Ava_0791	Response regulator receiver domain protein (CheY)	13	612.181	536.133	564.747	1128.25	637.415	523.284	9337.05	8167.43	8060.9	2827.02	2311.79	3372.14	3775.61	3325.71	3366.67	11286.2	12204.6	12165.1	661.701	344.375	651.468	585.802	569.813	549.384	7543.56	9093.13	5974.39
TI240292S001408	Ava_0792	Periplasmic Sensor Signal Transduction Histidine Kinase	13	450.748	437.827	420.878	988.207	417.18	488.052	4252.86	5385.7	5323.8	1944.12	1645.72	2187.27	2102.9	2517.01	2538.71	6011.13	5963.98	5964.71	557.297	266.827	537.013	407.786	362.916	332.68	4020.03	4518.28	2257.85
TI240292S001409	Ava_0793	UDP-N-acetylmuramoyl-L-alanyl-D-glutamate synthetase	9	286.282	277.112	247.797	235.811	246.682	343.906	465.45	579.773	599.394	148.844	124.714	177.77	172.823	326.864	303.937	740.427	694.403	637.699	457.568	258.566	473.98	364.452	263.663	289.974	397.625	473.93	198.095
TI240292S001410	Ava_0794	Glycyl-tRNA synthetase beta subunit	4	2272.45	2603.36	2332.09	2223.22	1751.53	2573.55	435.082	568.512	614.569	1063.06	1159.65	870.111	591.17	968.31	864.89	330.397	322.891	371.443	1601.14	1308.51	1680.22	1347.53	1509.98	928.249	312.93	348.605	229.8
TI240292S001411	Ava_0795	Magnesium and cobalt transport protein CorA	11	172.465	209.936	186.908	151.309	142.465	206.057	53.2088	59.9708	60.2478	63.6415	64.9994	58.6671	45.5074	58.3084	46.6948	65.0829	64.921	63.9725	85.5556	69.3531	87.0066	82.4007	118.822	65.1341	50.697	59.3058	53.6522
TI240292S001412	Ava_0796	Hypothetical protein	16	587.21	743.975	580.408	532.793	524.242	732.008	236.366	186.597	202.602	394.327	535.588	353.366	279.532	177.746	169.702	120.343	96.8458	121.926	437.638	855.567	370.647	466.943	535.525	432.683	236.753	154.873	336.575
TI240292S001413	Ava_0797	Ribonuclease III	6	1138.51	1408.27	1138.53	1378.35	889.126	1336.01	1987.99	2226.55	2172.2	1467.26	1393.07	1432.69	973.623	1280.75	1049.81	2476.73	2227.03	2402.07	1446.28	921.263	1397.3	1130.39	1005.74	817.54	1842.11	1925.3	904.054
TI240292S001414	Ava_0798	Semialdehyde dehydrogenase, NAD - binding	15	107.905	132.652	106.161	132.099	77.683	125.59	83.352	89.8911	98.9433	100.488	86.5207	109.009	123.217	218.293	113.209	91.4791	95.1697	108.189	123.39	94.1472	126.33	105.196	134.992	85.5586	68.7717	87.3132	54.2532
TI240292S001415	Ava_0799	Histidine Kinase	13	31.2622	29.8025	31.2305	28.2305	31.2177	29.5725	105.501	66.8511	87.6163	43.1555	37.3935	47.5175	142.688	155.718	84.0314	119.561	107.689	108.651	51.3599	61.3963	61.2991	63.4106	50.1131	74.9005	89.3279	92.4717	109.416
TI240292S001416	Ava_0800	Transposase	6	425.986	508.438	442.326	502.865	432.639	364.717	3415.48	2677.52	2779.87	988.343	1157.98	1241.92	1567.21	1556.46	1536.09	4175.86	4339.05	4174.56	626.029	834.469	572.646	627.886	759.45	701.04	2924.14	3021.81	2428.29
TI240292S001417	Ava_0801	Transposase, IS4	6	396.193	338.218	368.527	502.867	413.27	246.858	3299.31	2475.52	2718.35	1240.27	1142.68	1543.45	3013.7	2602.03	2728.56	3617.78	3574.23	3603.46	759.654	816.8	941.297	721.137	755.227	793.4	2470.91	2941.17	2052.75
TI240292S001418	Ava_0802	Histidine kinase, HAMP region, too low similarity	15	1132.16	991.688	1059.84	1324.41	970.064	1077.61	15701.4	16014.4	14432.4	2401.95	2542.43	2914.84	10985.2	8298.03	9247.48	16342.8	14034.5	16103.3	585.016	734.324	597.732	747.457	615.678	965.173	12009	13924.2	7746.47
TI240292S001419	Ava_0803	Bifunctional deaminase-reductase-like	15	408.902	351.842	420.977	1086.25	467.627	287.93	19406	16719.7	17465.5	2841.45	2882.4	3286.14	9759.82	7796.67	8946.75	20851.9	18020.2	19474.1	761.617	618.893	865.68	724.687	657.603	767.179	17009.2	17778.3	8932.5
TI240292S001420	Ava_0804	Protein of unknown function DUF482	16	85.1326	55.3956	72.2783	65.0874	101.633	69.2478	266.967	259.526	282.303	126.683	89.6359	143.245	223.341	217.781	181.592	298.759	291.097	287.344	173.484	105.579	159.684	162.808	137.561	157.778	232.578	269.121	176.568
TI240292S001421	Ava_0805	Hypothetical protein	16	1048.71	816.53	1071.81	983.864	1076.93	838.583	1608.87	1876.08	2003.55	1589.03	1522.08	1789.12	1152.68	1245.3	873.357	2244.68	2236.6	2157.95	1024.09	573.993	1146.75	900.56	939.822	885.582	1615.9	2098.06	1491.83
TI240292S001422	Ava_0806	Protein of unknown function DUF477	16	5281.57	5999.56	5461.11	7213.5	5191.48	6218.99	4471.33	4602.97	4418.36	9766.95	12696.4	8932.77	6142.87	5219.76	5032.24	3146.85	3403.99	2954.67	1931.66	2184.6	1593.97	2137.71	2417.46	2088.39	3451.52	3147.94	2632.74
TI240292S001423	Ava_0807	Transcriptional Regulator, LysR family	5	87.6734	79.1504	75.7692	474.661	84.633	75.151	3016.49	2522.05	2316.57	1360.92	1754.42	1589.54	2202.08	1264.09	1404.3	2794.08	3070.14	2883.11	53.9541	52.6666	58.2393	45.3122	45.3633	44.2963	2166.56	2593.71	1816.59
TI240292S001424	Ava_0808	Hypothetical protein	16	63.6939	73.6303	67.5241	2542.32	65.2762	65.7432	12838.6	9746.85	9544.44	8254.04	8692.91	10204	9335.78	5568.31	5774.42	14629.6	18047.8	14883.4	242.053	470.292	297.776	504.906	399.117	1136.78	11069.8	10708.9	9658.47
TI240292S001425	Ava_0809	HAD-superfamily hydrolase, subfamily IA, variant 1	15	546.648	504.627	562.713	1524.47	574.226	566.941	10980.2	11129.6	10469.2	3161.11	4019.77	3505.17	2606.39	1969.05	2083.67	10659	11288	10839.9	1436.65	1513.36	1362.87	1247.88	1219.61	1105.76	12501.9	10299.8	11294.2
TI240292S001426	Ava_0810	FAD-dependent pyridine nucleotide-disulphide oxidoreductase, ndh-2, ndbB	3	2730.44	2622.51	2565.2	2450.94	2661.27	2510.28	5100.51	5223.55	4755.71	4685.35	4203.04	4943.35	4649.47	3470.6	3336.17	4971.31	5688.34	5643.14	7187.33	5626.17	7218.02	7556.68	5116.86	6725.84	4204.96	5095.21	4306.43
TI240292S001427	Ava_0811	GCN5-related N-acetyltransferase	15	117.662	101.549	117.11	427.298	131.602	87.8197	2379.92	1835.99	1868.71	1436.03	1385.7	2019.54	1326.49	1010.47	974.8	2595.89	2862.55	2799.63	343.237	245.486	366.502	345.661	252.652	284.915	4513.28	3703.76	6949.31
TI240292S001428	Ava_0812	ChaB	11	90.1786	83.3318	86.7482	1898.33	93.1409	73.7397	5169.56	3454.49	3626.49	6179.97	7138.04	7927.5	5482.84	2956.03	3243.47	5887.1	7425.84	5623.38	246.187	495.761	451.015	598.217	299.429	985.136	5215.18	5042.54	5838.48
TI240292S001429	Ava_0813	Heat shock protein DnaJ-like, too low similarity	15	93.5769	90.3689	108.244	74.9875	87.2219	73.483	59.3394	43.2692	56.4468	191.595	199.151	173.399	120.767	82.9561	58.2792	52.1266	40.0983	50.6177	124.046	205.031	127.803	177.278	157.984	220.896	77.05	58.8597	96.5393
TI240292S001430	Ava_0814	Peptidase S41	15	82.826	105.762	100.097	85.8197	88.3196	90.9852	89.1035	80.8443	80.1546	170.078	234.52	133.085	111.478	97.2524	120.338	120.141	130.169	118.301	131.145	225.145	129.071	148.321	166.936	148.852	103.965	102.642	110.534
TI240292S001431	Ava_0815	Hypothetical protein	16	493.069	440.35	479.306	274.704	492.926	436.991	285.283	263.316	261.071	121.973	131.89	113.301	158.737	128.318	278.007	248.461	234.549	224.223	90.9476	126.645	87.6197	93.1933	80.0202	107.279	197.253	171.675	141.422
TI240292S001432	Ava_0816	Mg chelatase-related protein, likely misannotated	15	35.2994	33.0067	31.4079	38.1083	29.8267	33.1614	77.1608	84.1786	84.4924	68.8858	69.2304	56.7228	73.1765	125.02	117.779	117.746	114.835	112.598	27.4631	25.2895	26.0511	23.9437	26.77	27.6906	67.486	74.4279	39.531
TI240292S001433	Ava_0817	Histidine triad (HIT) protein	15	609.851	555.826	602.073	449.796	551.946	495.336	342.24	278.3	284.282	462.3	537.221	518.142	581.948	369.061	445.212	215.919	221.102	188.272	128.587	148.384	128.307	157.912	163.582	205.347	175.065	199.719	183.505
TI240292S001434	Ava_0818	hypothetical protein	16	26.5105	30.4101	25.6336	28.9818	29.1192	26.6622	47.1546	41.2546	43.2739	37.7839	47.4618	39.3267	37.9145	33.9864	40.2907	48.7772	63.1929	56.2169	26.374	31.3644	25.6724	28.4036	27.1183	35.3602	47.4047	48.1189	58.2591
TI240292S001435	Ava_0819	Endonuclease V	6	1066.4	1128.75	1061.35	839.058	998.576	1079.83	274.898	247.799	274.414	760.809	626.123	689.693	527.459	346.822	309.176	195.375	187.18	174.842	1752.87	1893.57	1844.27	1805.2	1994.27	1566.31	413.142	349.36	705.27
TI240292S001436	Ava_0820	FHA domain containing protein	15	2243.44	3169.31	2216.21	2948.35	1737.31	3198.97	19349.3	19002.4	18261	2905.78	4592.5	3231.59	14190.7	9740.64	12666	16486.3	14174.8	16654.2	2550.61	3137.07	2207.3	2555.9	2538.4	1448.96	16549.8	15406.1	9432.6
TI240292S001437	Ava_0821	FHA domain containing protein	15	433.524	537.511	441.654	747.613	447.969	415.868	3762.41	3928.34	3966.19	1145.5	1254.92	1457.87	3876.89	4574.64	4408.32	4611.52	3987.57	4152.24	674.991	610.723	655.707	722.735	658.001	564.456	3257.26	3497.61	1894.03
TI240292S001438	Ava_0822	Hypothetical protein	16	137.212	125.386	140.166	138.197	143.976	107.31	223.747	129.936	147.211	338.562	229.14	408.778	560.662	313.237	339.602	207.394	179.258	192.537	101.66	102.478	110.961	99.2777	85.7906	101.959	147.665	154.84	127.421
TI240292S001439	Ava_0823	Cyclopropane-fatty-acyl-phospholipid synthase, too low similarity	15	902.109	802.237	883.415	684.369	838.566	831.959	295.258	320.232	389.98	706.674	608.643	745.925	667.1	737.503	724.868	271.539	261.723	286.822	361.978	407.789	390.637	353.199	398.106	358.621	200.337	225.875	201.687
TI240292S001440	Ava_0824	Transcriptional Regulator, LysR family	5	136.654	130.851	129.435	152.043	171.293	135.152	181.494	176.268	177.224	296.192	289.309	382.639	446.744	402.351	390.785	215.127	191.147	221.86	309.26	234.905	352.125	263.553	225.208	197.214	158.668	172.581	133.78
TI240292S001441	Ava_0825	RecJ exonuclease	6	146.716	177.15	146.657	178.469	144.166	164.965	239.321	258.504	267.16	281.611	290.586	242.919	351.376	309.523	417.031	233.965	241.949	247.4	433.889	446.782	453.038	414.879	367.419	251.9	248.388	235.544	213.866
TI240292S001442	Ava_0826	GCN5-related N-acetyltransferase	15	621.477	711.27	605.789	844.437	567.226	675.317	1298.53	1320.76	1315.34	1842.71	1931.26	1759.85	1925.64	1569.5	1642.93	1347.38	1258.4	1376.13	3262.31	4967.14	2901.18	3536.29	3946.77	2966.72	2186.7	1556.1	2348.2
TI240292S001443	Ava_0827	Hypothetical protein	16	106.226	85.706	135.75	161.524	117.13	95.9692	428.19	374.142	377.196	517.771	428.108	485.986	399.58	307.715	237.71	438.855	469.642	488.872	684.772	836.278	687.615	718.448	684.553	834.444	745.907	623.243	1061.91
TI240292S001444	Ava_0828	Putative diguanylate cyclase/phosphodiesterase (GGDEF & EAL domains) with Phytochrome (GAF) sensor	15	250.08	237.012	269.678	215.362	249.962	256.89	470.669	482.555	470.279	241.858	215.449	241.073	399.861	392.339	434.051	499.705	496.823	523.348	207.922	217.761	211.881	211.706	234.083	219.479	452.909	451.467	384.686
TI240292S001445	Ava_0829	Hypothetical protein	16	945.923	915.845	1013.94	945.636	1110.88	898.43	456.415	361.202	429.607	1336.04	1536.92	1352.93	878.761	802.138	703.871	381.707	416.081	405.134	2270.61	3081.22	2329.65	2317.3	2540.84	2838.93	1044.29	670.83	1516.88
TI240292S001446	Ava_0830	Peptide deformylase	4	4995.42	4911.52	5190.71	4976.16	5665.13	4858.98	3072.54	3062.56	3209.61	6053.26	7277.6	6091.28	5373.91	4872.98	4362.66	2792.33	2978.31	2659.64	11402.2	17214	12290.7	12216.3	12883.7	16357.3	6642.08	4627.46	9815.63
TI240292S001447	Ava_0831	Hypothetical protein	16	1297.13	2178.48	1481.35	1554.11	1148.57	1955.44	526.664	680.107	590.766	638.073	1037.02	575.867	728.188	698.788	636.386	538.105	429.002	533.61	332.941	771.409	268.269	570.447	738.972	715.583	699.316	512.3	573.493
TI240292S001448	Ava_0832	Hypothetical protein	16	342.949	555.155	351.113	294.197	311.946	438.487	54.5138	46.1919	36.1282	54.9992	88.8391	39.9783	83.8781	91.5527	54.9609	28.6799	38.1562	36.8149	49.3971	110.189	52.1997	67.9899	64.4888	52.6694	40.9259	38.1023	47.0406
TI240292S001449	Ava_0833	Hypothetical protein	16	53.3283	70.241	57.3008	63.9504	68.7813	71.5104	31.6754	31.6526	29.7784	42.6585	48.8952	41.191	49.4538	44.1063	31.007	33.1401	27.93	29.4278	29.4858	38.4496	29.9749	33.4467	32.0235	29.9543	28.5435	31.988	36.1907
TI240292S001450	Ava_0834	Photosystem II oxygen evolving complex protein PsbP	2	150.021	99.2681	157.929	82.7939	203.222	126.361	43.663	45.3992	43.3926	64.0381	53.1433	68.3868	65.2278	55.8462	42.0908	34.6576	39.7957	40.0668	157.82	139.712	156.356	148.395	164.255	138.588	71.3447	60.2373	139.708
TI240292S001451	Ava_0835	Hypothetical protein	16	116.206	98.1962	94.8592	59.4676	111.197	94.3884	127.741	122.344	105.661	43.7923	43.3655	46.7612	57.185	47.6516	61.2908	113.552	129.876	118.764	245.489	174.042	266.139	185.059	222.635	101.87	173.557	155.604	216.608
TI240292S001452	Ava_0836	Maf-like protein	15	143.613	132.686	139.285	98.4815	152.2	125.768	105.458	114.448	101.744	57.9222	64.8183	71.2708	68.8326	65.0929	62.2852	114.872	132.41	131.087	206.795	154.05	251.733	164.368	183.125	133.116	90.3893	123.968	103.507
TI240292S001453	Ava_0837	UDP-3-O-[3-hydroxymyristoyl] glucosamine N-acyltransferase, LpxD	9	850.685	749.689	873.185	517.134	888.348	769.347	359.039	322.026	325.31	291.54	285.808	295.255	240.06	193.252	190.412	192.099	193.693	190.971	285.822	243.671	297.799	270.411	282.057	284.542	173.309	176.308	177.118
TI240292S001454	Ava_0838	Glycosyl transferase, family 2	15	32.7127	36.6587	32.35	35.7871	32.8097	37.2457	137.111	86.1261	100.908	60.8715	57.3366	52.2881	39.5036	33.5447	33.7131	94.2413	88.8449	90.3891	31.048	37.1097	26.9624	33.0911	33.5175	31.6093	75.0439	67.5682	56.7431
TI240292S001455	Ava_0839	Polysaccharide biosynthesis protein	9	39.7466	35.0193	35.6579	41.7179	34.4325	37.8055	24.6737	23.9913	23.816	85.3402	84.9481	81.6669	38.8988	40.4684	34.6443	24.6282	27.8369	25.0131	23.5252	35.3972	24.9606	27.0728	26.537	28.7352	32.794	24.6473	37.318
TI240292S001456	Ava_0840	Glycosyl transferase, family 2	15	158.438	156.874	160.263	204.986	166.849	151.471	207.269	224.077	193.358	496.494	520.423	506.953	258.634	196.696	225.158	292.565	323.284	308.981	60.3109	81.101	55.0812	72.0846	84.0378	89.7947	268.846	258.049	240.553
TI240292S001457	Ava_0841	Glycosyl transferase, family 2	15	59.6713	56.4404	56.3302	52.6335	55.0922	60.7553	146.838	137.902	128.496	173.485	170.706	169.002	131.013	79.834	78.786	145.822	139.553	142.233	29.1373	34.0565	27.6488	32.4487	33.9227	33.2239	163.032	142.274	175.13
TI240292S001458	Ava_0842	Glycosyl transferase, group 1	15	74.4985	57.683	71.6804	80.5271	71.0094	58.7622	164.662	144.731	155.851	221.815	213.257	230.53	201.256	134.154	172.59	173.962	185.024	196.349	32.0094	45.4632	31.695	32.6457	33.1048	42.003	218.64	172.817	188.198
TI240292S001459	Ava_0843	Glycosyl transferase, family 2	15	71.8993	60.6045	75.9159	44.883	73.7252	63.3619	24.9548	26.2449	25.9777	41.6409	36.7266	46.791	31.0619	28.7408	25.9923	30.883	25.8552	25.7462	24.1411	24.5592	24.0866	24.1583	25.6358	27.1823	26.4799	23.5179	24.6107
TI240292S001460	Ava_0844	Glycosyl transferase, family 2	15	41.8908	35.8969	39.0937	30.9454	43.9708	32.8838	22.9106	20.9488	24.6929	28.1572	30.4383	28.0901	23.1292	23.0535	25.5284	27.3846	22.9596	21.9203	22.9141	20.5023	22.6727	22.0915	22.9882	24.6694	22.3376	21.6403	21.9647
[truncated: 4,197 more rows]
