# Supplementary material for: Cell-specific gene expression in Anabaena variabilis grown phototrophically, mixotrophically, and heterotrophically
Source: BMC Genomics. 2013 Nov 5;14(1):759. doi: 10.1186/1471-2164-14-759 (PMC4046671; doi:10.1186/1471-2164-14-759)
Supplement: Supplementary file 5 — Additional file 5: Reduced data and weighted residuals for phototrophic, mixotrophic, and heterotrophic conditions. Reduced data are the normalized data once genes described in Additional file 6 have been deleted. The reduced data sets contain 3,949 genes in phototrophic conditions, 3,885 genes in mixotrophic conditions, and 3,933 genes in heterotrophic conditions. The weighted residuals were calculated using equation 1 with the a and b values determined by linear regression (Additional file 6). (XLSX 4 MB) [file 12864_2013_5475_MOESM5_ESM.xlsx]

## Sheet: P_reduced data
Additional file 5 – Reduced data and weighted residuals for phototrophic, mixotrophic, and heterotrophic conditions
																		Functional categories
P_F1, P_F2, and P_F3: Biological replicates of microarray experiments performed with RNA extracted from whole filaments from phototrophic cultures																	1	Phycobilisome							Phototrophic conditions: Fi,calc = aVi + bHti, with a = 1.023 and b = 0.022
P_V1, P_V2, and P_V3: Biological replicates of microarray experiments performed with RNA extracted from vegetative cells from phototrophic cultures																	2	Photosynthesis							Mixotrophic conditions: Fi,calc = aVi + bHti, with a = 0.93 and b = 0.057
P_Ht1, P_Ht2, and P_Ht3: Biological replicates of microarray experiments performed with RNA extracted from heterocysts from phototrophic cultures																	3	Electron transfer/respiration							Heterotrophic conditions: Fi,calc = aVi + bHti, with a = 1.071 and b = 0.00011
																	4	Translation
M_F1, M_F2, and M_F3: Biological replicates of microarray experiments performed with RNA extracted from whole filaments from mixotrophic cultures																	5	Transcription							Ri = (Fi-Fi,calc)/√(Vi2+Hti2+ Fi2 )
M_V1, M_V2, and M_V3: Biological replicates of microarray experiments performed with RNA extracted from vegetative cells from mixotrophic cultures																	6	DNA/RNA metabolism
M_Ht1, M_Ht2, and M_Ht3: Biological replicates of microarray experiments performed with RNA extracted from heterocysts from mixotrophic cultures																	7	Central carbon metabolism
																	8	Amino acids/cyanophycin metabolism
H_F1, H_F2, and H_F3: Biological replicates of microarray experiments performed with RNA extracted from whole filaments from heterotrophic cultures																	9	Lipids/cell wall synthesis
H_V1, H_V2, and H_V3: Biological replicates of microarray experiments performed with RNA extracted from vegetative cells from heterotrophic cultures																	10	Vitamins/cofactors
H_Ht1, H_Ht2, and H_Ht3: Biological replicates of microarray experiments performed with RNA extracted from heterocysts from heterotrophic cultures																	11	Transport
																	12	N2 fixation
Ave.: average of the three biological replicates for each experimental condition																	13	Signaling
SD: standard deviation between the three biological replicates for each experimental condition																	14	CO2 uptake/fixation
																	15	Other
																	16	Unknown
				Reduced data and weighted residuals for phototrophic conditions																									Reduced data and weighted residuals for mixotrophic conditions
			Functional																									Functional
SEQ_ID	Gene Name	Function	category	P_F1	P_F2	P_F3	Ave.	SD	P_V1	P_V2	P_V3	Ave.	SD	P_Ht1	P_Ht2	P_Ht3	Ave.	SD	Fi,calc	(Vi2+Hti2+Fi2)1/2	Ri	|Ri|			SEQ_ID	Gene Name	Function	category	M_F1	M_F2	M_F3	Ave.	SD	M_V1	M_V2	M_V3	Ave.	SD	M_Ht1	M_Ht2	M_Ht3	Ave.	SD	Fi,calc	(Vi2+Hti2+Fi2)1/2	Ri	|Ri|
TI240292S000002	Ava_B0002	ankyrin	15	428.629	476.707	461.863	455.733	24.6182	431.448	407.633	420.691	419.924	11.9259	164.05	188.008	180.667	177.575	12.2744	181.929	253.622	-0.00497644	0.00497644			TI240292S000002	Ava_B0002	ankyrin	15	455.593	477.398	415.281	449.424	31.5145	250.047	218.882	235.83	234.92	15.6021	143.432	133.114	119.159	131.902	12.1814	123.332	178.172	-0.0234174	0.0234174
TI240292S000010	Ava_B0010	hypothetical protein	16	1718.74	1754.23	1586.13	1686.37	88.602	1052.72	1338.1	1494.38	1295.07	223.955	515.182	444.778	526.141	495.367	44.1529	507.732	723.991	0.0254282	0.0254282
TI240292S000011	Ava_B0011	hypothetical protein	16	373.399	393.098	377.012	381.17	10.487	285.577	305.972	399.598	330.382	60.8035	78.3495	108.086	112.499	99.6449	18.5739	102.345	151.427	0.067054	0.067054			TI240292S000011	Ava_B0011	hypothetical protein	16	67.8304	64.9183	64.3469	65.6985	1.86822	60.184	77.1301	102.872	80.062	21.4944	80.2357	91.3838	78.0948	83.2381	7.13513	77.7987	114.36	0.00258971	0.00258971
TI240292S000013	Ava_B0013	hypothetical protein	16	1140.4	1376.1	1206.88	1241.13	121.527	847.423	1373.4	1195.92	1138.92	267.583	315.056	244.767	343.294	301.039	50.737	309.079	459.401	0.0744767	0.0744767			TI240292S000013	Ava_B0013	hypothetical protein	16	174.208	180.588	171.543	175.447	4.64794	230.362	168.396	142.682	180.48	45.0718	39.3124	41.025	48.9275	43.0883	5.12885	40.3538	65.3973	0.131101	0.131101
TI240292S000014	Ava_B0014	RNA-directed DNA polymerase	6	3567.88	2642.4	3737.63	3315.97	589.47	3262.16	3896.4	3365.82	3508.13	340.229	2966.78	3143.38	3283	3131.05	158.47	3206.55	4539.46	0.0168402	0.0168402			TI240292S000014	Ava_B0014	RNA-directed DNA polymerase	6	3483.76	3079.02	4035.91	3532.9	480.331	3491.88	4167.2	3176.22	3611.77	506.247	2816.61	2963.59	3010.58	2930.26	101.192	2730.28	4202.41	0.0666996	0.0666996
TI240292S000017	Ava_B0017	hypothetical protein	16	322.473	332.72	320.37	325.188	6.60713	271.914	283.375	334.972	296.754	33.5902	55.9274	55.6136	78.6145	63.3851	13.1899	65.1332	101.842	0.132374	0.132374			TI240292S000017	Ava_B0017	hypothetical protein	16	51.656	68.0538	57.0845	58.9314	8.35348	61.9418	75.4523	42.964	60.1194	16.3207	45.4974	36.6864	36.7113	39.6317	5.07987	37.1371	54.2605	-0.0078467	0.0078467
TI240292S000018	Ava_B0018	hypothetical protein	16	857.2	1049.62	854.589	920.47	111.856	631.36	740.093	908.767	760.074	139.778	131.634	120.374	166.679	139.562	24.1491	143.304	218.73	0.106869	0.106869
TI240292S000019	Ava_B0019	hypothetical protein	16	284.349	415.5	318.478	339.443	68.0422	269.967	228.874	393.481	297.441	85.6736	77.8521	72.9428	102.846	84.547	16.0364	86.8444	134.099	0.119326	0.119326			TI240292S000019	Ava_B0019	hypothetical protein	16	57.066	60.9466	56.9462	58.3196	2.27586	55.1765	48.8715	72.876	58.9747	12.4448	42.4686	42.7329	37.8928	41.0314	2.72138	38.3051	55.9182	-0.00737322	0.00737322
TI240292S000020	Ava_B0020	hypothetical protein	16	870.509	945.666	894.005	903.393	38.4483	625.196	712.568	936.669	758.144	160.66	485.152	522.91	563.273	523.778	39.0681	536.685	770.16	0.0345233	0.0345233
TI240292S000021	Ava_B0021	hypothetical protein	16	235.245	201.987	218.647	218.626	16.6292	168.349	173.579	218.683	186.87	27.6742	206.671	181.535	224.33	204.179	21.5062	209.348	304.098	0.0492679	0.0492679			TI240292S000021	Ava_B0021	hypothetical protein	16	50.4769	47.3137	56.6246	51.4717	4.73453	139.573	142.385	106.284	129.414	20.0804	194.259	213.126	187.95	198.445	13.0994	185.255	273.637	0.00984843	0.00984843
TI240292S000026	Ava_B0026	hypothetical protein	16	231.334	298.554	252.542	260.81	34.3642	168.026	159.953	239.484	189.155	43.7734	80.2708	82.5818	83.7846	82.2124	1.78579	84.1426	117.396	-0.0030494	0.0030494			TI240292S000026	Ava_B0026	hypothetical protein	16	116.668	166.041	93.7322	125.48	36.9514	85.5116	60.2083	57.2005	67.6401	15.55	66.9457	63.9773	69.0849	66.6693	2.56499	62.1343	96.0422	0.0723704	0.0723704
TI240292S000028	Ava_B0028	Histidine kinase	13	155.181	121.421	139.679	138.76	16.8989	112.231	168.692	130.647	137.19	28.7934	77.0409	70.5808	65.225	70.9489	5.91652	72.7109	96.556	-0.0775287	0.0775287			TI240292S000028	Ava_B0028	Histidine Kinase	13	115.763	94.0387	125.632	111.811	16.163	89.8727	80.3978	58.4131	76.2278	16.139	71.7177	72.1152	77.0336	73.6222	2.96105	68.6215	106.598	0.0789141	0.0789141
TI240292S000030	Ava_B0030	hypothetical protein	16	168.914	158.427	152.618	159.987	8.25923	132.726	153.048	150.094	145.289	10.9799	59.8922	54.1937	53.2711	55.7857	3.58618	57.1476	77.2186	-0.050202	0.050202			TI240292S000030	Ava_B0030	hypothetical protein	16	141.925	159.788	113.661	138.458	23.2584	83.7118	65.9655	60.7462	70.1412	12.0388	50.3351	45.8355	45.0456	47.0721	2.85338	43.9291	65.2152	0.0171198	0.0171198
TI240292S000032	Ava_B0032	hypothetical protein	16	94.3036	101.845	92.7854	96.3112	4.85182	95.8342	79.5863	85.0756	86.8321	8.26513	37.8037	32.6027	37.3147	35.907	2.87209	36.7961	51.8647	0.00999928	0.00999928
TI240292S000034	Ava_B0034	hypothetical protein	16	168.781	177.696	174.724	173.734	4.53921	149.499	163.743	181.143	164.795	15.8481	43.0145	40.8857	42.1982	42.0328	1.07403	43.0232	59.5701	-0.0138494	0.0138494			TI240292S000034	Ava_B0034	hypothetical protein	16	84.3987	85.048	72.5063	80.651	7.061	48.4333	54.5695	35.0307	46.0112	9.99203	39.474	36.705	34.739	36.9727	2.37882	34.5118	50.7882	0.00447329	0.00447329
TI240292S000036	Ava_B0036	ATPase	15	241.978	345.14	224.273	270.464	65.2745	227.709	186.861	344.678	253.083	81.9108	62.8113	67.3798	76.6448	68.9453	7.0484	70.6861	103.332	0.0576658	0.0576658			TI240292S000036	Ava_B0036	ATPase	15	49.0105	55.7326	53.0531	52.5987	3.38403	44.4134	46.6291	60.8703	50.6376	8.93076	55.9326	50.2579	49.2069	51.7991	3.61805	48.3676	71.5371	0.011732	0.011732
TI240292S000037	Ava_B0037	plasmid recombinant protein	15	401.327	502.945	393.216	432.496	61.1454	281.265	409.201	379.866	356.778	67.0201	233.739	152.161	170.354	185.418	42.8243	190.624	255.41	-0.0793657	0.0793657
TI240292S000038	Ava_B0038	hypothetical protein	16	1364.38	1363.36	1378.21	1368.65	8.29187	1407.71	1253.87	1081.17	1247.59	163.359	2142.9	1917.21	2160.26	2073.46	135.591	2124.13	2997.39	0.0120543	0.0120543			TI240292S000038	Ava_B0038	hypothetical protein	16	1879.48	2058.14	1904.84	1947.48	96.6623	2243.92	2557.86	2699.78	2500.52	233.275	2755.29	2852.93	2770.49	2792.9	52.5366	2599.81	3934.3	0.0433823	0.0433823
TI240292S000039	Ava_B0039	plasmid recombination enzyme	6	445.207	521.813	461.033	476.018	40.4413	381.048	380.597	542.298	434.648	93.2283	105.287	134.669	123.561	121.172	14.836	124.286	173.695	-0.00417342	0.00417342			TI240292S000039	Ava_B0039	plasmid recombination enzyme	6	152.545	203.561	148.502	168.202	30.6878	102.915	118.572	110.471	110.653	7.83009	84.8333	84.9487	82.6679	84.15	1.28481	78.3154	117.97	0.0368953	0.0368953
TI240292S000041	Ava_B0041	hypothetical protein	16	1091.9	1597.7	1195.96	1295.19	267.099	1027	792.891	1397.7	1072.53	304.966	460.784	459.022	450.361	456.722	5.57918	467.35	641.445	-0.0264852	0.0264852
TI240292S000042	Ava_B0042	hypothetical protein	16	249.486	187.653	230.337	222.492	31.6539	143.16	236.172	207.508	195.613	47.6329	60.0636	76.8034	69.2691	68.712	8.38378	70.4768	97.9278	-0.0123325	0.0123325			TI240292S000042	Ava_B0042	hypothetical protein	16	89.8039	92.7079	92.8244	91.7788	1.71124	60.716	47.2175	45.8787	51.2707	8.20719	36.5641	40.7468	36.045	37.7853	2.57784	35.2787	52.284	0.0146571	0.0146571
TI240292S000044	Ava_B0044	hypothetical protein	16	864.296	847.538	940.413	884.082	49.4983	710.426	778.893	822.174	770.498	56.3452	172.222	171.527	210.799	184.85	22.4759	189.596	281.267	0.0753868	0.0753868			TI240292S000044	Ava_B0044	hypothetical protein	16	557.113	557.659	509.942	541.571	27.3935	330.701	386.337	302.31	339.783	42.7432	126.514	104.411	106.657	112.527	12.1649	105.316	155.519	0.00861799	0.00861799
TI240292S000045	Ava_B0045	hypothetical protein	16	209.805	223.917	205.07	212.931	9.80438	140.59	169.242	185.369	165.067	22.6793	66.0036	70.1418	60.1354	65.4269	5.02809	67.0424	89.0069	-0.077601	0.077601			TI240292S000045	Ava_B0045	hypothetical protein	16	142.85	164.147	161.846	156.281	11.6887	109.269	93.7437	134.526	112.513	20.5836	40.3761	49.438	32.7364	40.8501	8.3609	38.4557	53.0123	-0.107887	0.107887
TI240292S000047	Ava_B0047	hypothetical protein	16	775.675	791.152	784.824	783.884	7.78145	728.601	841.099	792.7	787.467	56.4314	492.004	332.645	349.625	391.425	87.5169	402.353	532.081	-0.0990972	0.0990972
TI240292S000049	Ava_B0049	hypothetical protein	16	163.473	162.083	162.723	162.76	0.695603	130.326	131.086	154.977	138.797	14.0183	86.2454	114.24	88.1316	96.2056	15.6465	98.7625	131.406	-0.0809012	0.0809012
TI240292S000050	Ava_B0050	hypothetical protein	16	92.4704	113.002	96.1616	100.545	10.945	89.2105	79.217	89.8784	86.102	5.97192	206.335	133.212	139.511	159.686	40.5221	164.25	215.882	-0.114597	0.114597
TI240292S000051	Ava_B0051	hypothetical protein	16	1294.37	1495.59	1306.3	1365.42	112.89	1199.01	1137.96	1528.92	1288.63	210.324	834.085	820.305	843.298	832.563	11.572	851.966	1185.09	-0.00731401	0.00731401			TI240292S000051	Ava_B0051	hypothetical protein	16	970.323	1290.05	946.938	1069.1	191.703	747.567	623.69	513.425	628.227	117.137	660.715	682.292	638.63	660.545	21.8314	615.411	919.046	0.0252643	0.0252643
TI240292S000052	Ava_B0052	hypothetical protein	16	811.699	822.79	811.235	815.241	6.54121	865.987	800.276	783.681	816.648	43.5269	1146.3	778.423	851.377	925.368	194.782	950.936	1272.43	-0.0782431	0.0782431
TI240292S000053	Ava_B0053	Sigma-28	5	473.516	408.247	453.175	444.979	33.3973	384.248	585.888	440.119	470.085	104.106	306.931	332.38	336.464	325.258	16.0031	333.091	468.249	0.00720292	0.00720292			TI240292S000053	Ava_B0053	Sigma-28	5	585.511	705.203	597.452	629.389	65.928	432.751	380.841	331.627	381.74	50.5681	363.541	345.968	359.706	356.405	9.23967	331.908	506.456	0.0548863	0.0548863
																									TI240292S000057	Ava_B0057	HNH endonuclease	15	1777.68	1956.37	1844.59	1859.55	90.2806	1049.54	876.204	683.075	869.607	183.323	558.618	636.314	566.888	587.273	42.6716	548.462	817.357	0.022543	0.022543
TI240292S000058	Ava_B0058	Glutathione-dependent formaldehyde-activating, GFA	15	2058.16	1913.75	2113.18	2028.36	103.002	2961.7	2198.57	1860.66	2340.31	564.04	3438.8	3014.79	3021.92	3158.5	242.772	3236.49	4378.02	-0.0490102	0.0490102			TI240292S000058	Ava_B0058	Glutathione-dependent formaldehyde-activating, GFA	15	5987.12	7143.48	6547.58	6559.4	578.271	5199.89	3613.77	3051.62	3955.09	1114.06	3362.63	3588.31	3214.1	3388.35	188.425	3161.15	4674.06	0.0113285	0.0113285
TI240292S000059	Ava_B0059	hypothetical protein	16	59.5398	69.032	63.9807	64.1842	4.74937	67.6407	64.3174	65.5906	65.8496	1.6767	84.8667	60.7053	68.0832	71.2184	12.3821	73.1288	99.301	-0.0508118	0.0508118			TI240292S000059	Ava_B0059	hypothetical protein	16	97.8976	128.253	107.547	111.233	15.5095	62.729	63.2685	44.2329	56.7435	10.8378	77.2812	79.6361	74.1346	77.0173	2.76019	71.7669	106.936	0.0221415	0.0221415
TI240292S000061	Ava_B0061	Glyoxalase/bleomycin resistance protein/dioxygenase	15	93.7459	90.7644	99.8732	94.7945	4.64406	75.4028	128.171	88.9522	97.5086	27.4047	263.852	222.115	214.651	233.54	26.5156	239.494	318.306	-0.0780487	0.0780487			TI240292S000061	Ava_B0061	Glyoxalase/bleomycin resistance protein/dioxygenase	15	161.844	170.22	132.672	154.912	19.7103	162.605	117.215	131.479	137.1	23.211	221.633	260.479	209.181	230.431	26.7567	215.769	312.363	-0.0210912	0.0210912
TI240292S000066	Ava_B0066	ATPase	15	275.964	335.417	252.75	288.044	42.6369	354.729	225.747	312.937	297.804	65.8088	434.102	419.851	487.832	447.262	35.85	458.337	662.803	0.0444994	0.0444994			TI240292S000066	Ava_B0066	ATPase	15	422.571	565.279	423.33	470.393	82.1742	343.903	418.657	437.158	399.906	49.3744	465.604	515.77	535.538	505.637	36.0517	472.182	737.408	0.0859172	0.0859172
TI240292S000067	Ava_B0067	Integrase, catalytic region	6	445.308	447.266	392.057	428.21	31.325	442.191	343.848	409.171	398.403	50.0477	300.228	329.602	323.715	317.848	15.541	325.501	453.939	-0.00393353	0.00393353			TI240292S000067	Ava_B0067	Integrase, catalytic region	6	752.4	845.872	626.184	741.485	110.25	522	552.414	730.884	601.766	112.849	344.572	360.696	306.553	337.274	27.7996	315.171	456.619	-0.0188722	0.0188722
TI240292S000070	Ava_B0070	hypothetical protein	16	38.3127	44.5055	35.7142	39.5108	4.51645	39.5172	37.0042	38.9393	38.4869	1.31618	169.611	154.219	186.085	169.972	15.9359	174.232	252.531	0.0469382	0.0469382
TI240292S000071	Ava_B0071	Transposase, IS891/IS1136/IS1341	6	83.0318	79.5747	83.9825	82.1964	2.31961	85.6269	92.2975	84.6153	87.5133	4.17404	211.709	231.576	217.437	220.241	10.2259	225.531	309.66	-0.02614	0.02614			TI240292S000071	Ava_B0071	Transposase, IS891/IS1136/IS1341	6	96.4076	79.8134	110.379	95.5332	15.3014	197.874	172.322	174.29	181.496	14.2185	258.748	284.094	296.265	279.702	19.1404	261.15	407.888	0.086089	0.086089
TI240292S000073	Ava_B0073	transposase	6	287.238	335.028	273.48	298.582	32.3039	228.839	276.205	317.019	274.021	44.1307	666.436	936.746	645.403	749.528	162.476	770.342	1002.37	-0.124644	0.124644			TI240292S000073	Ava_B0073	transposase	6	163.256	261.144	220.603	215.001	49.184	309.694	251.432	314.453	291.86	35.0919	668.728	685.079	636.851	663.553	24.5266	618.36	920.045	0.0200989	0.0200989
																									TI240292S000082	Ava_B0084	hypothetical protein	16	291.687	187.622	413.341	297.55	112.973	955.981	849.621	1033.4	946.335	92.2697	439.973	383.857	441.126	421.652	32.7366	393.905	611.109	0.0772714	0.0772714
TI240292S000091	Ava_B0093	hypothetical protein	16	81.4412	71.058	81.1316	77.877	5.90742	60.1529	83.5711	81.3409	75.0216	12.9249	323.534	234.735	231.8	263.356	52.1362	270.56	354.691	-0.109279	0.109279			TI240292S000091	Ava_B0093	hypothetical protein	16	40.7997	42.7166	45.0989	42.8717	2.15378	38.1134	38.7646	35.819	37.5656	1.54731	409.841	387.902	351.103	382.949	29.6808	357.745	520.388	-0.0127649	0.0127649
TI240292S000092	Ava_B0094	Protein of unknown function DUF820	16	309.939	270.02	326.974	302.311	29.2328	217.076	397.479	263.015	292.523	93.7517	471.232	505.403	543.974	506.87	36.393	519.328	744.412	0.0331075	0.0331075
TI240292S000093	Ava_B0095	WD-40 repeat protein	15	97.4741	96.5574	94.9776	96.3363	1.26287	73.4746	101.991	84.3624	86.6093	14.3903	132.127	115.773	132.094	126.665	9.43232	129.785	183.253	0.0125967	0.0125967			TI240292S000093	Ava_B0095	WD-40 repeat protein	15	61.2608	53.6256	48.2244	54.3703	6.55004	91.3143	82.2136	101.401	91.6429	9.59792	151.639	137.762	166.762	152.054	14.5042	142.201	226.142	0.108607	0.108607
TI240292S000100	Ava_B0102	hypothetical protein	16	1863.41	1779.1	1837.81	1826.77	43.2231	1235.1	1666.33	1895.23	1598.89	335.193	194.829	419.524	324.856	313.07	112.81	322.752	465.049	0.00452447	0.00452447			TI240292S000100	Ava_B0102	hypothetical protein	16	523.928	721.559	392.398	545.962	165.683	276.519	319.502	468.07	354.697	100.508	160.757	152.99	118.028	143.925	22.7615	135.11	187.518	-0.091096	0.091096
TI240292S000101	Ava_B0103	Protein of unknown function DUF450	16	421.242	476.53	464.999	454.257	29.1672	286.533	381.172	332.797	333.501	47.3238	71.1395	58.2995	67.8888	65.7759	6.67566	67.4356	94.7625	0.00478184	0.00478184			TI240292S000101	Ava_B0103	Protein of unknown function DUF450	16	271.813	352.617	171.864	265.431	90.5452	140.687	95.7813	86.0777	107.515	29.1344	62.3665	55.3119	61.0441	59.5742	3.74998	55.6043	85.3787	0.0637139	0.0637139
TI240292S000102	Ava_B0104	Sulfate transporter/antisigma-factor antagonist STAS	11	2575.48	2786.16	2453.69	2605.11	168.206	2230.27	2667.16	2795.96	2564.46	296.5	314.305	407.712	366.446	362.821	46.8092	372.196	517.796	-0.0111041	0.0111041			TI240292S000102	Ava_B0104	Sulfate transporter/antisigma-factor antagonist STAS	11	1991.73	2987.69	1355.55	2111.65	822.654	1255.21	1201.43	1302.15	1252.93	50.3975	372.915	336.734	375.274	361.641	21.6027	337.476	521.615	0.0724632	0.0724632
TI240292S000104	Ava_B0106	ATPase, E1-E2 type	15	135.559	120.782	142.45	132.93	11.0707	124.715	116.284	128.106	123.035	6.08714	41.9488	61.3715	54.3929	52.5711	9.83866	53.9967	76.2831	0.00519466	0.00519466
TI240292S000106	Ava_B0108	hypothetical protein	16	65.3348	69.3707	66.96	67.2218	2.03066	79.4908	65.7549	71.7185	72.3214	6.88772	78.0759	110.941	102.437	97.1513	17.0583	99.761	142.206	0.0188163	0.0188163
TI240292S000107	Ava_B0109	hypothetical protein	16	30.4458	42.4303	31.2884	34.7215	6.68929	39.9677	30.8977	40.0159	36.9604	5.25054	54.4982	76.1101	65.6532	65.4205	10.8078	67.1629	93.3112	-0.0161795	0.0161795
TI240292S000108	Ava_B0110	hypothetical protein	16	398.602	599.43	408.815	468.949	113.115	387.684	389.266	395.06	390.67	3.88334	80.0488	149.497	112.349	113.965	34.752	117.351	163.762	-0.0305408	0.0305408
TI240292S000109	Ava_B0111	Sigma-70	5	122.419	113.295	123.909	119.875	5.74643	76.0478	120.409	111.337	102.598	23.4363	57.2948	54.3798	53.3669	55.0138	2.03926	56.324	76.6727	-0.0385681	0.0385681			TI240292S000109	Ava_B0111	Sigma-70	5	77.9967	91.0808	66.4711	78.5162	12.313	104.18	99.2084	156.96	120.116	32.0043	63.9955	54.9255	46.2347	55.0519	8.88107	51.6899	72.4378	-0.0753091	0.0753091
TI240292S000110	Ava_B0112	ATPase	15	100.432	109.784	98.8318	103.016	5.9155	94.7203	100.058	103.333	99.3704	4.34754	60.5927	76.3798	70.2338	69.0688	7.95776	70.8324	98.8261	-0.00605721	0.00605721			TI240292S000110	Ava_B0112	ATPase	15	128.13	139.215	109.034	125.46	15.2665	101.283	130.673	194	141.985	47.3822	72.0431	69.1064	69.2389	70.1295	1.6586	65.3003	98.5643	0.0399597	0.0399597
TI240292S000111	Ava_B0113	ParB-like partition protein	15	383.058	334.152	383.973	367.061	28.5036	247.704	283.885	297.014	276.201	25.5371	53.9721	51.7848	58.2584	54.6718	3.29304	56.0017	79.9618	0.0282228	0.0282228			TI240292S000111	Ava_B0113	ParB-like partition protein	15	81.7132	85.8593	76.4822	81.3515	4.69899	61.0921	46.1452	66.7371	57.9915	10.6404	41.4549	39.459	34.3612	38.425	3.65813	35.9347	51.6775	-0.0304471	0.0304471
TI240292S000112	Ava_B0114	Cobyrinic acid a,c-diamide synthase	15	465.064	507.837	486.707	486.536	21.3869	362.504	403.059	503.648	423.07	72.6685	62.953	63.4251	73.1737	66.5173	5.76948	68.1741	99.0567	0.0504723	0.0504723			TI240292S000112	Ava_B0114	Cobyrinic acid a,c-diamide synthase	15	90.2852	130.095	97.4658	105.949	21.2173	58.832	59.6559	61.1307	59.8728	1.16461	46.148	43.1428	34.7493	41.3467	5.90776	38.7786	54.332	-0.0741589	0.0741589
TI240292S000113	Ava_B0115	hypothetical protein	16	1083.51	1252.43	1080.05	1138.67	98.5402	814.558	981.671	1266.25	1020.83	228.378	216.071	217.386	238.55	224.002	12.6157	229.432	327.478	0.0278431	0.0278431			TI240292S000113	Ava_B0115	hypothetical protein	16	295.195	375.965	264.614	311.924	57.5296	203.079	193.92	253.339	216.779	31.991	138.453	145.832	135.586	139.957	5.2857	130.431	194.935	0.0264446	0.0264446
TI240292S000114	Ava_B0116	hypothetical protein	16	2395.41	3035.75	2326.88	2586.01	390.986	1543.12	2370.23	2124.64	2012.66	424.771	1010.98	674.562	664.569	783.371	197.18	805.727	1046.04	-0.134945	0.134945			TI240292S000114	Ava_B0116	hypothetical protein	16	844.674	1229.38	760.506	944.854	249.977	872.522	399.143	1188.33	819.998	397.207	477.212	464.07	465.349	468.877	7.24666	436.372	660.642	0.0438619	0.0438619
TI240292S000115	Ava_B0117	Integrase, catalytic region	6	638.746	609.34	578.283	608.79	30.2353	426.413	641.465	540.523	536.134	107.593	201.836	172.744	176.476	183.685	15.8294	188.258	255.215	-0.0461663	0.0461663			TI240292S000115	Ava_B0117	Integrase, catalytic region	6	327.189	376.364	311.537	338.363	33.8269	332.525	301.106	548.764	394.132	134.834	201.191	193.253	168.685	187.71	16.947	175.492	252.936	-0.0269098	0.0269098
TI240292S000118	Ava_B0120	hypothetical protein	16	96.682	132.33	110.128	113.047	18.0025	99.2572	93.6837	108.133	100.358	7.28716	111.836	128.177	119.949	119.987	8.17098	122.927	169.858	-0.0175299	0.0175299
TI240292S000119	Ava_B0121	hypothetical protein	16	126.361	130.095	120.79	125.749	4.68279	90.2834	119.099	116.902	108.761	16.0401	68.6611	77.5661	81.8325	76.0199	6.72045	77.9162	111.896	0.0349994	0.0349994
TI240292S000122	Ava_B0124	Transposase IS66	6	292.738	308.893	295.143	298.925	8.71651	241.971	252.636	231.431	242.013	10.6026	894.642	774.368	785.852	818.287	66.3742	838.568	1136.47	-0.0463859	0.0463859			TI240292S000122	Ava_B0124	Transposase IS66	6	272.422	300.807	282.56	285.263	14.3842	485.345	436.027	504.398	475.257	35.2843	965.821	1061.51	1007.81	1011.72	47.9664	943.408	1428.83	0.0450733	0.0450733
TI240292S000125	Ava_B0127	hypothetical protein	16	39.2499	51.2042	43.558	44.6707	6.05432	42.6904	44.9219	40.5001	42.7041	2.21091	41.4943	42.2805	51.9724	45.2491	5.83586	46.4182	69.1569	0.0803138	0.0803138
TI240292S000132	Ava_B0134	von Willebrand factor, type A	15	742.74	624.332	728.325	698.465	64.6052	420.864	880.42	686.467	662.584	230.707	94.6485	102.74	118.777	105.388	12.2802	108.082	159.265	0.0671477	0.0671477			TI240292S000132	Ava_B0134	von Willebrand factor, type A	15	58.167	54.2444	52.0477	54.8197	3.09999	53.8976	53.2768	38.7491	48.6412	8.57242	73.3435	73.5654	81.9815	76.2968	4.92432	71.2195	112.1	0.0960035	0.0960035
TI240292S000136	Ava_B0138	hypothetical protein	16	41.5001	45.5501	42.4302	43.1601	2.12139	48.4607	40.2409	39.6773	42.793	4.91647	54.0827	52.6545	61.3738	56.037	4.67661	57.4287	83.2391	0.0473938	0.0473938			TI240292S000136	Ava_B0138	hypothetical protein	16	111.186	150.971	78.5215	113.56	36.2829	61.9726	47.6281	37.106	48.9022	12.4822	68.4794	55.9702	54.9564	59.802	7.53195	56.0302	81.5672	-0.0131649	0.0131649
TI240292S000137	Ava_B0139	hypothetical protein	16	168.171	191.266	161.645	173.694	15.5635	120.846	150.919	167.475	146.413	23.6389	259.184	262.517	260.049	260.583	1.72929	266.615	368.147	-0.0178345	0.0178345			TI240292S000137	Ava_B0139	hypothetical protein	16	76.3092	73.2086	74.9004	74.8061	1.55244	59.7246	53.5525	94.7426	69.3399	22.2148	281.231	301.294	285.727	289.417	10.5284	269.696	406.833	0.0394042	0.0394042
TI240292S000138	Ava_B0140	hypothetical protein	16	427.686	485.044	439.264	450.664	30.331	291.226	425.635	441.679	386.18	82.6228	882.316	841.096	875.587	866.333	22.1134	886.745	1231.94	-0.00905767	0.00905767			TI240292S000138	Ava_B0140	hypothetical protein	16	71.3674	112.279	113.735	99.1268	24.0514	146.676	112.923	87.3417	115.647	29.7606	821.684	829.606	834.461	828.584	6.4492	770.782	1175.97	0.0541497	0.0541497
TI240292S000139	Ava_B0141	hypothetical protein	16	381.822	347.373	394.381	374.525	24.3388	246.342	301.556	428.422	325.44	93.36	820.838	835.592	719.896	792.109	62.9714	811.713	1072.22	-0.0856321	0.0856321			TI240292S000139	Ava_B0141	hypothetical protein	16	50.9562	65.6521	70.8818	62.4967	10.3307	118.214	125.441	140.268	127.974	11.243	797.633	1016.49	680.383	831.503	170.596	782.787	1087.85	-0.0941348	0.0941348
TI240292S000140	Ava_B0142	Phage integrase	6	1009.77	1159.59	984.488	1051.28	94.6425	690.574	925.227	1151.19	922.33	230.321	110.779	111.209	144.56	122.183	19.3803	125.419	190.267	0.100598	0.100598			TI240292S000140	Ava_B0142	Phage integrase	6	50.3127	55.4123	45.7555	50.4935	4.83095	43.0744	50.5642	70.5913	54.7433	14.2265	56.5236	47.7216	45.6442	49.9631	5.77569	46.7826	67.9196	-0.016761	0.016761
TI240292S000142	Ava_B0144	hypothetical protein	16	251.764	294.055	253.954	266.591	23.8098	164.635	221.131	320.484	235.417	78.9003	522.198	462.236	382.359	455.598	70.1554	467.62	598.907	-0.142361	0.142361			TI240292S000142	Ava_B0144	hypothetical protein	16	76.0538	96.8717	58.3703	77.0986	19.272	144.441	87.0405	111.307	114.263	28.8145	214.553	251.217	248.214	237.995	20.3567	222.44	344.48	0.0748216	0.0748216
TI240292S000143	Ava_B0145	Di-haem cytochrome c peroxidase	15	591.575	619.955	584.126	598.552	18.9058	390.079	726.606	682.528	599.738	182.902	181.248	227.663	223.525	210.812	25.6866	216.226	308.326	0.0236731	0.0236731
TI240292S000150	Ava_B0152	transport system permease protein	11	277.225	371.358	272.555	307.046	55.7447	207.677	260.321	324.111	264.037	58.306	227.715	275.007	249.363	250.695	23.6739	256.982	354.387	-0.0214982	0.0214982
TI240292S000151	Ava_B0153	ABC transporter-like	11	250.656	353.921	230.907	278.494	66.0635	253.748	166.105	324.564	248.139	79.3782	411.117	482.296	437.194	443.536	36.0108	454.53	623.827	-0.0277889	0.0277889			TI240292S000151	Ava_B0153	ABC transporter-like	11	88.1133	136.488	126.661	117.087	25.5687	374.267	423.849	478.743	425.62	52.2607	498.869	412.572	470.478	460.64	43.9816	430.792	659.904	0.0601388	0.0601388
TI240292S000153	Ava_B0155	hypothetical protein	16	279.598	196.405	284.407	253.47	49.4781	211.571	329.593	206.654	249.273	69.6032	229.576	147.981	177.894	185.15	41.2785	190.317	260.059	-0.0477691	0.0477691
TI240292S000155	Ava_B0157	hypothetical protein	16	1264.89	1321.62	1260.79	1282.43	33.9983	1407.91	1160.42	1031.28	1199.87	191.389	2060.82	1941.09	1989.23	1997.05	60.2453	2044.31	2819.37	-0.0195345	0.0195345			TI240292S000155	Ava_B0157	hypothetical protein	16	1832.57	1919.94	1796.82	1849.77	63.3386	2190.53	2487.27	2641.29	2439.7	229.112	2718.81	2725.59	2722.99	2722.46	3.41705	2531.54	3850.52	0.049721	0.049721
TI240292S000158	Ava_B0160	hypothetical protein	16	251.602	355.692	254	287.098	59.4163	203.759	220.221	319.798	247.926	62.7847	279.61	366.915	322.773	323.099	43.6535	331.491	458.782	-0.0190017	0.0190017
TI240292S000159	Ava_B0161	Periplasmic binding protein	11	729.238	983.497	748.704	820.479	141.512	705.078	768.334	831.6	768.338	63.2608	1121.84	869.607	938.893	976.78	130.314	1002.11	1361.1	-0.046447	0.046447			TI240292S000159	Ava_B0161	Periplasmic binding protein	11	1008.11	1663.47	987.31	1219.63	384.519	839.629	587.482	655.719	694.277	130.421	749.218	743.096	775.024	755.779	16.9448	703.683	1082.66	0.0658942	0.0658942
TI240292S000160	Ava_B0162	transport system permease protein	11	436.091	552.951	442.162	477.068	65.7865	349.083	400.19	482.525	410.599	67.3275	2170.76	1984.27	1763.92	1972.98	203.651	2022.84	2654.35	-0.0975448	0.0975448			TI240292S000160	Ava_B0162	transport system permease protein	11	424.806	498.544	349.488	424.279	74.5294	603.223	263.452	668.844	511.84	217.598	1716.74	1795.32	1864.2	1792.09	73.7821	1670.46	2586.94	0.0748928	0.0748928
TI240292S000161	Ava_B0163	ABC transporter-like	11	60.2064	78.3541	59.226	65.9288	10.7717	62.6382	52.4218	75.9175	63.6592	11.7811	173.323	236.872	190.04	200.078	32.942	205.405	277.906	-0.0552867	0.0552867			TI240292S000161	Ava_B0163	ABC transporter-like	11	73.6705	106.292	71.815	83.9258	19.3919	88.7231	67.5157	89.3223	81.8537	12.4207	187.012	217.624	207.755	204.13	15.6248	190.685	291.677	0.0585255	0.0585255
TI240292S000163	Ava_B0165	Ornithine aminotransferase	8	959.212	1396.77	963.106	1106.36	251.505	1047.13	701.02	1398.1	1048.75	348.545	113.635	112.052	165.354	130.347	30.3274	134.012	212.725	0.147335	0.147335			TI240292S000163	Ava_B0165	Ornithine aminotransferase	8	641.721	1118.31	485.887	748.639	329.489	266.964	288.361	215.159	256.828	37.6386	57.4196	65.335	61.9634	61.5726	3.97213	57.4751	87.4438	0.0513276	0.0513276
TI240292S000164	Ava_B0166	deoxyhypusine synthase-like protein	15	633.854	702.251	602.329	646.145	51.0824	531.347	521.916	668.681	573.981	82.1479	119.277	138.993	160.177	139.482	20.4543	143.14	213.379	0.0798427	0.0798427			TI240292S000164	Ava_B0166	deoxyhypusine synthase-like protein	15	307.873	364.71	272.251	314.945	46.6334	186.777	198.128	230.85	205.252	22.8836	78.7375	100.672	89.1385	89.516	10.9721	83.853	126.804	0.0416828	0.0416828
TI240292S000165	Ava_B0167	FeoA	11	54.03	52.9322	57.9131	54.9584	2.61701	34.6505	55.7258	48.7028	46.3597	10.7313	204.003	146.743	162.351	171.032	29.6004	175.617	237.668	-0.055819	0.055819			TI240292S000165	Ava_B0167	FeoA	11	37.5502	34.2979	34.9062	35.5848	1.72908	41.4525	34.7291	43.4584	39.88	4.57215	188.451	186.621	212.808	195.96	14.6194	183.031	289.657	0.1028	0.1028
TI240292S000167	Ava_B0169	Ferrous iron transport protein B	11	388.299	409.869	379.778	392.649	15.5099	294.83	389.989	457.336	380.718	81.6483	254.969	251.697	267.026	257.897	8.0731	264.007	371.321	0.00813151	0.00813151
TI240292S000172	Ava_B0174	Cytochrome bd ubiquinol oxidase, subunit II	3	2802.47	2779.52	2714.79	2765.59	45.4729	2662.16	2754.6	3262.52	2893.09	323.256	1342.65	1595.19	1453.39	1463.74	126.588	1500.19	2066.61	-0.0226491	0.0226491			TI240292S000172	Ava_B0174	Cytochrome bd ubiquinol oxidase, subunit II	3	2024.43	1972.43	1906.28	1967.71	59.2194	1447.26	1318.12	1619.08	1461.48	150.984	791.63	899.746	888.663	860.013	59.4798	803.006	1238.1	0.0691838	0.0691838
TI240292S000173	Ava_B0175	Cytochrome bd ubiquinol oxidase, subunit I	3	3778.97	4192.74	3827.86	3933.19	226.102	3612.54	3406.88	4368.1	3795.84	506.149	560.937	816.467	841.998	739.8	155.426	760.235	1131.56	0.0722565	0.0722565			TI240292S000173	Ava_B0175	Cytochrome bd ubiquinol oxidase, subunit I	3	1686.11	1494.24	1757.39	1645.91	136.099	800.079	1260.76	897.809	986.218	242.734	343.194	418.865	381.911	381.323	37.8389	356.696	541.013	0.0466067	0.0466067
TI240292S000174	Ava_B0176	Glucose-methanol-choline oxidoreductase	15	252.841	298.857	249.672	267.123	27.5277	161.194	195.763	260.937	205.965	50.6483	99.5091	92.4447	102.154	98.036	5.01952	100.401	141.675	0.0123727	0.0123727			TI240292S000174	Ava_B0176	Glucose-methanol-choline oxidoreductase	15	41.5284	41.1736	34.598	39.1	3.90288	67.9206	73.0508	80.5386	73.8367	6.34563	77.939	89.8383	96.9037	88.227	9.58446	82.5759	131.401	0.109038	0.109038
TI240292S000176	Ava_B0178	Cytochrome c oxidase, subunit I	3	164.874	172.207	178.423	171.835	6.78215	132.873	155.13	185.36	157.788	26.3441	63.9327	60.1156	60.068	61.3721	2.21766	62.8325	85.9047	-0.0321803	0.0321803			TI240292S000176	Ava_B0178	Cytochrome c oxidase, subunit I	3	62.8491	69.9095	75.2398	69.3328	6.21547	78.327	98.3598	68.4433	81.71	15.2424	51.7843	55.5853	53.4911	53.6202	1.90381	49.9638	75.7631	0.0465561	0.0465561
TI240292S000177	Ava_B0179	Cytochrome c oxidase, subunit II	3	221.567	289.594	219.953	243.705	39.75	216.475	165.232	236.277	205.995	36.6635	76.9398	100.922	92.5351	90.1324	12.1705	92.4732	129.749	0.000476912	0.000476912			TI240292S000177	Ava_B0179	Cytochrome c oxidase, subunit II	3	65.8397	80.6093	72.6342	73.0277	7.39267	60.8322	104.213	71.3278	78.7911	22.633	130.519	98.0294	106.823	111.791	16.8048	104.894	155.534	0.0124035	0.0124035
TI240292S000178	Ava_B0180	hypothetical protein	16	523.598	730.128	495.672	583.133	128.065	471.398	409.128	693.348	524.624	149.399	650.287	709.145	637.29	665.574	38.2889	681.724	922.276	-0.0481791	0.0481791			TI240292S000178	Ava_B0180	hypothetical protein	16	212.903	168.054	171.819	184.259	24.8784	255.282	314.727	357.889	309.299	51.5183	632.822	579.342	642.883	618.349	34.1533	576.874	892.648	0.0739475	0.0739475
TI240292S000181	Ava_B0183	hypothetical protein	16	88.6292	80.1361	87.5879	85.4511	4.63227	72.6365	115.369	91.9379	93.3145	21.3995	131.081	126.198	129.918	129.066	2.55091	132.09	183.148	-0.0118595	0.0118595
TI240292S000183	Ava_B0185	TonB-dependent receptor	11	55.425	66.308	56.5033	59.4121	5.99629	69.7256	46.9917	66.0654	60.9276	12.2068	124.027	169.294	145.61	146.311	22.6416	150.174	207.658	-0.0219762	0.0219762
TI240292S000185	Ava_B0187	hypothetical protein	16	48.8933	59.0385	44.4466	50.7928	7.47911	41.7612	45.5948	63.8156	50.3905	11.7834	152.567	192.07	174.509	173.048	19.7918	177.464	246.558	-0.0119853	0.0119853
TI240292S000186	Ava_B0188	hypothetical protein	16	622.53	897.589	624.003	714.707	158.382	546.56	523.137	715.929	595.209	105.201	2247.49	1978.51	1927.76	2051.25	171.828	2102.21	2820.18	-0.0618587	0.0618587
TI240292S000187	Ava_B0189	Phage integrase	6	320.031	384.865	348.648	351.181	32.4908	247.483	332.345	416.786	332.205	84.6514	64.1413	78.9854	71.6047	71.5772	7.4221	73.3867	101.517	-0.0175536	0.0175536
TI240292S000188	Ava_B0190	Osmosensitive K+ channel Signal Transduction Histidine Kinase, sensor domain	13	56.8031	58.9276	52.2471	55.9926	3.41319	41.5468	64.6872	60.6095	55.6145	12.3524	104.918	152.754	98.9911	118.888	29.4785	122.271	157.488	-0.147817	0.147817			TI240292S000188	Ava_B0190	Osmosensitive K+ channel Signal Transduction Histidine Kinase, sensor domain	13	55.7431	63.0232	64.1091	60.9585	4.54916	65.7111	60.5893	55.0851	60.4618	5.31416	139.821	160.717	140.593	147.044	11.8479	137.392	203.785	0.0157083	0.0157083
TI240292S000191	Ava_B0193	hypothetical protein	16	35.4593	38.325	34.4725	36.0856	2.00114	33.6613	37.2378	37.2727	36.0573	2.07508	54.0262	48.0578	45.637	49.2403	4.31777	50.4678	67.2755	-0.0718064	0.0718064			TI240292S000191	Ava_B0193	hypothetical protein	16	39.2334	45.5949	40.487	41.7718	3.36975	41.6106	33.3112	44.3456	39.7558	5.74626	50.4017	40.9123	48.0679	46.4606	4.94468	43.479	67.0341	0.0684571	0.0684571
TI240292S000192	Ava_B0194	hypothetical protein	16	79.0324	72.6984	67.996	73.2423	5.53824	55.5681	71.7825	75.2995	67.55	10.5246	165.68	120.62	144.538	143.613	22.5443	147.412	204.998	-0.0140175	0.0140175			TI240292S000192	Ava_B0194	hypothetical protein	16	42.1833	43.3769	39.1474	41.5692	2.18063	46.0362	42.3607	48.399	45.5986	3.04284	143.669	106.939	153.198	134.602	24.426	126.535	205.387	0.129817	0.129817
TI240292S000195	Ava_B0197	Osmosensitive K+ channel Signal Transduction Histidine Kinase, sensor domain	13	327.51	343.038	342.811	337.786	8.9001	210.085	269.677	308.92	262.894	49.7654	59.0503	68.8015	58.0458	61.9659	5.9411	63.5218	85.1139	-0.0643368	0.0643368			TI240292S000195	Ava_B0197	Osmosensitive K+ channel Signal Transduction Histidine Kinase, sensor domain	13	57.2387	68.6569	56.8295	60.9084	6.71356	57.9002	37.9985	43.398	46.4322	10.292	49.1348	54.2826	48.032	50.4831	3.33632	47.128	69.7621	0.0129577	0.0129577
TI240292S000198	Ava_B0200	hypothetical protein	16	241.849	191.526	241.299	224.892	28.8965	164.919	209.533	205.879	193.444	24.7709	37.9239	44.4693	43.4976	41.9636	3.53207	43.0064	60.543	0.00811199	0.00811199			TI240292S000198	Ava_B0200	hypothetical protein	16	46.0552	49.7118	51.2319	48.9996	2.66084	40.3058	47.0808	82.9797	56.7888	22.9335	32.1696	34.4239	27.3689	31.3208	3.60326	29.326	41.7496	-0.0468774	0.0468774
TI240292S000201	Ava_B0203	hypothetical protein	16	384.422	426.26	386.295	398.992	23.6333	489.214	344.48	434.08	422.592	73.0477	239.825	424.567	218.509	294.3	113.317	303.562	383.666	-0.221686	0.221686			TI240292S000201	Ava_B0203	hypothetical protein	16	941.574	782.332	987.302	903.736	107.596	337.049	314.696	238.488	296.744	51.6746	242.684	275.38	216.275	244.779	29.608	229.272	327.976	-0.0396273	0.0396273
TI240292S000202	Ava_B0204	K+ transporting ATPase, KdpC subunit	11	797.617	857.239	756.321	803.725	50.7357	978.067	757.029	757.249	830.782	127.553	494.754	449.4	442.168	462.107	28.5032	473.363	640.209	-0.0487258	0.0487258			TI240292S000202	Ava_B0204	K+ transporting ATPase, KdpC subunit	11	2261.14	1686.27	2388.11	2111.84	373.98	670.052	530.376	670.08	623.503	80.6502	431.259	487.764	435.786	451.603	31.398	421.678	628.364	0.0224529	0.0224529
TI240292S000203	Ava_B0205	hypothetical protein	16	79.7023	70.621	70.9162	73.7465	5.15999	133.201	56.4206	69.2713	86.2977	41.1247	37.9239	36.5996	38.8378	37.7871	1.12538	38.681	54.1988	0.00289422	0.00289422			TI240292S000203	Ava_B0205	hypothetical protein	16	285.928	140.828	282.248	236.335	82.732	48.6997	62.6955	41.5672	50.9875	10.7483	40.2617	45.8326	41.5546	42.5496	2.91569	39.7277	59.5463	0.0306813	0.0306813
																									TI240292S000204	Ava_B0206	potassium-transporting ATPase subunit B	11	2067.28	1415.43	2061.59	1848.1	374.715	434.64	615.184	528.349	526.058	90.2938	387.952	476.403	460.089	441.481	47.07	413.153	639.377	0.0734078	0.0734078
																									TI240292S000205	Ava_B0207	potassium-transporting ATPase subunit A	11	1906.92	1611.69	2091.66	1870.09	242.096	572.399	626.146	529.459	576.001	48.4438	764.93	926.433	798.858	830.074	85.1566	776.622	1155.18	0.0192484	0.0192484
TI240292S000206	Ava_B0208	Periplasmic Sensor Signal Transduction Histidine Kinase	13	122.574	135.111	118.295	125.327	8.73943	208.623	132.677	129.656	156.986	44.7452	762.484	753.735	750.546	755.588	6.1813	773.103	1065.02	-0.0211798	0.0211798			TI240292S000206	Ava_B0208	Periplasmic Sensor Signal Transduction Histidine Kinase	13	573.219	564.197	596.946	578.121	16.9154	233.547	202.194	199.687	211.809	18.8672	857.867	971.553	871.444	900.288	62.0894	840.602	1254.51	0.024585	0.024585
TI240292S000209	Ava_B0211	hypothetical protein	16	140.371	131.36	119.058	130.263	10.6991	84.6343	118.474	156.298	119.802	35.8503	504.821	651.829	397.007	517.885	127.912	532.611	664.967	-0.203926	0.203926
TI240292S000211	Ava_B0213	Oligopeptide/dipeptide ABC transporter, ATP-binding protein-like	11	554.959	550.371	564.811	556.713	7.37817	397.302	584.275	607.764	529.781	115.329	132.039	168.372	177.765	159.392	24.1498	163.589	239.978	0.0590718	0.0590718
TI240292S000212	Ava_B0214	Binding-protein-dependent transport systems inner membrane component	11	791.937	828.564	795.81	805.437	20.1217	475.197	783.899	730.39	663.162	164.966	463.368	361.781	403.556	409.568	51.06	420.112	577.244	-0.0286813	0.0286813			TI240292S000212	Ava_B0214	Binding-protein-dependent transport systems inner membrane component	11	102.144	80.3257	106.4	96.2899	13.9882	198.693	203.329	315.633	239.218	66.2179	335.707	334.493	360.967	343.722	14.9467	320.439	498.664	0.0812733	0.0812733
TI240292S000213	Ava_B0215	Binding-protein-dependent transport systems inner membrane component	11	1977.93	2477.86	1973.05	2142.95	290.055	1390.9	1811.64	2177.17	1793.24	393.459	782.667	983.911	1051.76	939.445	139.948	964.131	1417.16	0.0618321	0.0618321
TI240292S000214	Ava_B0216	extracellular solute-binding protein, family 5	11	342.055	328.164	307.436	325.885	17.4214	237.99	308.285	312.631	286.302	41.896	371.453	312.745	301.808	328.669	37.4538	337.052	447.788	-0.0787064	0.0787064			TI240292S000214	Ava_B0216	extracellular solute-binding protein, family 5	11	179.619	183.19	238.999	200.602	33.3	501.036	435.207	331.241	422.495	85.6084	449.028	400.628	403.942	417.866	27.0381	390.062	581.818	0.0238559	0.0238559
TI240292S000215	Ava_B0217	TonB-dependent siderophore receptor	11	268.208	297.339	278.542	281.363	14.7694	214.62	264.213	281.908	253.58	34.8815	104.051	101.876	127.602	111.177	14.2667	114.048	169.842	0.0798088	0.0798088			TI240292S000215	Ava_B0217	TonB-dependent siderophore receptor	11	60.8519	69.9897	53.6401	61.4939	8.19367	104.667	105.094	140.992	116.918	20.8502	89.8338	91.5171	92.2801	91.2103	1.25168	84.8782	129.756	0.0570449	0.0570449
TI240292S000216	Ava_B0218	TonB-dependent siderophore receptor	11	257.419	307.355	265.612	276.795	26.7807	209.568	246.938	329.64	262.049	61.4458	80.111	74.2443	78.6274	77.6609	3.05044	79.5142	110.557	-0.00802139	0.00802139
TI240292S000218	Ava_B0220	zinc ABC transporter, permease protein	11	89.2515	117.023	90.2244	98.8329	15.7603	84.4664	98.2772	104.48	95.7412	10.2449	111.225	161.323	104.608	125.719	31.0113	129.293	166.463	-0.148288	0.148288
TI240292S000219	Ava_B0221	hypothetical protein	16	1350	1342.32	1309.94	1334.09	21.2613	1368.51	1231.02	1100.81	1233.45	133.869	2159.36	1777.12	2043.47	1993.32	195.991	2043.47	2861.38	-4.98014e-07	4.98014e-07			TI240292S000219	Ava_B0221	hypothetical protein	16	1805.14	1935.68	1861.81	1867.54	65.4612	2289.2	2511.28	2652.97	2484.48	183.363	2702.55	2798.84	2800.73	2767.37	56.1437	2576.28	3937.72	0.0570002	0.0570002
TI240292S000220	Ava_B0222	ABC-3	11	710.113	963.207	762.246	811.855	133.641	681.013	525.964	938.677	715.218	208.471	111.813	166.725	167.738	148.758	31.9999	152.884	226.471	0.0655883	0.0655883
TI240292S000221	Ava_B0223	ABC transporter-like	11	368.191	367.725	367.543	367.819	0.334253	292.758	296.377	355.165	314.767	35.0323	71.3651	96.8415	96.8673	88.358	14.7162	90.714	131.936	0.0466391	0.0466391			TI240292S000221	Ava_B0223	ABC transporter-like	11	106.939	103.266	119.872	110.025	8.72266	96.9849	141.741	173.142	137.289	38.273	103.372	96.848	85.8722	95.3639	8.84359	89.1699	128.633	-0.0256368	0.0256368
TI240292S000222	Ava_B0224	Periplasmic solute binding protein	11	830.751	799.566	892.42	840.912	47.2539	617.971	719.794	816.763	718.176	99.4061	157.177	187.984	204.083	183.081	23.834	187.817	275.203	0.059106	0.059106			TI240292S000222	Ava_B0224	Periplasmic solute binding protein	11	191.01	163.688	220.495	191.731	28.4104	230.924	324.27	271.963	275.719	46.7863	185.713	176.572	162.057	174.78	11.9293	163.186	238.648	-0.00473182	0.00473182
TI240292S000223	Ava_B0225	delta-aminolevulinic acid dehydratase	10	677.16	689.674	688.367	685.067	6.87892	590.219	579.88	769.217	646.439	106.455	70.2938	129.497	106.723	102.171	29.8631	105.178	150.734	0.0102483	0.0102483
TI240292S000227	Ava_B0229	hypothetical protein	16	209.027	194.618	206.693	203.446	7.73381	159.35	253.506	219.039	210.631	47.6378	153.677	122.865	120.982	132.508	18.3572	135.96	180.366	-0.0830387	0.0830387			TI240292S000227	Ava_B0229	hypothetical protein	16	61.3318	47.7603	61.0351	56.7091	7.75126	58.0325	56.9287	45.5884	53.5165	6.8881	216.305	283.621	235.321	245.082	34.7036	229.842	341.534	0.0160429	0.0160429
TI240292S000228	Ava_B0230	Phosphoribosyl-AMP cyclohydrolase	8	215.997	256.4	194.071	222.156	31.6177	180.229	174.053	246.169	200.15	39.9732	39.2292	50.6691	39.1456	43.0146	6.62906	44.1498	58.537	-0.0854878	0.0854878			TI240292S000228	Ava_B0230	Phosphoribosyl-AMP cyclohydrolase	8	57.2396	69.6204	74.8154	67.2251	9.02939	43.7862	44.8334	44.656	44.4252	0.560491	43.9819	33.1305	31.9891	36.3672	6.61921	34.1889	48.8845	-0.0449985	0.0449985
TI240292S000229	Ava_B0232	hypothetical protein	16	169.961	209	170.065	183.009	22.5091	144.786	179.462	207.321	177.19	31.3292	92.821	85.5367	99.8164	92.7247	7.14034	95.0144	136.426	0.0351981	0.0351981
TI240292S000230	Ava_B0233	hypothetical protein	16	263.13	295.689	285.833	281.551	16.6964	232.761	247.125	317.365	265.75	45.2732	51.8875	61.0724	58.4707	57.1435	4.73409	58.562	81.8939	-0.00111467	0.00111467			TI240292S000230	Ava_B0233	hypothetical protein	16	231.477	281.126	165.709	226.104	57.8957	98.6684	128.284	120.652	115.868	15.3763	47.5642	51.7035	44.4918	47.9199	3.61898	44.7607	65.49	-0.0041055	0.0041055
TI240292S000231	Ava_B0234	hypothetical protein	16	559.417	547.403	569.017	558.612	10.8295	434.029	543.2	513.22	496.816	56.4039	203.876	177.516	225.898	202.43	24.2237	207.619	304.294	0.0600722	0.0600722			TI240292S000231	Ava_B0234	hypothetical protein	16	398.623	505.95	335.042	413.205	86.3818	370.404	325.005	281.239	325.549	44.5851	181.906	183.614	182.915	182.812	0.858697	170.027	258.609	0.0498371	0.0498371
TI240292S000232	Ava_B0235	Secretion protein HlyD	11	311.632	414.925	299.048	341.868	63.5812	264.855	204.171	295.076	254.701	46.2952	115.019	142.775	142.921	133.572	16.0671	136.997	196.281	0.0301818	0.0301818			TI240292S000232	Ava_B0235	Secretion protein HlyD	11	125.678	153.13	124.742	134.517	16.1264	92.6985	96.8786	134.891	108.156	23.2472	112.668	103.871	110.296	108.945	4.55157	101.555	155.097	0.0563617	0.0563617
TI240292S000233	Ava_B0236	hypothetical protein	16	181.46	175.991	185.927	181.126	4.97639	197.899	183.994	155.862	179.252	21.4159	259.03	174.995	201.58	211.868	42.9521	217.686	295.58	-0.0544902	0.0544902			TI240292S000233	Ava_B0236	hypothetical protein	16	363.759	393.695	380.154	379.203	14.991	353.832	294.042	273.915	307.263	41.5669	263.939	276.891	243.654	261.495	16.7529	244.086	357.809	-0.0012074	0.0012074
TI240292S000234	Ava_B0237	ABC transporter, transmembrane region	11	144.205	173.514	141.056	152.925	17.8999	123.424	129.371	165.995	139.596	23.0542	73.3723	94.2584	86.4541	84.6949	10.5536	86.8751	121.486	-0.00346517	0.00346517
TI240292S000235	Ava_B0238	Lanthionine synthetase C-like	15	210.181	273.231	204.528	229.313	38.139	196.575	174.742	268.836	213.384	49.2478	205.704	239.566	213.671	219.647	17.7043	225.088	306.942	-0.0371977	0.0371977			TI240292S000235	Ava_B0238	Lanthionine synthetase C-like	15	183.859	228.07	164.011	191.98	32.7928	201.2	198.289	253.202	217.564	30.8982	199.563	175.489	198.82	191.29	13.6896	178.637	276.24	0.0730639	0.0730639
TI240292S000236	Ava_B0239	hypothetical protein	16	43.4055	46.4967	41.2602	43.7208	2.63241	45.983	40.1279	43.6218	43.2442	2.94572	165.075	177.859	160.119	167.684	9.15358	171.743	232.034	-0.0500954	0.0500954			TI240292S000236	Ava_B0239	hypothetical protein	16	57.6355	60.5172	59.1078	59.0868	1.44096	99.4093	90.965	119.566	103.313	14.6947	197.91	158.466	190.257	182.211	20.9169	170.603	264.265	0.0743706	0.0743706
TI240292S000239	Ava_B0242	transposase	6	217.682	220.553	203.903	214.046	8.9007	135.598	232.007	200.899	189.501	49.2047	207.285	157.926	177.71	180.974	24.8409	185.683	254.851	-0.0312843	0.0312843			TI240292S000239	Ava_B0242	transposase	6	164.144	191.242	155.557	170.314	18.6257	159.687	106.927	206.72	157.778	49.9239	152.924	147.926	169.031	156.627	11.029	146.256	230.706	0.0987182	0.0987182
TI240292S000248	Ava_B0251	Transposase IS66	6	299.873	310.236	289.863	299.99	10.1873	240.14	249.786	234.604	241.51	7.68348	959.24	779.038	799.515	845.931	98.661	867.558	1168.14	-0.058249	0.058249			TI240292S000248	Ava_B0251	Transposase IS66	6	305.12	310.151	287.465	300.912	11.9144	507.145	444.203	565.68	505.676	60.752	1026.75	1154.53	982.907	1054.73	89.166	985.735	1444.48	-0.00195779	0.00195779
TI240292S000249	Ava_B0252	hypothetical protein	16	112.893	158.367	120.033	130.431	24.4548	92.8475	116.45	127.735	112.344	17.8026	68.0731	68.975	73.1457	70.0646	2.70611	71.7356	101.325	0.013916	0.013916
TI240292S000251	Ava_B0254	hypothetical protein	16	1347.97	1388.29	1308.61	1348.29	39.845	1365.61	1270.17	1076.46	1237.41	147.333	2175.68	1956.54	1985.18	2039.13	119.114	2088.65	2848.37	-0.0363261	0.0363261			TI240292S000251	Ava_B0254	hypothetical protein	16	1879.14	1955.48	1841.87	1892.16	57.9101	2278.83	2561.73	2748.71	2529.75	236.565	2809.06	2817.83	2657.37	2761.42	90.2182	2572.67	3833.43	0.0220934	0.0220934
TI240292S000252	Ava_B0255	hypothetical protein	16	77.7639	75.6842	69.2208	74.223	4.4551	98.3903	76.5542	55.6144	76.853	21.3895	141.866	86.6679	87.173	105.236	31.724	108.354	140.286	-0.150985	0.150985
TI240292S000254	Ava_B0257	hypothetical protein	16	122.327	132.192	106.718	120.412	12.8442	104.727	131.874	124.906	120.502	14.099	269.738	182.21	185.575	212.508	49.5915	218.486	286.456	-0.114891	0.114891
TI240292S000255	Ava_B0258	hypothetical protein	16	206.54	183.151	205.002	198.231	13.0821	136.5	257.822	168.1	187.474	62.9386	347.738	237.168	257.668	280.858	58.8198	288.612	385.66	-0.0802372	0.0802372			TI240292S000255	Ava_B0258	hypothetical protein	16	186.963	185.556	160.969	177.83	14.6186	207.936	145.703	146.881	166.84	35.5951	346.24	395.836	380.131	374.069	25.348	349.244	533.919	0.05785	0.05785
TI240292S000256	Ava_B0259	hypothetical protein	16	68.2471	61.9117	63.5797	64.5795	3.28388	40.818	68.4158	59.7584	56.3307	14.1146	97.4017	117.506	93.4054	102.771	12.9164	105.419	139.475	-0.0861338	0.0861338			TI240292S000256	Ava_B0259	hypothetical protein	16	53.8478	62.6471	66.9864	61.1605	6.69428	70.7586	43.4799	49.7392	54.6592	14.2894	146.352	177.185	162.839	162.125	15.4289	151.617	230.302	0.0487248	0.0487248
TI240292S000266	Ava_B0269	hypothetical protein	16	60.4066	56.7871	60.6007	59.2648	2.14795	52.9118	49.5252	60.4834	54.3068	5.61067	33.4718	59.943	38.8682	44.0944	13.9881	45.4163	60.4212	-0.108373	0.108373
TI240292S000267	Ava_B0270	Protein of unknown function DUF1257	16	130.479	154.539	124.637	136.552	15.8492	112.691	110.847	126.772	116.77	8.71069	67.6546	127.241	82.6468	92.5141	30.9944	95.3238	127.867	-0.0991422	0.0991422
TI240292S000270	Ava_B0273	hypothetical protein	16	44.175	56.1316	47.6587	49.3218	6.14932	57.2392	41.8651	47.7992	48.9678	7.75338	41.7277	48.0143	46.2792	45.3404	3.24675	46.4546	64.8695	-0.0027049	0.0027049
TI240292S000274	Ava_B0277	hypothetical protein	16	178.311	169.274	183.317	176.967	7.1176	143.581	181.601	181.737	168.973	21.9901	60.3611	51.6248	54.2216	55.4025	4.48629	56.7755	77.6501	-0.0328896	0.0328896			TI240292S000274	Ava_B0277	hypothetical protein	16	77.7168	87.9189	90.1162	85.2506	6.61636	94.2403	72.2388	82.7361	83.0717	11.0046	47.6834	46.6035	46.1345	46.8071	0.794316	43.5662	65.7261	0.0390749	0.0390749
TI240292S000280	Ava_B0283	hypothetical protein	16	98.8028	87.2983	97.7723	94.6245	6.36552	71.8161	111.523	77.8645	87.0679	21.3936	326.637	233.907	241.195	267.246	51.5626	274.528	363.668	-0.0916562	0.0916562			TI240292S000280	Ava_B0283	hypothetical protein	16	100.744	105.579	128.279	111.534	14.702	138.653	125.207	197.777	153.879	38.607	351.88	364.255	377.687	364.607	12.9067	339.743	525.121	0.0722575	0.0722575
TI240292S000281	Ava_B0284	hypothetical protein	16	464.674	345.021	448.671	419.455	64.9569	275.747	449.386	303.331	342.821	93.3125	415.027	358.052	359.279	377.453	32.5459	386.85	522.122	-0.0528055	0.0528055			TI240292S000281	Ava_B0284	hypothetical protein	16	352.628	311.552	357.028	340.403	25.0821	261.664	260.139	202.004	241.269	34.0128	414.812	460.738	402.575	426.042	30.6648	397.869	586.957	0.00801717	0.00801717
TI240292S000284	Ava_B0287	hypothetical protein	16	296.861	255.024	301.421	284.435	25.5731	193.248	347.347	287.415	276.003	77.6809	59.3089	63.2356	63.4018	61.9821	2.31655	63.4587	88.6957	-0.000640982	0.000640982			TI240292S000284	Ava_B0287	hypothetical protein	16	62.3334	60.7644	72.9314	65.3431	6.61833	41.3315	44.8858	50.7011	45.6395	4.73007	51.0423	68.9348	63.7794	61.2522	9.21011	57.4736	88.9071	0.0709266	0.0709266
TI240292S000285	Ava_B0288	Excalibur	15	32.4559	34.1833	33.5326	33.3906	0.872426	29.9019	34.935	32.5931	32.4767	2.51854	158.186	168.661	127.216	151.354	21.5507	155.31	198.888	-0.141254	0.141254
TI240292S000286	Ava_B0289	hypothetical protein	16	125.659	176.659	117.174	139.831	32.1748	123.245	112.734	170.202	135.394	30.5999	41.7085	41.8939	46.0589	43.2204	2.45992	44.2686	63.2098	0.0283227	0.0283227			TI240292S000286	Ava_B0289	hypothetical protein	16	56.9956	60.3372	47.0686	54.8005	6.90129	45.0316	44.4128	84.1068	57.8504	22.7408	44.6546	42.0914	37.8293	41.5251	3.44774	38.8052	56.2786	-0.0173408	0.0173408
TI240292S000297	Ava_B0300	Transposase IS66	6	288.939	297.642	294.828	293.803	4.441	252.048	246.409	233.222	243.893	9.66164	940.87	780.769	818.817	846.818	83.643	868.135	1180.91	-0.0417628	0.0417628			TI240292S000297	Ava_B0300	Transposase IS66	6	258.376	329.217	269.178	285.59	38.1659	516.653	427.874	580.333	508.287	76.5734	1054.51	1067.94	979.72	1034.06	47.5325	964.155	1425.27	0.0109209	0.0109209
TI240292S000299	Ava_B0303	hypothetical protein	16	162.85	222.907	163.613	183.123	34.4557	148.409	166.056	205.847	173.437	29.4219	92.3166	68.3273	75.1202	78.588	12.3649	80.6676	109.417	-0.0506997	0.0506997			TI240292S000299	Ava_B0303	hypothetical protein	16	49.6045	55.7315	38.9087	48.0816	8.51417	48.0277	43.038	33.0815	41.3824	7.60941	48.5759	51.1194	58.7098	52.8017	5.27225	49.3934	79.1369	0.117725	0.117725
TI240292S000302	Ava_B0306	hypothetical protein	16	171.741	277.718	169.924	206.461	61.7169	191.133	135.274	223.7	183.369	44.7213	38.831	50.3774	41.1575	43.4553	6.10658	44.5891	60.163	-0.0570391	0.0570391			TI240292S000302	Ava_B0306	hypothetical protein	16	103.623	147.676	71.6941	107.664	38.1518	55.4315	44.5383	45.7818	48.5839	5.96274	30.6488	30.9996	30.2894	30.6459	0.355084	28.5147	43.09	0.0411866	0.0411866
TI240292S000303	Ava_B0307	Type III restriction enzyme, res subunit	6	258.534	238.116	273.846	256.832	17.9259	179.06	259.527	255.774	231.454	45.4128	111.166	95.5519	101.167	102.628	7.90893	105.163	144.326	-0.0276858	0.0276858			TI240292S000303	Ava_B0307	Type III restriction enzyme, res subunit	6	106.772	122.113	93.4446	107.443	14.3462	87.0844	72.5931	100.213	86.6303	13.8158	92.1081	99.694	88.0279	93.2767	5.92019	87.0637	128.392	0.00750933	0.00750933
TI240292S000305	Ava_B0309	hypothetical protein	16	292.843	338.008	299.604	310.152	24.3603	238.885	284.622	305.201	276.236	33.9441	73.9289	75.1307	93.8877	80.9824	11.1924	83.0913	124.492	0.0867236	0.0867236			TI240292S000305	Ava_B0309	hypothetical protein	16	104.031	129.635	92.022	108.563	19.2118	55.7014	70.3788	92.1565	72.7456	18.3424	46.8745	52.4772	54.3799	51.2439	3.9017	47.8674	74.822	0.0870399	0.0870399
TI240292S000306	Ava_B0310	Phosphoadenosine phosphosulfate reductase	15	323.044	300.389	320.626	314.686	12.4405	232.674	355.937	269.546	286.052	63.2675	81.778	65.6875	81.7585	76.408	9.28419	78.3696	112.289	0.0301798	0.0301798			TI240292S000306	Ava_B0310	Phosphoadenosine phosphosulfate reductase	15	233.294	223.007	240.808	232.37	8.93615	186.37	130.497	137.857	151.575	30.3576	51.274	49.5592	45.7569	48.8634	2.8236	45.593	67.0022	0.00244657	0.00244657
TI240292S000308	Ava_B0312	hypothetical protein	16	133.711	115.467	143.135	130.771	14.0661	97.0231	179.879	114.297	130.4	43.712	90.499	83.9377	88.7293	87.722	3.39464	89.8143	124.818	-0.00869262	0.00869262			TI240292S000308	Ava_B0312	hypothetical protein	16	54.4619	69.124	53.0601	58.882	8.8975	47.7956	54.2417	78.8128	60.2834	16.3675	99.1116	103	101.389	101.167	1.9539	94.1758	143.242	0.0503589	0.0503589
TI240292S000315	Ava_B0319	hypothetical protein	16	27.3721	37.6739	29.8124	31.6195	5.38341	39.4486	30.1334	33.5772	34.3864	4.71001	601.57	478.085	449.591	509.749	80.7861	523.25	684.472	-0.107615	0.107615
TI240292S000323	Ava_B0327	hypothetical protein	16	167.478	233.133	166.472	189.028	38.1994	152.063	118.086	226.174	165.441	55.2719	42.1482	60.8492	54.6313	52.5429	9.52381	53.9609	76.394	0.00877565	0.00877565			TI240292S000323	Ava_B0327	hypothetical protein	16	65.7383	68.8778	53.7228	62.7796	7.99901	50.7828	61.4587	97.5495	69.9303	24.5073	47.7703	48.8643	42.0357	46.2234	3.66772	43.1861	62.5864	-0.0183819	0.0183819
TI240292S000324	Ava_B0328	DnaB-like helicase	6	233.304	297.482	225.143	251.976	39.6198	203.972	159.27	320.127	227.79	83.0312	41.3515	77.9668	59.3161	59.5448	18.3087	61.3171	86.0185	-0.0232624	0.0232624
TI240292S000326	Ava_B0330	C-5 cytosine-specific DNA methylase	6	126.706	125.139	129.28	127.041	2.09065	108.517	93.012	148.434	116.654	28.5929	26.8529	40.9083	38.0463	35.2692	7.42784	36.2438	52.4081	0.0343937	0.0343937
TI240292S000328	Ava_B0332	hypothetical protein	16	213.022	261.95	206.054	227.009	30.4603	204.939	182.829	291.399	226.389	57.3753	119.705	183.864	164.498	156.022	32.9084	160.335	229.097	0.0181719	0.0181719
TI240292S000329	Ava_B0333	hypothetical protein	16	269.964	282.886	262.879	271.91	10.1445	186.282	290.599	269.254	248.712	55.1089	133.987	103.994	119.837	119.273	15.0043	122.346	169.741	-0.0147816	0.0147816			TI240292S000329	Ava_B0333	hypothetical protein	16	101.169	116.75	77.1407	98.3533	19.9542	93.1974	87.8767	63.8848	81.6529	15.616	89.3003	105.669	105.344	100.104	9.35807	93.6068	145.622	0.0805996	0.0805996
TI240292S000330	Ava_B0334	hypothetical protein	16	507.718	517.39	508.479	511.196	5.37805	325.145	590.957	414.367	443.49	135.278	337.099	269.869	285.307	297.425	35.2149	305.04	413.645	-0.0477052	0.0477052			TI240292S000330	Ava_B0334	hypothetical protein	16	238.818	358.391	169.168	255.459	95.7029	230.953	197.502	189.227	205.894	22.0925	304.924	340.444	329.708	325.025	18.2172	303.24	463.337	0.0571263	0.0571263
TI240292S000331	Ava_B0335	Predicted transcriptional regulators containing the CopG/Arc/MetJ DNA-binding domain	5	164.455	186.121	164.302	171.626	12.5528	124.371	181.917	157.218	154.502	28.8688	197.437	147.669	162.553	169.22	25.545	173.674	236.032	-0.0471146	0.0471146			TI240292S000331	Ava_B0335	Predicted transcriptional regulators containing the CopG/Arc/MetJ DNA-binding domain	5	152.605	211.084	111.446	158.378	50.069	176.68	124.716	100.152	133.849	39.0729	182.453	192.336	182.05	185.613	5.82603	172.913	260.054	0.0351344	0.0351344
																									TI240292S000332	Ava_B0336	DNA/RNA non-specific endonuclease	6	1555.58	1661.4	1879.98	1698.99	165.435	4445.95	3408.94	3746.95	3867.28	528.875	7081.59	6517.71	7134.46	6911.25	341.841	6445.43	9938.95	0.0693259	0.0693259
TI240292S000333	Ava_B0337	Nuclease A inhibitor-like	15	440.349	469.661	434.298	448.103	18.9134	301.5	585.821	378.708	422.01	147.023	4155.26	3237.94	3596.88	3663.36	462.259	3757.79	5154.75	-0.0312159	0.0312159			TI240292S000333	Ava_B0337	Nuclease A inhibitor-like	15	446.974	482.969	653.308	527.75	110.215	2025.81	1685.55	2136.86	1949.41	235.156	3989.81	3235.8	3951.14	3725.58	424.605	3488.08	5447.18	0.0850088	0.0850088
																									TI240292S000334	Ava_B0338	hypothetical protein	16	329.56	309.049	444.841	361.15	73.2003	556.021	403.211	308.663	422.632	124.817	914.417	956.791	933.15	934.786	21.2341	870.366	1321	0.0475279	0.0475279
																									TI240292S000335	Ava_B0339	hypothetical protein	16	1361.51	1792.61	1911.16	1688.42	289.259	3708.28	3008.66	3550	3422.31	366.875	10658.8	10828.2	10755.4	10747.5	84.9522	9997.79	15205.1	0.049826	0.049826
																									TI240292S000336	Ava_B0340	hypothetical protein	16	430.008	504.573	699.466	544.682	139.134	1702.79	2011.5	1727.1	1813.8	171.65	7712.46	8911.74	7812.32	8145.51	665.453	7611.36	11306	0.0177753	0.0177753
TI240292S000337	Ava_B0341	hypothetical protein	16	424.383	550.216	433.082	469.227	70.2733	373.304	440.533	504.027	439.288	65.3704	3386.33	4029.67	3360.49	3592.16	379.113	3683.12	4933.58	-0.0653952	0.0653952			TI240292S000337	Ava_B0341	hypothetical protein	16	314.34	416.187	375.051	368.526	51.236	1183.1	1094.71	1227.61	1168.47	67.6481	3800.56	4146.73	3665.93	3871.07	248.036	3613.36	5337.21	0.00984898	0.00984898
TI240292S000338	Ava_B0344	hypothetical protein	16	393.698	365.146	390.808	383.217	15.7171	251.041	393.761	356.606	333.802	74.0422	191.093	160.47	188.706	180.09	17.0327	184.606	261.404	0.0156829	0.0156829			TI240292S000338	Ava_B0344	hypothetical protein	16	188.835	132.539	181.828	167.734	30.68	153.04	167.954	150.368	157.121	9.47671	145.759	137	152.985	145.248	8.00484	135.505	211.106	0.0828052	0.0828052
TI240292S000347	Ava_A0003	FHA domain containing protein	15	834.818	1183.94	907.585	975.446	184.186	670.073	885.731	962.784	839.529	151.727	146.684	141.709	157.027	148.473	7.8141	152.06	216.247	0.0229679	0.0229679
TI240292S000348	Ava_A0004	von Willebrand factor, type A	15	2731.59	3010.37	2814.38	2852.12	143.17	2301.03	2161.94	2786.92	2416.63	328.136	305.382	416.994	462.829	395.068	80.981	405.936	613.879	0.0926769	0.0926769			TI240292S000348	Ava_A0004	von Willebrand factor, type A	15	566.173	880.272	422.673	623.039	234.039	347.313	449.505	344.262	380.36	59.9009	173.507	177.906	177.043	176.152	2.33091	163.918	249.758	0.0525496	0.0525496
TI240292S000350	Ava_A0006	von Willebrand factor, type A	15	1025.11	934.476	1104.65	1021.41	85.1467	683.686	1047.29	964.47	898.482	190.572	190.551	222.872	238.236	217.22	24.3401	222.751	323.316	0.0478947	0.0478947			TI240292S000350	Ava_A0006	von Willebrand factor, type A	15	319.449	257.706	218.493	265.216	50.8953	235.912	276.368	243.454	251.912	21.5133	134.333	153.385	136.87	141.529	10.3451	132.18	197.157	0.0237911	0.0237911
TI240292S000353	Ava_A0009	hypothetical protein	16	481.961	501.935	488.717	490.871	10.1595	287.446	511.403	426.625	408.491	113.074	170.836	151.423	140.888	154.382	15.1915	158.267	209.557	-0.0829332	0.0829332			TI240292S000353	Ava_A0009	hypothetical protein	16	199.721	201.855	169.787	190.454	17.9305	188.595	105.799	138.858	144.417	41.6772	93.0655	94.1029	90.8417	92.67	1.66619	86.2589	129.779	0.035312	0.035312
TI240292S000354	Ava_A0010	hypothetical protein	16	547.083	519.425	546.752	537.754	15.8737	316.544	500.485	503.513	440.181	107.083	131.738	111.813	121.543	121.698	9.9633	124.716	172.285	-0.0184188	0.0184188			TI240292S000354	Ava_A0010	hypothetical protein	16	117.437	131.536	77.416	108.796	28.0757	112.917	90.6072	78.5122	94.0123	17.4536	90.1469	77.1397	68.9075	78.7314	10.7087	73.8105	105.174	-0.0466181	0.0466181
TI240292S000355	Ava_A0011	hypothetical protein	16	353.359	427.107	340.496	373.654	46.7359	299.413	274.993	416.493	330.3	75.6373	60.9087	55.6807	62.651	59.7468	3.6275	61.2008	86.6487	0.0167369	0.0167369			TI240292S000355	Ava_A0011	hypothetical protein	16	94.0716	117.118	84.2798	98.4899	16.8593	75.7792	69.6648	57.0005	67.4815	9.57783	35.6248	33.0344	40.3475	36.3356	3.708	33.9947	54.4237	0.116729	0.116729
TI240292S000356	Ava_A0012	hypothetical protein	16	1180	1044.19	1208.16	1144.12	87.6739	687.18	1173.98	996.952	952.703	246.397	251.398	249.108	292.546	264.351	24.4447	270.969	395.047	0.05462	0.05462			TI240292S000356	Ava_A0012	hypothetical protein	16	377.952	364.611	361.486	368.016	8.74511	286.304	270.471	239.953	265.576	23.5599	150.006	162.21	144.054	152.09	9.25549	141.937	209.687	0.0100965	0.0100965
TI240292S000357	Ava_A0013	hypothetical protein	16	1817.08	1390.22	1841.03	1682.78	253.641	1070.77	1786.03	1564.98	1473.93	366.221	251.631	269.104	318.914	279.883	34.9122	287.088	425.746	0.0747515	0.0747515			TI240292S000357	Ava_A0013	hypothetical protein	16	500.616	387.304	510.202	466.041	68.3561	306.917	333.808	277.34	306.022	28.2447	77.8844	121.62	93.3786	97.6278	22.1755	92.0294	136.903	0.00985464	0.00985464
TI240292S000358	Ava_A0014	hypothetical protein	16	1613.97	1458.83	1661.54	1578.11	106.006	957.203	1609.45	1357.37	1308.01	328.911	333.178	246.401	306.922	295.5	44.5019	303.276	428.371	0.00851089	0.00851089			TI240292S000358	Ava_A0014	hypothetical protein	16	503.109	487.017	501.263	497.13	8.80676	359.461	274.626	271.824	301.97	49.8084	104.07	112.201	112.277	109.516	4.71633	102.095	156.915	0.0648894	0.0648894
TI240292S000359	Ava_A0015	hypothetical protein	16	218.338	203.671	227.807	216.606	12.1606	139.328	251.854	201.197	197.46	56.3562	206.74	177.024	167.905	183.89	20.3074	188.566	249.84	-0.0826964	0.0826964			TI240292S000359	Ava_A0015	hypothetical protein	16	85.9586	78.3291	88.8882	84.392	5.45106	87.6301	80.4442	66.1539	78.0761	10.9322	233.255	242.813	248.56	241.543	7.73112	225.024	346.677	0.06789	0.06789
TI240292S000360	Ava_A0016	hypothetical protein	16	482.215	577.933	520.694	526.947	48.1644	390.282	469.251	453.547	437.694	41.8033	247.059	239.306	275.166	253.844	18.8683	260.098	374.846	0.0402004	0.0402004			TI240292S000360	Ava_A0016	hypothetical protein	16	101.747	168.511	110.119	126.792	36.3713	82.8966	89.6822	60.1002	77.5597	15.4963	249.498	248.113	257.877	251.829	5.28294	234.45	360.481	0.0649881	0.0649881
TI240292S000362	Ava_A0019	hypothetical protein	16	168.693	185.029	187.993	180.572	10.3932	120.873	150.009	178.596	149.826	28.8618	96.1003	156.8	106.82	119.907	32.3968	123.377	163.822	-0.101069	0.101069			TI240292S000362	Ava_A0019	hypothetical protein	16	87.4418	96.5699	76.0201	86.6773	10.2962	82.3696	64.6584	56.3679	67.7987	13.2822	110.943	131.459	113.703	118.702	11.1337	110.999	164.75	0.0164135	0.0164135
TI240292S000363	Ava_A0020	hypothetical protein	16	423.553	476.155	414.02	437.909	33.4627	312.896	409.85	455.788	392.845	72.9481	208.585	135.483	189.149	177.739	37.8631	182.66	262.302	0.0247393	0.0247393			TI240292S000363	Ava_A0020	hypothetical protein	16	173.483	175.08	107.444	152.002	38.5969	167.322	127.152	148.277	147.584	20.0943	139.248	124.559	142.048	135.285	9.39421	126.32	196.387	0.0800906	0.0800906
TI240292S000364	Ava_A0021	ParB-like partition protein	15	223.279	187.697	220.154	210.376	19.7027	177.782	238.773	205.668	207.408	30.5327	75.7173	92.2194	87.9926	85.3098	8.57194	87.4605	122.857	0.00433104	0.00433104			TI240292S000364	Ava_A0021	ParB-like partition protein	15	180.676	207.567	133.515	173.919	37.4853	139.485	178.862	182.945	167.097	23.9999	98.432	87.688	86.2721	90.7974	6.64961	84.7997	125.424	0.0117388	0.0117388
TI240292S000365	Ava_A0022	Cobyrinic acid a,c-diamide synthase	15	890.385	1183	857.965	977.115	179.034	796.116	773.245	1118.97	896.111	193.342	253.875	331.478	299.445	294.932	38.9981	302.574	422.106	-0.00741354	0.00741354			TI240292S000365	Ava_A0022	Cobyrinic acid a,c-diamide synthase	15	447.985	747.329	364.529	519.948	201.291	375.607	403.312	480.066	419.662	54.1149	280.034	305.306	246.393	277.244	29.5557	259.455	372.085	-0.0351044	0.0351044
TI240292S000366	Ava_A0023	hypothetical protein	16	535.094	774.177	611.037	640.102	122.163	705.012	571.254	753.177	676.481	94.258	295.986	281.724	304.527	294.079	11.5201	301.096	423.499	0.00809961	0.00809961			TI240292S000366	Ava_A0023	hypothetical protein	16	827.238	1255.52	719.861	934.207	283.399	730.474	591.143	603.791	641.802	77.0514	226.83	237.044	257.199	240.358	15.4531	224.359	352.366	0.093197	0.093197
																									TI240292S000370	Ava_A0027	hypothetical protein	16	255.228	158.645	342.384	252.086	91.9095	693.578	581.34	379.753	551.557	159.018	399.917	369.591	392.581	387.363	15.822	361.066	551.743	0.0571198	0.0571198
TI240292S000371	Ava_A0028	hypothetical protein	16	613.21	607.197	690.301	636.903	46.3418	625.422	517.409	538.451	560.427	57.2619	240.156	247.131	244.408	243.898	3.51534	249.585	345.302	-0.0149935	0.0149935			TI240292S000371	Ava_A0028	hypothetical protein	16	794.321	589.956	820.638	734.972	126.275	446.79	485.103	332.485	421.459	79.3996	227.327	236.666	201.099	221.697	18.4395	207.178	299.885	-0.0202694	0.0202694
TI240292S000372	Ava_A0029	DnaB helicase	6	402.249	534.1	422.62	452.99	70.978	491.536	294.555	505.25	430.447	117.886	159.766	183.314	185.083	176.054	14.1338	180.415	255.833	0.0182467	0.0182467			TI240292S000372	Ava_A0029	DnaB helicase	6	366.773	422.372	338.61	375.918	42.6232	207.061	213.801	303.794	241.552	54.0084	131.567	143.075	121.304	131.982	10.8915	123.333	179.59	-0.0112996	0.0112996
TI240292S000373	Ava_A0030	hypothetical protein	16	209.697	243.222	206.224	219.714	20.4326	155.551	207.694	207.465	190.237	30.0388	82.3632	74.5605	76.0495	77.6577	4.14252	79.535	108.772	-0.0320438	0.0320438			TI240292S000373	Ava_A0030	hypothetical protein	16	133.9	185.966	105.403	141.757	40.852	117.173	105.721	163.43	128.774	30.5541	94.3748	84.591	71.334	83.4333	11.5639	78.2308	110.378	-0.0624827	0.0624827
TI240292S000374	Ava_A0031	phage integrase	6	396.094	418.742	406.595	407.144	11.3336	284.67	444.009	474.528	401.069	101.953	320.881	369.098	280.199	323.393	44.503	331.81	430.203	-0.11997	0.11997			TI240292S000374	Ava_A0031	phage integrase	6	194.571	202.626	166.738	187.978	18.8301	253.591	225.417	303.796	260.935	39.7025	244.269	283.941	214.702	247.637	34.742	232.219	329.588	-0.0531495	0.0531495
TI240292S000386	Ava_C0011	extracellular solute-binding protein, family 5	11	238.175	307.845	270.932	272.317	34.8558	244.545	249.565	309.614	267.908	36.2058	337.487	367.522	397.248	367.419	29.8806	376.527	541.936	0.0382348	0.0382348			TI240292S000386	Ava_C0011	extracellular solute-binding protein, family 5	11	151.17	193.749	201.939	182.286	27.2565	194.373	236.357	199.155	209.962	22.9836	400.788	383.941	402.025	395.585	10.103	368.386	564.104	0.0596321	0.0596321
TI240292S000389	Ava_C0014	Oligopeptide/dipeptide ABC transporter, ATP-binding protein-like	11	403.486	408.091	413.605	408.394	5.06659	309.97	386.898	473.141	390.003	81.6294	123.671	173.547	156.197	151.138	25.3202	155.172	218.819	0.00468817	0.00468817
TI240292S000397	Ava_C0022	Transposase, IS891/IS1136/IS1341	6	34.9367	35.6124	34.3011	34.9501	0.655727	27.7612	34.0324	30.6611	30.8182	3.13858	84.9528	62.0609	56.7272	67.9136	14.9954	69.8055	89.7502	-0.145719	0.145719			TI240292S000397	Ava_C0022	Transposase, IS891/IS1136/IS1341	6	62.8971	57.8568	64.1979	61.6506	3.34928	74.2883	45.361	44.5287	54.726	16.9466	75.4081	76.1339	87.4805	79.6741	6.77025	74.4642	118.519	0.109825	0.109825
TI240292S000400	Ava_C0025	NAD(P)H dehydrogenase (quinone)	15	155.497	187.108	141.027	161.211	23.5658	125.824	94.1529	172.248	130.742	39.2793	31.3317	33.6157	33.1686	32.7053	1.21042	33.4842	46.5968	-0.00677394	0.00677394
TI240292S000401	Ava_C0026	Major facilitator superfamily MFS_1	11	127.894	127.404	126.529	127.276	0.691612	112.106	91.8047	136.437	113.449	22.3466	64.2211	83.2393	71.7004	73.0536	9.581	74.9446	102.808	-0.031556	0.031556
TI240292S000402	Ava_C0027	Transcriptional Regulator, AraC family	5	26.559	28.3098	28.1597	27.6762	0.970371	28.4531	27.6617	29.3309	28.4819	0.834998	35.6468	42.5797	35.2161	37.8142	4.13263	38.7749	51.8379	-0.0686506	0.0686506			TI240292S000402	Ava_C0027	Transcriptional Regulator, AraC family	5	37.2948	35.3309	41.4031	38.0096	3.09854	39.0015	37.8234	46.3193	41.048	4.60284	44.7697	49.0668	45.5587	46.465	2.28744	43.3327	65.1139	0.034186	0.034186
																									TI240292S000407	Ava_C0032	hypothetical protein	16	464.547	529.887	596.599	530.345	66.0274	532.478	781.336	471.731	595.182	164.051	493.166	468.806	404.19	455.387	45.9808	426.021	610.624	-0.0357531	0.0357531
TI240292S000408	Ava_C0033	RNA-directed DNA polymerase	6	3809.23	2797.88	3876.1	3494.4	604.129	3480.67	4143.37	3333.91	3652.65	431.266	3098.51	3226.43	3421.02	3248.65	162.404	3326.95	4720.54	0.0199295	0.0199295			TI240292S000408	Ava_C0033	RNA-directed DNA polymerase	6	3596.37	3236.01	4023.24	3618.54	394.081	3479.27	4106.03	3244.51	3609.93	445.375	3164.91	3031.89	3125.8	3107.54	68.3662	2893.26	4408.19	0.0527533	0.0527533
TI240292S000425	Ava_C0050	Hemolysin-type calcium-binding region	15	348.711	426.506	330.97	368.729	50.8163	622.783	309.276	423.139	451.733	158.697	149.416	191.724	205.375	182.172	29.1766	187.004	276.074	0.0665458	0.0665458			TI240292S000425	Ava_C0050	Hemolysin-type calcium-binding region	15	775.569	667.271	783.705	742.182	65.0022	219.05	302.13	282.111	267.764	43.3585	186.333	214.897	198.606	199.945	14.3294	186.72	282.184	0.0421207	0.0421207
TI240292S000426	Ava_C0051	hypothetical protein	16	154.231	128.045	139.531	140.602	13.1256	126.112	171.224	125.414	140.917	26.2491	176.499	182.12	179.03	179.216	2.81503	183.4	253.334	-0.0172499	0.0172499			TI240292S000426	Ava_C0051	hypothetical protein	16	311.288	235.791	286.072	277.717	38.4355	150.365	138	147.331	145.232	6.44411	148.967	170.267	183.898	167.711	17.6051	156.934	249.51	0.108067	0.108067
TI240292S000427	Ava_C0052	Abortive infection protein	15	263.595	308.293	270.738	280.875	24.0116	194.591	222.262	278.668	231.84	42.8491	1079.04	946.408	921.934	982.461	84.5301	1006.92	1349.94	-0.0629529	0.0629529			TI240292S000427	Ava_C0052	Abortive infection protein	15	115.004	158.515	80.6143	118.044	39.0395	211.392	121.873	209.957	181.074	51.2749	1033.95	994.621	989.109	1005.89	24.4533	936.664	1410.94	0.0371707	0.0371707
TI240292S000428	Ava_C0053	hypothetical protein	16	396.562	369.673	405.384	390.54	18.602	329.533	368.285	411.942	369.92	41.2292	174.275	204.043	220.347	199.555	23.3617	204.659	298.196	0.0526109	0.0526109			TI240292S000428	Ava_C0053	hypothetical protein	16	217.25	197.007	220.948	211.735	12.888	168.476	181.246	250.366	200.029	44.0577	247.144	245.599	219.735	237.493	15.398	221.692	323.919	-0.00604237	0.00604237
TI240292S000429	Ava_C0054	hypothetical protein	16	634.923	566.018	622.41	607.784	36.707	471.782	697.124	594.546	587.817	112.821	211.667	227.693	258.44	232.6	23.7694	238.473	348.51	0.057293	0.057293			TI240292S000429	Ava_C0054	hypothetical protein	16	531.065	429.121	542.598	500.928	62.4536	231.719	253.516	388.479	291.238	84.9156	219.953	250.095	240.905	236.984	15.4491	221.223	338.283	0.0581839	0.0581839
TI240292S000430	Ava_C0055	hypothetical protein	16	152.093	157.633	166.184	158.637	7.09891	149.146	174.653	174.111	165.97	14.5722	144.563	163.165	133.267	146.999	15.0971	150.712	198.989	-0.0876647	0.0876647			TI240292S000430	Ava_C0055	hypothetical protein	16	208.208	221.418	218.005	215.877	6.85721	109.474	91.4426	142.273	114.397	25.77	146.289	149.461	144.738	146.83	2.40734	136.658	206.189	0.0391869	0.0391869
TI240292S000433	Ava_C0058	Tetrahydrofolate dehydrogenase/cyclohydrolase	10	227.002	258.77	235.929	240.567	16.3837	184.413	207.554	226.527	206.165	21.0914	221.601	231.78	218.411	223.931	6.98241	229.235	312.886	-0.0345931	0.0345931			TI240292S000433	Ava_C0058	Tetrahydrofolate dehydrogenase/cyclohydrolase	10	176.48	225.208	156.153	185.947	35.4877	256.522	240.396	387.663	294.86	80.7727	198.524	198.631	214.589	203.914	9.24452	190.123	296.167	0.0826089	0.0826089
TI240292S000450	Ava_C0075	DNA polymerase III, beta chain	6	47.376	51.7097	45.0045	48.0301	3.40012	46.4254	35.8982	53.4085	45.244	8.8147	27.6983	35.3919	30.5797	31.2233	3.88696	32.0269	43.8762	-0.0329846	0.0329846
TI240292S000453	Ava_C0078	DNA polymerase I-like	6	29.6951	32.2715	33.4988	31.8218	1.94128	32.6677	30.1599	31.7451	31.5243	1.26841	62.2916	59.0825	51.3628	57.5789	5.61736	59.0268	77.363	-0.0990658	0.0990658
TI240292S000454	Ava_C0079	Transposase, IS4	6	393	332.163	356.996	360.72	30.5888	473.487	419.5	258.837	383.941	111.656	3212.27	2637.96	2790.37	2880.2	297.506	2952.99	4021.22	-0.0404406	0.0404406			TI240292S000454	Ava_C0079	Transposase, IS4	6	1249.03	1171.78	1570.48	1330.43	211.447	3068.89	2477.47	2561.76	2702.7	319.91	3572.74	3440.56	3572.91	3528.73	76.3637	3285.34	5022.3	0.0572585	0.0572585
TI240292S000455	Ava_C0080	transposase	6	490.081	488.083	429.199	469.121	34.5879	543.444	430.113	386.633	453.397	80.9569	3455.03	2704.21	2960.02	3039.75	381.711	3118.07	4259.99	-0.0370993	0.0370993			TI240292S000455	Ava_C0080	transposase	6	987.812	1047.06	1241.12	1092	132.501	1675.98	1563.42	1625.98	1621.79	56.3945	4258.75	4362.42	4309.87	4310.35	51.8355	4010.69	6095.64	0.049081	0.049081
TI240292S000463	Ava_C0088	putative transposase	6	195.925	251.839	180.842	209.535	37.4038	149.215	121.414	157.035	142.555	18.7214	254.673	192.583	198.552	215.269	34.2547	220.974	294.851	-0.0760443	0.0760443			TI240292S000463	Ava_C0088	putative transposase	6	217.101	290.711	180.011	229.274	56.345	154.377	110.187	144.415	136.326	23.1787	231.408	180.397	216.805	209.537	26.2704	196.314	302.655	0.0677026	0.0677026
TI240292S000466	Ava_C0091	Peptidoglycan-binding domain 1	15	172.492	170.815	165.538	169.615	3.62899	242.501	150.719	165.533	186.251	49.2739	319.887	360.005	372.793	350.895	27.604	359.573	512.702	0.0257845	0.0257845
TI240292S000467	Ava_C0092	hypothetical protein	16	168.529	200.62	181.824	183.657	16.1239	228.233	167.963	175.355	190.517	32.8716	207.878	206.574	222.552	212.335	8.8722	217.414	307.724	0.0166972	0.0166972			TI240292S000467	Ava_C0092	hypothetical protein	16	427.881	305.759	391.908	375.183	62.7555	270.348	496.432	313.519	360.1	120.024	282.943	259.404	292.808	278.385	17.1625	259.814	404.388	0.0815919	0.0815919
TI240292S000468	Ava_C0093	Endoribonuclease L-PSP	6	133.692	133.701	138.619	135.338	2.84203	138.129	128.336	129.751	132.072	5.29278	83.1043	91.6886	82.7153	85.8361	5.07218	87.9219	119.312	-0.0436383	0.0436383
TI240292S000469	Ava_C0094	hypothetical protein	16	239.945	247.315	247.384	244.881	4.27509	252.216	217.396	248.846	239.486	19.2047	85.1603	97.0861	95.5816	92.6093	6.49477	94.8822	133.246	0.00524882	0.00524882
TI240292S000470	Ava_C0095	hypothetical protein	16	243.446	253.805	239.607	245.619	7.34435	323.26	216.576	223.709	254.515	59.642	218.381	182.411	188.175	196.322	19.3195	201.263	272.627	-0.0480049	0.0480049
TI240292S000471	Ava_C0096	hypothetical protein	16	73.5261	64.121	70.8439	69.497	4.84506	122.44	64.1363	70.0769	85.5511	32.0846	48.8327	72.3008	61.3744	60.836	11.7434	62.4935	87.2109	-0.0128327	0.0128327
																									TI240292S000475	Ava_C0100	Transcriptional Regulator, TetR family	5	2019.39	1415.03	2306.9	1913.77	455.22	1445.31	2591.08	1385.26	1807.22	679.508	2612.64	2910.08	2710.19	2744.31	151.628	2560.24	3859.97	0.0388494	0.0388494
TI240292S000476	Ava_C0101	hypothetical protein	16	898.58	1168.93	868.728	978.745	165.377	877.085	651.958	1304.18	944.407	331.281	86.1921	125.35	114.65	108.731	20.2391	111.677	159.301	0.0186642	0.0186642
TI240292S000477	Ava_C0102	Glucose-methanol-choline oxidoreductase	15	464.731	603.695	436.568	501.665	89.4758	440.98	383.09	649.667	491.246	140.217	185.263	226.568	214.738	208.856	21.2716	214.128	300.309	0.00203129	0.00203129
TI240292S000478	Ava_C0103	salicylate esterase	15	218.584	274.594	227.358	240.179	30.1255	294.737	189.497	339.407	274.547	76.9673	99.9215	123.525	141.779	121.742	20.9855	125.004	188.05	0.0892055	0.0892055
TI240292S000479	Ava_C0104	Cupin	15	164.692	179.706	153.954	166.118	12.9352	140.928	134.637	180.478	152.014	24.8501	260.077	201.659	190.642	217.459	37.3172	223.282	291.591	-0.111938	0.111938
TI240292S000480	Ava_C0106	Isochorismatase hydrolase	15	129.806	145.76	133.045	136.204	8.43324	119.523	135.037	140.796	131.785	11.0031	101.723	107.056	97.0158	101.931	5.02324	104.386	140.81	-0.0523439	0.0523439			TI240292S000480	Ava_C0106	Isochorismatase hydrolase	15	103.493	122.782	144.736	123.67	20.636	125.164	132.992	156.93	138.362	16.5499	127.85	124.13	123.104	125.028	2.49697	116.392	175.479	0.0382484	0.0382484
TI240292S000481	Ava_C0107	Alpha/beta hydrolase fold	15	284.599	288.11	243.155	271.955	25.0027	217.99	206.845	290.68	238.505	45.5272	97.351	124.318	118.675	113.448	14.2228	116.37	164.792	0.013985	0.013985
TI240292S000483	Ava_C0109	short chain dehydrogenase	15	325.04	374.115	285.808	328.321	44.2448	270.801	242.367	339.94	284.369	50.1814	106.615	146.262	135.845	129.574	20.5543	133.006	188.853	0.0150291	0.0150291
TI240292S000484	Ava_C0110	hypothetical protein	16	155.396	131.649	153.575	146.873	13.2161	174.313	139.235	143.592	152.38	19.1188	109.332	140.075	131.416	126.941	15.8524	130.21	183.4	0.00657846	0.00657846
TI240292S000485	Ava_C0111	DSBA oxidoreductase	15	98.302	102.744	89.311	96.7856	6.84355	82.0441	84.5243	100.094	88.8874	9.78394	199.932	172.392	170.791	181.038	16.3817	185.562	249.425	-0.0592217	0.0592217
TI240292S000491	Ava_C0117	Serine/Threonine protein kinase and Signal Transduction Histidine Kinase	15	213.72	220.528	228.924	221.057	7.61603	176.575	213.644	271.493	220.57	47.8366	65.2882	89.118	90.5426	81.6496	14.1873	83.8397	122.743	0.0546095	0.0546095
TI240292S000495	Ava_C0121	Cobyrinic acid a,c-diamide synthase	15	1504.95	1566.79	1582.15	1551.3	40.8668	1030.26	1113.09	1511	1218.12	257.001	200.199	241.002	225.492	222.231	20.596	227.795	317.265	-0.0072614	0.0072614			TI240292S000495	Ava_C0121	Cobyrinic acid a,c-diamide synthase	15	170.267	199.566	129.22	166.351	35.336	137.959	99.0463	236.59	157.865	70.8995	39.2385	36.739	36.0166	37.3314	1.69063	34.8064	51.9007	0.0233185	0.0233185
TI240292S000496	Ava_C0122	HNH endonuclease	6	102.156	83.1198	125.404	103.56	21.1772	84.5467	100.17	86.7124	90.4763	8.46428	31.0568	26.3531	29.3348	28.9149	2.3798	29.6323	41.2585	-0.00721058	0.00721058			TI240292S000496	Ava_C0122	HNH endonuclease	6	54.2628	46.6149	44.4766	48.4515	5.14506	39.881	43.3409	38.6414	40.6211	2.43558	30.0186	26.6757	28.1836	28.2927	1.67412	26.4013	39.9699	0.0445925	0.0445925
TI240292S000497	Ava_C0123	ParB-like partition protein	15	57.5711	48.3304	55.656	53.8525	4.87719	45.7856	49.6878	44.1669	46.5468	2.83809	26.7491	33.5047	31.9025	30.7187	3.52996	31.5029	44.4283	0.008993	0.008993			TI240292S000497	Ava_C0123	ParB-like partition protein	15	43.6356	48.8305	43.8504	45.4388	2.93925	38.3744	34.6493	33.5584	35.5274	2.52524	35.1158	29.7289	30.135	31.6599	2.99979	29.6071	43.8117	0.0120476	0.0120476
TI240292S000509	Ava_C0135	hypothetical protein	16	118.938	126.279	121.444	122.22	3.73192	100.035	81.7972	167.778	116.537	45.3036	48.7494	69.7314	68.746	62.409	11.8398	64.1048	93.6006	0.0495852	0.0495852
TI240292S000511	Ava_C0137	hypothetical protein	16	285.496	241.252	284.309	270.352	25.2088	173.412	189.118	259.279	207.269	45.7208	105.94	121.266	128.247	118.484	11.4104	121.461	174.974	0.0387829	0.0387829
TI240292S000514	Ava_C0140	hypothetical protein	16	119.084	104.995	110.967	111.682	7.07187	74.7044	71.9518	114.205	86.9535	23.6401	50.7787	43.2877	56.1037	50.0567	6.43845	51.3497	75.4636	0.0629981	0.0629981
TI240292S000515	Ava_C0141	molecular chaperone DnaK	15	400.949	386.405	396.524	394.626	7.45553	269.546	246.306	474.163	330.005	125.384	192.502	210.228	233.614	212.115	20.6207	217.447	316.217	0.0511253	0.0511253
TI240292S000516	Ava_C0142	DSBA oxidoreductase	15	151.008	142.213	156.377	149.866	7.15078	111.155	99.0268	180.014	130.065	43.6797	82.4555	83.4508	95.4747	87.127	7.24643	89.2903	129.457	0.0477717	0.0477717
TI240292S000517	Ava_C0143	Heat shock protein Hsp20	15	277.449	259.668	287.866	274.994	14.2582	171.717	186.637	326.045	228.133	85.1217	215.659	137.328	202.007	184.998	41.8437	190.173	277.095	0.0427049	0.0427049
TI240292S000518	Ava_C0144	chaperonin GroEL	4	234.131	279.531	264.617	259.426	23.1407	310.708	177.342	315.295	267.782	78.3569	81.3854	113.4	99.0891	97.9581	16.0371	100.564	140.256	-0.010515	0.010515
TI240292S000520	Ava_C0146	hypothetical protein	16	1220.19	1065.84	1223.84	1169.96	90.1851	1082.53	1232.36	1113.92	1142.94	79.0169	439.447	420.062	441.748	433.752	11.9121	443.99	619.213	-0.00362119	0.00362119			TI240292S000520	Ava_C0146	hypothetical protein	16	1228.51	933.535	1296.05	1152.7	192.783	671.662	923.051	729.303	774.672	131.692	513.402	531.794	474.595	506.597	29.2004	472.687	694.791	0.00274658	0.00274658
TI240292S000521	Ava_C0147	hypothetical protein	16	620.081	713.355	613.067	648.834	55.9864	536.25	580.584	628.912	581.915	46.3454	400.139	276.192	287.273	321.201	68.586	330.098	436.349	-0.0981425	0.0981425
TI240292S000523	Ava_C0149	metallothionein, family 14	15	1050.41	987.447	1066.16	1034.67	41.6494	912.421	1198.25	986.77	1032.48	148.298	1020.61	805.887	816.77	881.09	120.953	904.016	1207.5	-0.0722532	0.0722532			TI240292S000523	Ava_C0149	metallothionein, family 14	15	1037.44	1074.27	1286.04	1132.58	134.168	1154.58	753.181	782.994	896.917	223.637	1008.64	1191.56	1001.69	1067.29	107.671	998.465	1467.68	0.00219643	0.00219643
TI240292S000524	Ava_C0150	hypothetical protein	16	2057.45	2138.26	2113.32	2103.01	41.3805	1769.29	2043.01	2190.82	2001.04	213.877	1457.56	1386.66	1469.84	1438.02	44.8987	1472.08	2056.78	-0.00109208	0.00109208			TI240292S000524	Ava_C0150	hypothetical protein	16	657.549	632.847	816.718	702.371	99.7945	691.61	593.757	731.344	672.237	70.8101	1760.6	1875.1	1737.11	1790.94	73.8295	1669.39	2496.09	0.027129	0.027129
TI240292S000525	Ava_C0151	glucose-6-phosphate 1-dehydrogenase	7	696.459	946.985	745.674	796.373	132.735	690.318	651.586	963.078	768.327	169.767	991.936	1050.97	1092.12	1045.01	50.3559	1070.15	1512.38	0.0145245	0.0145245			TI240292S000525	Ava_C0151	glucose-6-phosphate 1-dehydrogenase	7	180.531	279.956	230.887	230.458	49.714	306.51	368.016	443.385	372.637	68.5545	1330.61	1337.73	1232.2	1300.18	58.9794	1212.25	1792.28	0.0111338	0.0111338
TI240292S000526	Ava_C0152	6-phosphogluconate dehydrogenase related protein	7	324.465	359.225	339.943	341.211	17.4149	248.28	224.667	329.41	267.452	54.9404	62.7724	93.5392	79.0787	78.4635	15.3926	80.6067	112.458	-0.0135872	0.0135872
TI240292S000527	Ava_C0153	hypothetical protein	16	271.214	279.972	253.966	268.384	13.2318	158.643	259.915	232.482	217.013	52.3781	130.943	102.135	85.4275	106.169	23.0244	109.117	138.202	-0.171414	0.171414
TI240292S000528	Ava_C0154	hypothetical protein	16	309.587	252.471	301.823	287.96	30.9789	208.954	324.333	290.394	274.56	59.2969	89.5452	108.281	105.989	101.272	10.22	103.826	146.95	0.0147235	0.0147235			TI240292S000528	Ava_C0154	hypothetical protein	16	122.224	123.255	131.872	125.783	5.29777	109.014	106.931	184.259	133.401	44.0562	103.664	130.019	118.167	117.283	13.1996	109.797	167.012	0.0501168	0.0501168
TI240292S000530	Ava_C0156	Multi-sensor Hybrid Histidine Kinase	13	67.4694	71.8116	65.2104	68.1638	3.35493	57.8093	69.1125	62.9078	63.2765	5.6606	175.381	160.187	150.331	161.966	12.6191	165.969	221.341	-0.07065	0.07065			TI240292S000530	Ava_C0156	Multi-sensor Hybrid Histidine Kinase	13	73.9059	81.5064	74.7709	76.7277	4.16101	110.647	92.0942	88.6217	97.1208	11.8416	222.984	222.423	205.683	217.03	9.83051	202.351	299.173	0.0111388	0.0111388
TI240292S000537	Ava_C0165	Zinc-containing alcohol dehydrogenase superfamily	15	380.951	349.853	399.912	376.905	25.2739	236.476	319.463	406.329	320.756	84.9339	237.079	266.76	288.637	264.159	25.8773	270.804	392.123	0.0454789	0.0454789
TI240292S000538	Ava_C0166	Threonine dehydrogenase and related Zn-dependent dehydrogenase-like	15	117.06	100.774	127.639	115.158	13.5333	70.4858	85.5711	122.356	92.8043	26.6809	219.057	225.804	232.471	225.777	6.70692	231.118	324.134	0.00417414	0.00417414
TI240292S000539	Ava_C0167	Streptomyces cyclase/dehydrase	15	72.4032	69.5784	68.7739	70.2519	1.90603	91.8249	56.0911	73.7129	73.8763	17.8674	89.9124	107.285	104.488	100.562	9.32807	103.08	145.319	0.00969233	0.00969233
TI240292S000541	Ava_C0169	transposase	6	50.7572	45.7274	44.302	46.9289	3.39117	51.828	47.8266	56.5828	52.0791	4.38352	142.569	214.094	144.174	166.945	40.8395	171.684	224.332	-0.122631	0.122631			TI240292S000541	Ava_C0169	transposase	6	61.0958	92.5332	65.8992	73.1761	16.935	96.1955	89.7485	50.1772	78.7071	24.917	123.444	160.596	124.573	136.205	21.1311	127.839	185.787	-0.0175766	0.0175766
TI240292S000542	Ava_C0170	putative transposase	6	35.5817	37.2255	37.5129	36.7733	1.04195	40.0634	38.572	33.7431	37.4595	3.30372	99.3076	72.0741	82.0792	84.487	13.7755	86.7332	118.595	-0.0392428	0.0392428			TI240292S000542	Ava_C0170	putative transposase	6	54.0562	49.9252	48.1894	50.7236	3.01379	32.2972	35.2696	51.4406	39.6691	10.3021	150.478	149.103	150.772	150.118	0.891057	139.63	212.764	0.052369	0.052369
TI240292S000544	Ava_C0172	Transposase, IS4	6	37.3235	31.2411	31.1716	33.2454	3.53194	43.0711	35.2354	37.3354	38.5473	4.05602	136.101	284.427	153.276	191.268	81.1338	197.452	258.186	-0.171102	0.171102
TI240292S000546	Ava_C0174	phosphoenolpyruvate synthase	15	154.693	165.092	172.527	164.104	8.95801	134.253	190.958	146.953	157.388	29.7577	138.253	138.191	135.031	137.158	1.84245	140.354	192.482	-0.0276512	0.0276512			TI240292S000546	Ava_C0174	phosphoenolpyruvate synthase	15	167.046	164.427	169.285	166.919	2.43119	152.728	145.619	206.38	168.242	33.2189	163.752	173.737	159.101	165.53	7.47818	154.333	229.715	0.0207551	0.0207551
TI240292S000552	Ava_C0180	hypothetical protein	16	43.3404	63.5671	43.2377	50.0484	11.7077	44.8829	46.5512	54.1876	48.5406	4.96105	169.752	192.724	161.986	174.821	15.9837	179.193	238.866	-0.072037	0.072037			TI240292S000552	Ava_C0180	hypothetical protein	16	51.8153	64.4561	58.6091	58.2935	6.32629	51.5384	48.7062	84.3265	61.5237	19.7985	144.785	140.856	152.076	145.906	5.69347	135.985	210.827	0.0763222	0.0763222
TI240292S000559	Ava_C0187	Transposase IS66	6	283.115	325.175	290.184	299.492	22.5215	260.778	253.735	254.602	256.372	3.8407	926.464	804.433	859.043	863.313	61.1272	884.514	1219.43	-0.0208882	0.0208882			TI240292S000559	Ava_C0187	Transposase IS66	6	294.538	327.757	266.99	296.429	30.4275	493.497	433.797	629.931	519.075	100.537	1003.14	1155	995.476	1051.2	89.9711	982.503	1450.55	0.00894384	0.00894384
TI240292S000563	Ava_C0192	ATPase	15	288.91	335.525	283.109	302.515	28.7346	352.87	224.214	320.073	299.052	66.8542	382.415	464.724	541.459	462.866	79.5385	475.262	716.763	0.0923558	0.0923558			TI240292S000563	Ava_C0192	ATPase	15	465.264	611.512	411.626	496.134	103.457	369.991	462.13	482.968	438.363	60.1215	588.016	503.426	570.043	553.828	44.5649	517.472	796.028	0.0660413	0.0660413
TI240292S000564	Ava_C0193	Integrase, catalytic region	6	357.694	418.504	397.273	391.157	30.8629	434.228	323.691	414.345	390.754	58.9235	278.411	327.284	351.108	318.934	37.0608	327.085	475.783	0.0504912	0.0504912			TI240292S000564	Ava_C0193	Integrase, catalytic region	6	784.54	813.704	583.731	727.325	125.208	497.444	503.352	781.548	594.115	162.349	339.575	345.493	309.144	331.404	19.5036	309.243	453.629	-0.000219225	0.000219225
TI240292S000571	Ava_C0200	hypothetical protein	16	161.208	155.969	156.919	158.032	2.79113	110.169	159.401	166.696	145.422	30.7469	113.787	124.78	117.993	118.853	5.54677	121.709	167.568	-0.0221765	0.0221765			TI240292S000571	Ava_C0200	hypothetical protein	16	55.0938	82.22	65.7472	67.687	13.6667	76.4882	70.5703	99.0942	82.0509	15.0536	127.821	134.603	122.638	128.354	6.00011	119.683	177.626	0.0166368	0.0166368
TI240292S000572	Ava_C0201	hypothetical protein	16	170.654	187.208	177.186	178.349	8.33839	167.657	188.672	182.957	179.762	10.8654	52.772	53.9889	50.4237	52.3949	1.81227	53.6398	72.7396	-0.044214	0.044214			TI240292S000572	Ava_C0201	hypothetical protein	16	141.675	143.405	135.462	140.181	4.17687	59.5834	47.992	38.7257	48.767	10.4505	44.2904	54.995	55.1072	51.4642	6.21296	48.203	75.6569	0.0912559	0.0912559
TI240292S000573	Ava_C0202	hypothetical protein	16	1363.55	1344.37	1420.19	1376.04	39.4222	744.352	1583.72	1244.57	1190.88	422.253	2014.42	1163.33	1321.29	1499.68	452.719	1544.13	2049.34	-0.108738	0.108738			TI240292S000573	Ava_C0202	hypothetical protein	16	414.185	479.594	421.151	438.31	35.9223	737.344	439.734	464.078	547.052	165.247	1555.93	1667.29	1569.46	1597.56	60.7653	1488.85	2240.34	0.0359826	0.0359826
TI240292S000574	Ava_C0203	hypothetical protein	16	148.543	198.085	155.573	167.4	26.8054	148.37	108.591	149.317	135.426	23.2443	38.2111	39.028	34.6699	37.303	2.31658	38.2119	50.9792	-0.0694789	0.0694789			TI240292S000574	Ava_C0203	hypothetical protein	16	34.4772	37.6923	37.2779	36.4825	1.74891	46.9292	43.1185	56.6016	48.8831	6.95066	39.7841	35.8805	40.8371	38.8339	2.61137	36.2555	56.4142	0.0812131	0.0812131
TI240292S000575	Ava_C0204	hypothetical protein	16	62.9454	70.8128	57.4823	63.7468	6.70128	61.8611	45.7711	73.9253	60.5191	14.125	210.903	228.411	205.09	214.801	12.1396	220.009	297.235	-0.0501922	0.0501922			TI240292S000575	Ava_C0204	hypothetical protein	16	41.0351	44.1133	35.2652	40.1379	4.49177	79.6811	67.7399	63.9685	70.4632	8.20263	216.217	208.24	232.503	218.987	12.3666	204.314	319.634	0.0881929	0.0881929
TI240292S000585	Ava_C0214	hypothetical protein	16	257.041	318.955	274.266	283.421	31.9561	232.42	234.302	259.407	242.043	15.0671	126.211	131.179	129.976	129.122	2.59228	132.149	183.23	-0.0118569	0.0118569
TI240292S000586	Ava_C0215	hypothetical protein	16	132.425	148.979	127.928	136.444	11.0857	141.248	101.015	180.787	141.017	39.8864	149.383	218.994	158.206	175.528	37.9003	180.399	239.323	-0.092729	0.092729			TI240292S000586	Ava_C0215	hypothetical protein	16	126.881	118.614	147.875	131.123	15.0849	141.464	172.844	84.4496	132.919	44.8124	258.541	302.36	218.506	259.802	41.9413	243.938	342.054	-0.0743517	0.0743517
TI240292S000587	Ava_C0216	hypothetical protein	16	138.472	172.168	157.472	156.037	16.8938	145.686	121.603	156.664	141.317	17.9343	87.1043	86.8947	92.2849	88.7613	3.05334	90.87	128.08	0.0110473	0.0110473			TI240292S000587	Ava_C0216	hypothetical protein	16	85.1413	75.6616	86.557	82.4533	5.92425	62.7403	93.0951	86.4686	80.768	15.9602	109.976	110.331	98.375	106.227	6.80271	99.1553	144.942	-0.0053834	0.0053834
TI240292S000588	Ava_C0217	hypothetical protein	16	152.415	149.521	153.204	151.713	1.93923	123.997	129.916	147.025	133.646	11.9585	50.1829	62.7248	55.2957	56.0678	6.30648	57.4961	78.9999	-0.0278537	0.0278537			TI240292S000588	Ava_C0217	hypothetical protein	16	81.3123	96.6312	108.445	95.463	13.6042	63.5682	79.7685	70.083	71.1399	8.15171	73.2315	60.8836	61.8781	65.3311	6.86001	61.1331	90.2447	0.00825512	0.00825512
TI240292S000591	Ava_C0220	hypothetical protein	16	142.062	142.744	134.622	139.81	4.50538	73.5878	150.823	127.85	117.42	39.6598	164.2	113.342	118.584	132.042	27.9723	135.695	179.666	-0.0952326	0.0952326
TI240292S000592	Ava_C0221	hypothetical protein	16	98.0606	71.7227	93.577	87.7868	14.0914	75.3708	94.3699	84.2984	84.6797	9.50527	99.7143	96.4834	88.0628	94.7535	6.01528	97.0652	129.497	-0.0695178	0.0695178			TI240292S000592	Ava_C0221	hypothetical protein	16	76.4081	65.4327	71.0004	70.9471	5.48786	73.656	81.3802	53.5553	69.5305	14.3638	114.274	99.9856	107.714	107.325	7.15237	100.195	152.223	0.0493908	0.0493908
TI240292S000594	Ava_C0223	hypothetical protein	16	1400.24	1568.76	1390.93	1453.31	100.088	1238.43	1108.55	1631.6	1326.19	272.346	305.08	385.05	397.531	362.554	50.1635	371.996	540.364	0.0472555	0.0472555			TI240292S000594	Ava_C0223	hypothetical protein	16	604.347	609.973	520.522	578.281	50.0994	331.298	554.923	596.169	494.13	142.517	260.077	230.375	270.169	253.54	20.6863	236.913	371.082	0.0896195	0.0896195
TI240292S000595	Ava_C0224	ATPase	15	432.994	414.936	406.079	418.003	13.7176	307.722	409.988	386.359	368.023	53.5416	161.509	173.074	157.276	163.953	8.17752	167.904	227.339	-0.0467492	0.0467492			TI240292S000595	Ava_C0224	ATPase	15	253.28	257.477	249.682	253.48	3.90166	322.541	321.02	278.009	307.19	25.2831	144.845	134.573	166.611	148.677	16.359	139.165	223.901	0.12258	0.12258
TI240292S000597	Ava_C0226	Helicase-like	6	737.787	752.581	706.926	732.432	23.2938	576.265	608.94	860.396	681.867	155.471	379.149	424.301	385.406	396.285	24.4632	405.938	553.334	-0.0371061	0.0371061			TI240292S000597	Ava_C0226	Helicase-like	6	209.82	163.575	280.72	218.038	59.0037	382.546	583.59	504.01	490.049	101.247	447.787	418.749	466.78	444.439	24.1902	414.608	644.977	0.0808897	0.0808897
TI240292S000598	Ava_C0227	hypothetical protein	16	377.058	425.725	407.084	403.289	24.5548	299.974	329.88	478.491	369.448	95.6103	65.5133	81.9623	94.6768	80.7175	14.6215	82.8956	125.271	0.0940455	0.0940455			TI240292S000598	Ava_C0227	hypothetical protein	16	74.2591	66.6828	75.6941	72.212	4.84187	67.0098	116.807	104.536	96.1177	25.9441	88.8216	74.578	76.3405	79.9134	7.76491	74.743	110.79	0.0144201	0.0144201
TI240292S000599	Ava_C0228	Phospholipase D/Transphosphatidylase	15	319.791	373.254	305.216	332.754	35.8233	246.466	260.816	355.776	287.686	59.4027	110.474	126.945	132.203	123.207	11.3368	126.29	181.07	0.0326546	0.0326546
TI240292S000600	Ava_C0229	Transcriptional Regulator, XRE family	5	80.1682	82.3339	79.1697	80.5573	1.61757	68.099	79.42	75.3363	74.2851	5.73324	49.5274	39.9023	46.8542	45.428	4.9685	46.5821	65.45	0.0041571	0.0041571			TI240292S000600	Ava_C0229	Transcriptional Regulator, XRE family	5	101.921	88.9782	87.27	92.7229	8.01106	83.3184	69.5681	81.5223	78.1363	7.47441	44.2013	39.0656	42.3892	41.8853	2.60467	39.0924	59.649	0.0552689	0.0552689
TI240292S000603	Ava_C0232	C-5 cytosine-specific DNA methylase	6	57.3064	75.6436	63.7739	65.5746	9.30029	54.7689	56.4121	64.7553	58.6454	5.35468	141.363	145.826	135.881	141.023	4.98149	144.377	195.898	-0.0433685	0.0433685			TI240292S000603	Ava_C0232	C-5 cytosine-specific DNA methylase	6	64.1581	88.2655	67.7099	73.3778	13.0148	68.7582	72.3782	125.8	88.9787	31.9393	151.05	150.523	154.473	152.015	2.14458	141.465	216.737	0.0600156	0.0600156
TI240292S000609	Ava_C0238	hypothetical protein	16	422.23	472.09	393.519	429.279	39.7571	292.993	399.963	440.99	377.982	76.408	261.25	300.092	291.982	284.441	20.4896	291.434	408.142	0.00134196	0.00134196			TI240292S000609	Ava_C0238	hypothetical protein	16	178.78	198.691	173.797	183.756	13.1719	156.314	157.764	277.917	197.331	69.7929	268.976	271.253	281.721	273.983	6.79713	255.134	393.039	0.0676439	0.0676439
TI240292S000610	Ava_C0239	Phage integrase	6	134.663	125.781	127.52	129.321	4.70669	94.4463	135.882	139.044	123.124	24.8858	81.3266	86.1168	89.4517	85.6317	4.0842	87.6911	123.899	0.0142101	0.0142101			TI240292S000610	Ava_C0239	Phage integrase	6	94.258	82.5967	99.4737	92.1095	8.64122	84.8717	95.8248	131.68	104.126	24.4835	116.808	92.8928	97.5485	102.416	12.679	95.9445	142.006	0.0112954	0.0112954
TI240292S000613	Ava_C0242	hypothetical protein	16	103.27	85.0108	89.8631	92.7145	9.45756	59.8684	115.619	78.9792	84.8221	28.3308	125.724	93.8918	95.9516	105.189	17.8132	108	143.488	-0.0839695	0.0839695
TI240292S000614	Ava_C0243	Integrase, catalytic region	6	604.37	589.436	575.308	589.705	14.5328	408.205	592.002	530.627	510.278	93.5731	180.858	177.402	176.043	178.101	2.48252	182.252	250.434	-0.0247935	0.0247935			TI240292S000614	Ava_C0243	Integrase, catalytic region	6	302.688	359.951	278.313	313.651	41.9081	323.925	277.422	539.238	380.195	139.684	168.449	205.073	172.066	181.862	20.1824	170.238	251.173	0.00727559	0.00727559
TI240292S000618	Ava_C0247	hypothetical protein	16	44.6681	46.5182	50.1434	47.1099	2.78519	43.8668	52.0756	45.0666	47.003	4.43377	156.132	162.27	163.459	160.621	3.93203	164.401	229.202	-0.00411037	0.00411037			TI240292S000618	Ava_C0247	hypothetical protein	16	36.4709	40.7083	44.5262	40.5685	4.0295	45.3402	37.399	41.5034	41.4142	3.97134	148.407	187.324	156.835	164.189	20.4743	153.822	227.979	0.0132173	0.0132173
TI240292S000619	Ava_0001	chromosomal replication initiation protein	6	315.944	300.743	312.342	309.676	7.94311	237.048	309.638	348.434	298.373	56.5407	311.079	338.138	306.442	318.553	17.1189	326.257	442.353	-0.0447931	0.0447931			TI240292S000619	Ava_0001	chromosomal replication initiation protein	6	233.937	230.11	230.4	231.482	2.13053	249.763	229.07	341.732	273.522	59.9714	311.932	305.701	288.724	302.119	12.0114	281.59	418.069	0.0170642	0.0170642
TI240292S000620	Ava_0002	DNA polymerase III subunit beta	6	977.053	1193.67	1045.54	1072.09	110.72	655.174	889.52	1038.05	860.915	193.035	397.322	420.992	451.784	423.366	27.3088	433.704	619.753	0.0291732	0.0291732			TI240292S000620	Ava_0002	DNA polymerase III subunit beta	6	108.797	122.391	102.115	111.101	10.3323	126.376	110.056	166.025	134.152	28.7834	353.787	333.251	378.397	355.145	22.6034	331.493	519.445	0.0902955	0.0902955
TI240292S000621	Ava_0003	Binding-protein-dependent transport systems inner membrane component	11	1028.78	1079.66	1089.17	1065.87	32.4692	765.918	947.734	1154.31	955.988	194.329	1336.7	1634.23	1557.45	1509.46	154.462	1547.57	2174.39	0.00454247	0.00454247
TI240292S000623	Ava_0005	probable methyltransferase	15	645.417	847.084	677.123	723.208	108.445	998.441	605.602	838.435	814.159	197.542	2390.81	2818.06	2564.04	2590.97	214.896	2655.29	3651.52	-0.0249909	0.0249909			TI240292S000623	Ava_0005	probable methyltransferase	15	1149.68	1494.12	1509.33	1384.38	203.4	4026.02	3892.66	3867.35	3928.68	85.2471	2587.1	2476	2467.05	2510.05	66.8753	2337.63	3520.11	0.0367661	0.0367661
TI240292S000624	Ava_0006	hypothetical protein	16	612.649	385.305	566.549	521.501	120.18	622.002	652.401	450.139	574.847	109.065	2211.54	2190.54	2347.03	2249.7	84.9426	2303.31	3252.22	0.0134428	0.0134428			TI240292S000624	Ava_0006	hypothetical protein	16	751.709	778.676	1096.09	875.49	191.517	3369.15	3708.57	3289.39	3455.71	222.593	3074.88	2770.56	3093.75	2979.73	181.392	2780.82	4299.19	0.0727889	0.0727889
																									TI240292S000625	Ava_0007	NUDIX hydrolase	15	342.728	460.332	576.083	459.714	116.679	2105.65	1845.45	1904.12	1951.74	136.48	2903.44	2811.41	2980.45	2898.43	84.6341	2699.75	4158.27	0.0675037	0.0675037
TI240292S000626	Ava_0008	hypothetical protein	16	508.877	418.695	533.582	487.051	60.4733	566.752	657.125	413.122	545.666	123.361	6502.14	4797.13	4854.89	5384.72	968.142	5529.87	7314.54	-0.0922783	0.0922783
TI240292S000627	Ava_0009	hypothetical protein	16	71.361	56.818	75.0354	67.7381	9.63394	78.0116	89.4479	62.7135	76.7244	13.4136	171.995	134.276	134.113	146.795	21.8247	150.651	200.028	-0.0826804	0.0826804			TI240292S000627	Ava_0009	hypothetical protein	16	273.027	242.803	295.244	270.358	26.3219	192.188	140.602	118.074	150.288	37.9947	216.101	240.437	200.487	219.008	20.1334	204.774	297.599	-0.0144042	0.0144042
TI240292S000628	Ava_0010	Transcriptional Regulator, PadR-like family	5	49.4376	41.0124	52.5348	47.6616	5.963	47.1765	48.9735	45.8366	47.3289	1.57402	198.943	162.434	163.548	174.975	20.7644	179.456	240.406	-0.0661734	0.0661734			TI240292S000628	Ava_0010	Transcriptional Regulator, PadR-like family	5	79.1634	83.165	82.1896	81.506	2.08654	100.74	84.9299	82.4114	89.3605	9.93522	211.56	216.334	205.18	211.025	5.59597	196.527	294.383	0.0293929	0.0293929

TI240292S000630	Ava_0012	Serine/Threonine protein kinase	15	145.735	140.144	140.829	142.236	3.04958	205.052	131.552	137.818	158.141	40.7469	696.477	731.89	752.254	726.874	28.2246	744.213	1046.44	0.00768417	0.00768417			TI240292S000630	Ava_0012	Serine/Threonine protein kinase	15	350.071	429.007	357.47	378.849	43.5953	353.454	391.945	286.72	344.04	53.2404	833.597	808.438	831.603	824.546	13.9855	767.454	1171.17	0.0547733	0.0547733
TI240292S000631	Ava_0013	Alpha/beta hydrolase fold	15	1283.73	1230.27	1420.15	1311.39	97.9136	1052.72	1347.38	1293.51	1231.2	156.9	454.868	557.156	597.525	536.516	73.5341	550.474	806.408	0.0583462	0.0583462			TI240292S000631	Ava_0013	Alpha/beta hydrolase fold	15	500.536	499.187	511.5	503.741	6.75309	455.2	523.395	438.248	472.281	45.0699	515.312	514.968	493.49	507.924	12.5005	472.975	708.291	0.0289651	0.0289651
TI240292S000632	Ava_0014	hypothetical protein	16	9381.87	12141	9779.26	10434	1491.56	6922.34	11843.3	9148.56	9304.74	2464.21	7672.14	7004.27	7049.28	7241.9	373.284	7416.67	10113.2	-0.036328	0.036328			TI240292S000632	Ava_0014	hypothetical protein	16	4638.97	5063.5	5266.61	4989.69	320.265	5427.48	3784.6	3739.69	4317.26	961.741	6500.96	6283	6711.35	6498.44	214.184	6054.37	9344.4	0.0703072	0.0703072
TI240292S000633	Ava_0015	hypothetical protein	16	90.123	82.8692	87.9483	86.9801	3.72256	106.557	79.9253	94.8992	93.794	13.3504	424.803	319.854	321.026	355.228	60.2569	364.724	482.572	-0.0905517	0.0905517			TI240292S000633	Ava_0015	hypothetical protein	16	232.947	165.605	233.725	210.759	39.1059	437.368	344.425	248.196	343.33	94.5903	312.151	310.541	337.997	320.23	15.4084	298.622	465.861	0.0845226	0.0845226
TI240292S000634	Ava_0016	Iron-containing alcohol dehydrogenase	15	4472.83	6006.97	4542.88	5007.56	866.226	5819.99	3883.11	5746.12	5149.74	1097.56	2113.55	2996.55	3268.43	2792.84	603.79	2870.36	4341.33	0.0916935	0.0916935			TI240292S000634	Ava_0016	Iron-containing alcohol dehydrogenase	15	4750.5	3907.74	4379.21	4345.82	422.373	2441.82	4972.62	4329.05	3914.5	1315.34	2651.14	2259.64	2639.27	2516.68	222.682	2352.62	3653.63	0.0784562	0.0784562
TI240292S000635	Ava_0017	aspartate aminotransferase	8	5294.4	6118.71	5242.01	5551.71	491.736	5793.01	4460	5972.13	5408.38	826.19	2105.62	2909.22	3224.45	2746.43	576.91	2822.29	4274.67	0.0940805	0.0940805			TI240292S000635	Ava_0017	aspartate aminotransferase	8	4456.83	3933.17	4355.32	4248.44	277.708	2857.02	4511.04	3844.31	3737.46	832.171	2124.43	2224.84	2379.27	2242.85	128.37	2092.66	3272.27	0.0875853	0.0875853
TI240292S000636	Ava_0018	Transcriptional Regulator, ArsR family	5	63.9795	49.3122	61.9461	58.4126	7.94648	48.9642	61.4362	54.9997	55.1334	6.23706	212.308	202.285	172.606	195.733	20.6461	200.689	261.783	-0.107276	0.107276			TI240292S000636	Ava_0018	Transcriptional Regulator, ArsR family	5	79.1085	51.5585	96.1507	75.6059	22.5015	189.396	198.491	127.764	171.884	38.4784	220.743	259.358	247.076	242.392	19.7289	226.493	346.684	0.0593695	0.0593695
TI240292S000637	Ava_0019	hypothetical protein	16	437.704	458.967	470.29	455.654	16.5435	336.96	561.113	455.531	451.201	112.139	2252.43	1400.95	1397.17	1683.51	492.698	1733.07	2242.55	-0.149788	0.149788			TI240292S000637	Ava_0019	hypothetical protein	16	417.389	533.591	368.832	439.937	84.6626	738.314	568.874	675.787	660.992	85.6832	1882.37	1835.18	1717.51	1811.69	84.9039	1689.31	2497.85	0.0112886	0.0112886
TI240292S000638	Ava_0020	TPR repeat	15	99.7488	82.9675	110.151	97.6224	13.7159	78.4417	101.767	80.168	86.7924	12.9975	188.657	157.858	180.693	175.736	15.9869	180.13	252.565	0.0022318	0.0022318			TI240292S000638	Ava_0020	TPR repeat	15	52.1704	53.5298	55.3881	53.6961	1.61527	89.0567	107.986	83.661	93.568	12.7747	230.823	237.262	212.24	226.775	12.9932	211.591	310.872	0.00208705	0.00208705
TI240292S000639	Ava_0021	Transcriptional activator, TenA family	5	161.27	209.62	170.405	180.432	25.687	156.205	133.19	219.387	169.594	44.6313	224.623	269.394	268.604	254.207	25.6233	260.618	370.71	0.0215446	0.0215446			TI240292S000639	Ava_0021	Transcriptional activator, TenA family	5	77.945	79.6363	79.3229	78.9681	0.899738	202.893	212.524	186.75	200.722	13.0231	230.545	210.795	250.179	230.506	19.6917	215.439	340.75	0.10195	0.10195
TI240292S000640	Ava_0022	Glycosyl transferase, family 2	15	1110.95	972.574	1003.49	1029.01	72.6331	745.711	1135.55	1239.37	1040.21	260.272	832.202	811.718	878.366	840.762	34.1384	860.851	1216.38	0.0143996	0.0143996			TI240292S000640	Ava_0022	Glycosyl transferase, family 2	15	275.087	262.063	291.192	276.114	14.5915	385.709	320.127	286.188	330.675	50.5921	794.254	734.152	733.602	754.003	34.8594	703.045	1052.57	0.0290314	0.0290314
TI240292S000641	Ava_0023	dihydroxy-acid dehydratase	8	3716.51	3304.04	3705.67	3575.41	235.072	3175.29	3622.03	3496.92	3431.41	230.463	1102.78	1418.61	1610.78	1377.39	256.495	1414.72	2134.86	0.0918401	0.0918401			TI240292S000641	Ava_0023	dihydroxy-acid dehydratase	8	2484.64	1858.09	2590.53	2311.09	395.865	1816.78	3016.55	2069.6	2300.97	632.465	1372.1	1444.89	1254.84	1357.28	95.8883	1267.42	1850.95	-0.00679897	0.00679897
TI240292S000642	Ava_0024	Periplasmic Sensor Signal Transduction Histidine Kinase	13	50.0979	45.6242	48.7385	48.1536	2.29351	49.4347	45.7695	52.935	49.3798	3.58307	291.477	300.244	267.763	286.495	16.8037	293.454	392.503	-0.065453	0.065453			TI240292S000642	Ava_0024	Periplasmic Sensor Signal Transduction Histidine Kinase	13	93.4342	86.7366	84.1914	88.1207	4.77434	85.9808	82.9591	66.1415	78.3605	10.6893	300.711	325.308	322.424	316.148	13.4462	294.715	451.76	0.0613353	0.0613353
TI240292S000643	Ava_0025	hypothetical protein	16	37.7247	41.4227	40.935	40.0275	2.0091	42.425	41.7948	38.1022	40.774	2.33524	98.9261	86.1877	74.0137	86.3758	12.4573	88.6365	114.429	-0.12779	0.12779			TI240292S000643	Ava_0025	hypothetical protein	16	57.8595	76.1648	69.9067	67.977	9.30397	69.8033	66.1381	54.0654	63.3356	8.23475	117.055	108.948	108.167	111.39	4.92147	103.849	155.345	0.0277969	0.0277969
TI240292S000644	Ava_0026	FAD dependent oxidoreductase	15	139.19	117.906	130.157	129.084	10.6827	131.967	165.185	125.311	140.821	21.3606	196.632	212.417	207.934	205.661	8.13453	210.57	292.574	-0.00900883	0.00900883			TI240292S000644	Ava_0026	FAD dependent oxidoreductase	15	188.42	145.32	183.237	172.326	23.5306	382.064	396.025	259.143	345.744	75.3226	240.557	241.913	229.342	237.271	6.89972	221.005	330.065	0.0252596	0.0252596
																									TI240292S000645	Ava_0027	RNA-binding region RNP-1	15	5839	8315.29	5837.94	6664.08	1429.99	7464.39	4803.62	3982.8	5416.94	1820.02	2671.69	3197.72	2553.16	2807.52	343.075	2629.85	3810.32	-0.0201269	0.0201269
TI240292S000647	Ava_0029	hypothetical protein	16	45.3505	49.2696	45.4384	46.6861	2.23774	55.7653	51.3621	51.5395	52.889	2.49259	72.7952	81.0448	78.4423	77.4274	4.21734	79.301	110.299	-0.00778588	0.00778588			TI240292S000647	Ava_0029	hypothetical protein	16	85.5997	88.9538	67.5533	80.7023	11.5102	107.772	128.452	178.328	138.184	36.2709	57.8231	66.6566	74.5795	66.3531	8.38235	62.1695	100.175	0.123883	0.123883
TI240292S000648	Ava_0030	DNA topoisomerase I	6	6319.08	6715.84	6160.42	6398.45	286.093	7585.3	4956.57	6885.04	6475.64	1361.34	5003.31	6965.24	6666.51	6211.69	1057.09	6377.81	9173.05	0.031472	0.031472			TI240292S000648	Ava_0030	DNA topoisomerase I	6	10441.9	10378.3	8562.4	9794.2	1067.24	6781.41	11761.5	11536.2	10026.4	2812.48	6124.03	6047.37	6565.12	6245.51	279.431	5822.89	9065.61	0.081873	0.081873
TI240292S000649	Ava_0031	hypothetical protein	16	2807.32	2387.86	2891.79	2695.66	269.887	1861.38	3191.11	2201.71	2418.07	690.765	9928.66	6186.46	7727.99	7947.71	1880.75	8171.88	11243.9	-0.0394782	0.0394782			TI240292S000649	Ava_0031	hypothetical protein	16	2980.15	2713.91	2934.36	2876.14	142.349	4092.81	3428.6	3322.03	3614.48	417.66	9800.95	10712.9	9573.53	10029.1	602.973	9359.2	13878	0.0154433	0.0154433
TI240292S000650	Ava_0032	3-dehydroquinate dehydratase	8	2849.42	2649.22	2896.48	2798.37	131.298	2071.7	3345.51	2606.25	2674.49	639.643	10259.1	9967.59	10615.5	10280.7	324.516	10524.3	14781.4	0.00616967	0.00616967			TI240292S000650	Ava_0032	3-dehydroquinate dehydratase	8	2084.43	2419.56	2103.68	2202.56	188.177	3286.37	3292.56	2619.03	3065.99	387.088	12325.9	13154.1	12325.2	12601.7	478.385	11744.1	17633.5	0.0329497	0.0329497
TI240292S000651	Ava_0033	hypothetical protein	16	105.36	100.826	113.513	106.566	6.42899	89.6001	110.492	106.844	102.312	11.1591	519.264	571.421	515.581	535.422	31.2306	548.424	743.96	-0.0441464	0.0441464			TI240292S000651	Ava_0033	hypothetical protein	16	143.607	125.133	147.426	138.722	11.9221	285.839	331.371	264.99	294.066	33.9467	731.793	810.198	781.129	774.373	39.637	722.256	1100.63	0.0534907	0.0534907
TI240292S000652	Ava_0034	Metal dependent phosphohydrolase, HD region	15	389.758	392.087	401.847	394.564	6.41377	310.293	389.321	392.875	364.163	46.6866	575.19	638.603	606.337	606.71	31.7082	621.362	858.339	-0.0175044	0.0175044			TI240292S000652	Ava_0034	Metal dependent phosphohydrolase, HD region	15	329.328	320.975	301.219	317.174	14.4345	383.903	533.507	484.146	467.185	76.2307	599.147	557.472	629.765	595.461	36.2875	555.714	867.465	0.0853655	0.0853655
TI240292S000653	Ava_0035	hypothetical protein	16	64.8438	54.9423	68.9138	62.8999	7.18574	57.425	86.6962	59.0694	67.7302	16.4456	459.313	334.337	364.39	386.014	65.2338	396.327	534.829	-0.0597142	0.0597142			TI240292S000653	Ava_0035	hypothetical protein	16	250.377	211.213	238.278	233.289	20.053	212.584	169.018	180.538	187.38	22.5742	472.305	453.416	485.694	470.472	16.2169	438.362	676.391	0.0699767	0.0699767
TI240292S000654	Ava_0036	Amine oxidase	15	201.787	248.014	197.595	215.799	27.9779	239.516	194.15	263.721	232.463	35.3177	155.855	160.308	135.575	150.579	13.1835	154.332	203.048	-0.0923811	0.0923811			TI240292S000654	Ava_0036	Amine oxidase	15	267.519	289.528	216.49	257.846	37.4679	187.565	135.551	118.157	147.091	36.114	135.831	134.159	134.503	134.831	0.882951	125.416	190.45	0.047715	0.047715

																									TI240292S000657	Ava_0039	Peptidase C14, caspase catalytic subunit p20	15	402.68	403.924	520.877	442.494	67.8848	804.179	988.883	835.95	876.337	98.7535	990.817	854.247	957.945	934.336	71.2806	872.78	1340.05	0.0635536	0.0635536
																									TI240292S000658	Ava_0040	hypothetical protein	16	5185.35	5390.71	5979.86	5518.64	412.417	12400.4	7752.87	8528.94	9560.73	2489.63	6872.38	6220.33	6487.24	6526.65	327.81	6087.03	9208.09	0.0434623	0.0434623
																									TI240292S000659	Ava_0041	hypothetical protein	16	5246.88	2583.87	5668.46	4499.74	1672.52	5204.89	5412.65	4840.39	5152.64	289.687	4198.32	4302.75	4378.38	4293.15	90.4106	3996.89	6132.66	0.0622061	0.0622061
																									TI240292S000660	Ava_0042	Radical SAM	15	13083.8	13049.4	13262.3	13131.8	114.276	13871.9	13656.9	15088	14205.6	771.697	7658.99	6906.06	7613.43	7392.83	422.166	6897.75	10620.6	0.0673869	0.0673869
																									TI240292S000661	Ava_0043	hypothetical protein	16	18308.5	16216.3	20367.3	18297.4	2075.55	21849	18678.9	21061.7	20529.9	1650.63	13006.1	12792	13480	13092.7	352.041	12193.5	18795	0.0684461	0.0684461
TI240292S000665	Ava_0047	Phosphate transport system permease protein 2	11	142.967	114.011	143.424	133.467	16.8509	157.415	144.604	125.752	142.59	15.9277	270.89	236.756	219.889	242.512	25.9834	248.661	328.387	-0.0876173	0.0876173			TI240292S000665	Ava_0047	Phosphate transport system permease protein 2	11	337.087	291.057	385.642	337.929	47.298	348.255	268.358	282.795	299.803	42.5774	293.416	292.511	297.228	294.385	2.50304	273.861	418.345	0.0558551	0.0558551
TI240292S000666	Ava_0048	Phosphate transport system permease protein 1	11	80.1955	66.4888	72.9978	73.2274	6.85625	86.8637	71.0732	73.9796	77.3055	8.40419	57.1167	59.6536	63.6354	60.1353	3.28597	61.5907	87.6157	0.0233383	0.0233383			TI240292S000666	Ava_0048	Phosphate transport system permease protein 1	11	142.844	117.193	147.456	135.831	16.305	130.866	118.999	99.4714	116.445	15.8521	61.3418	58.5002	58.8622	59.5681	1.54675	55.4739	83.7586	0.0404525	0.0404525
TI240292S000667	Ava_0049	PBS lyase HEAT-like repeat	15	266.783	320.393	265.459	284.212	31.3407	287.673	213.146	312.814	271.211	51.8334	170.393	207.374	203.162	193.643	20.2451	198.542	281.393	0.0164163	0.0164163			TI240292S000667	Ava_0049	PBS lyase HEAT-like repeat	15	114.18	147.759	136.221	132.72	17.0614	248.855	297.679	315.368	287.301	34.4494	187.295	168.225	203.352	186.291	17.5848	174.209	276.343	0.105461	0.105461
																									TI240292S000668	Ava_0050	hypothetical protein	16	548.081	684.655	826.652	686.462	139.294	3695.6	2912.61	2550.69	3052.97	585.219	2068.08	1861.44	2100.55	2010.02	129.697	1876.26	2910.21	0.0770699	0.0770699
																									TI240292S000669	Ava_0051	hypothetical protein	16	1697.54	1591.24	1794	1694.26	101.42	4488.07	6228.83	5863.41	5526.77	917.91	2158.91	1740.41	2133.3	2010.88	234.576	1882.99	2941.02	0.0851108	0.0851108
																									TI240292S000670	Ava_0052	hypothetical protein	16	2814.47	3438.22	2815.34	3022.68	359.874	4551.21	4780.79	5011.27	4781.09	230.03	1129.08	915.882	1207.32	1084.1	150.839	1016.53	1629.62	0.117078	0.117078
TI240292S000671	Ava_0053	Filamentous haemagglutinin-like	15	650.591	847.895	650.188	716.224	114.03	611.566	450.348	773.301	611.738	161.477	339.782	433.517	465.725	413.008	65.4282	423.946	625.904	0.0667486	0.0667486			TI240292S000671	Ava_0053	Filamentous haemagglutinin-like	15	239.019	283.567	277.97	266.852	24.266	544.439	737.787	686.537	656.254	100.168	428.116	399.063	447.962	425.047	24.5933	396.601	618.012	0.0831071	0.0831071
TI240292S000672	Ava_0054	TPR repeat	15	1378.49	1488.68	1385.95	1417.71	61.5756	981.216	1118.25	1498.12	1199.2	267.792	202.377	210.049	262.228	224.885	32.5667	230.773	346.983	0.0906507	0.0906507			TI240292S000672	Ava_0054	TPR repeat	15	339.154	312.29	329.558	327.001	13.6135	240.17	371.873	297.616	303.22	66.0301	134.231	118.129	127.304	126.555	8.07682	118.128	179.688	0.051068	0.051068
TI240292S000674	Ava_0056	Peptidoglycan-binding domain 1	15	353.223	335.552	318.122	335.632	17.551	242.015	391.527	293.587	309.043	75.9447	427.45	290.026	324.459	347.312	71.5051	356.873	480.637	-0.0674393	0.0674393			TI240292S000674	Ava_0056	Peptidoglycan-binding domain 1	15	225.577	230.539	246.894	234.337	11.1542	348.261	224.87	167.975	247.035	92.1644	347.029	315.288	367.629	343.315	26.3672	320.707	503.698	0.0931546	0.0931546
TI240292S000675	Ava_0057	gamma-glutamyl phosphate reductase	8	3250.04	4296.26	3351.48	3632.59	576.987	3204.93	2931.57	3710.05	3282.18	394.947	1013.7	1124.9	1164.44	1101.01	78.1574	1128.05	1604.45	0.0226781	0.0226781			TI240292S000675	Ava_0057	gamma-glutamyl phosphate reductase	8	2279.37	2961.12	2254.54	2498.34	400.964	1879.41	1794.66	1759.11	1811.06	61.8016	676.286	664.79	721.596	687.557	30.0335	640.991	997.165	0.0808344	0.0808344
TI240292S000677	Ava_0059	Response regulator receiver domain protein (CheY)	13	227.382	359.825	247.075	278.094	71.4631	204.259	191.724	253.879	216.621	32.8699	49.4742	37.075	56.7147	47.7546	9.93211	49.0715	74.8045	0.102175	0.102175			TI240292S000677	Ava_0059	Response regulator receiver domain protein (CheY)	13	49.2363	59.6763	40.9301	49.9476	9.3933	38.7505	34.6792	43.1617	38.8638	4.24236	40.1108	38.8551	43.0923	40.6861	2.17638	37.9531	59.3046	0.0866576	0.0866576
TI240292S000678	Ava_0060	CheW protein	13	134.265	188.577	133.895	152.246	31.4647	129.389	83.564	174.014	128.989	45.2262	27.8529	25.4908	34.6967	29.3468	4.78133	30.127	45.6942	0.100007	0.100007			TI240292S000678	Ava_0060	CheW protein	13	29.4457	33.752	27.0358	30.0778	3.4024	25.3437	27.0357	25.5788	25.9861	0.916601	31.1192	28.7836	29.6271	29.8433	1.18274	27.8152	42.0688	0.0430685	0.0430685
TI240292S000679	Ava_0061	chemotaxis sensory transducer	13	299.563	332.346	327.277	319.729	17.6472	254.733	235.187	302.809	264.243	34.7996	52.8257	64.0013	62.7373	59.8548	6.12008	61.3661	86.9253	0.0157747	0.0157747			TI240292S000679	Ava_0061	chemotaxis sensory transducer	13	60.8307	70.0995	75.0107	68.647	7.20074	62.3026	68.1976	78.6321	69.7108	8.26922	66.684	61.6689	52.8639	60.4056	6.99613	56.5611	80.5753	-0.0458852	0.0458852
TI240292S000680	Ava_0062	CheA Signal Transduction Histidine Kinases (STHK)	13	284.238	352.634	285.529	307.467	39.1211	242.375	199.302	358.854	266.844	82.5422	98.0634	130.366	104.937	111.122	17.0161	114.052	153.784	-0.0592714	0.0592714			TI240292S000680	Ava_0062	CheA Signal Transduction Histidine Kinases (STHK)	13	92.7022	139.946	124.667	119.105	24.108	151.593	193.231	186.696	177.173	22.3931	120.739	103.102	106.628	110.156	9.33306	102.951	153.594	0.0239362	0.0239362
TI240292S000681	Ava_0063	hypothetical protein	16	53.7405	40.8484	43.1619	45.917	6.87343	49.8767	48.6	48.2676	48.9148	0.849462	782.365	641.448	583.754	669.189	102.17	686.828	893.88	-0.115311	0.115311			TI240292S000681	Ava_0063	hypothetical protein	16	105.896	77.0029	170.517	117.805	47.8811	778.278	587.659	530.24	632.059	129.843	983.934	931.734	1019.75	978.473	44.2617	912.289	1413.95	0.0760007	0.0760007
TI240292S000682	Ava_0064	Signal Transduction Histidine Kinase	13	713.889	803.561	739.71	752.387	46.1607	668.723	585.508	819.311	691.181	118.508	171.353	211.23	220.869	201.151	26.2517	206.355	299.89	0.0483978	0.0483978			TI240292S000682	Ava_0064	Signal Transduction Histidine Kinase	13	492.718	594.515	437.158	508.13	79.8026	339.126	371.826	501.084	404.012	85.6418	173.657	159.831	158.275	163.921	8.46714	152.893	228.019	0.0236039	0.0236039
TI240292S000684	Ava_0066	Response Regulator Receiver Signal Transduction Histidine Kinase	13	254.918	204.171	262.118	240.402	31.5828	156.355	250.016	214.025	206.799	47.2473	64.7394	65.2475	60.1664	63.3844	2.79845	64.9038	87.438	-0.0541804	0.0541804
TI240292S000686	Ava_0068	AAA ATPase, central region	15	285.377	287.809	274.624	282.604	7.01633	276.057	249.709	306.259	277.341	28.2968	152.123	202.889	191.776	182.263	26.687	187.042	265.913	0.0178034	0.0178034			TI240292S000686	Ava_0068	AAA ATPase, central region	15	276.623	236.657	288.603	267.294	27.2002	192.257	279.905	354.65	275.604	81.2815	172.324	177.688	180.606	176.873	4.20065	164.694	252.824	0.0629364	0.0629364
TI240292S000689	Ava_0071	hypothetical protein	16	98.4611	129.739	105.246	111.149	16.4534	117.582	117.905	99.2492	111.579	10.6789	63.9706	51.624	57.9148	57.8365	6.17367	59.3025	82.081	-0.0169064	0.0169064			TI240292S000689	Ava_0071	hypothetical protein	16	231.325	371.479	212.591	271.798	86.8328	134.073	91.7137	115.188	113.658	21.2212	54.7536	51.7255	52.7419	53.0736	1.54108	49.4351	74.8391	0.0441853	0.0441853
TI240292S000692	Ava_0074	Gas vesicle protein GVPa	15	59.7862	73.0833	62.7267	65.1988	6.98475	60.6487	52.8355	62.9811	58.8218	5.31384	121.427	99.9727	102.283	107.894	11.7766	110.635	149.136	-0.0560018	0.0560018			TI240292S000692	Ava_0074	Gas vesicle protein GVPa	15	82.287	86.5106	60.9482	76.582	13.7029	64.2983	56.2451	63.8253	61.4562	4.51916	148.746	130.341	159.119	146.069	14.5746	136.64	216.489	0.103836	0.103836
TI240292S000695	Ava_0077	Gas vesicle protein GVPc	15	135.516	137.926	147.6	140.347	6.39519	117.755	135.598	124.523	125.959	9.00797	45.253	43.0703	51.2527	46.5253	4.23702	47.6886	69.3499	0.0513932	0.0513932			TI240292S000695	Ava_0077	Gas vesicle protein GVPc	15	83.1825	99.4188	66.367	82.9894	16.5267	105.728	96.0514	54.9738	85.5843	26.9474	53.8895	46.5939	50.7463	50.4099	3.65943	47.0783	71.6222	0.0512142	0.0512142
TI240292S000696	Ava_0078	gas vesicle synthesis protein GvpA	15	649.37	534.384	667.814	617.189	72.302	399.453	671.087	442.968	504.502	145.898	121.69	88.2447	93.9585	101.298	17.8897	104.021	139.318	-0.0722275	0.0722275			TI240292S000696	Ava_0078	gas vesicle synthesis protein GvpA	15	123.246	112.293	108.889	114.809	7.50245	145.015	128.005	84.7115	119.244	31.0917	93.7346	124.695	141.578	120.003	24.2644	112.952	187.173	0.15294	0.15294
TI240292S000697	Ava_0079	gas vesicle synthesis protein GvpA	15	725.154	631.949	711.674	689.592	50.3733	450.102	752.688	539.39	580.727	155.471	126.019	94.7827	103.029	107.944	16.1875	110.782	150.096	-0.0516535	0.0516535			TI240292S000697	Ava_0079	gas vesicle synthesis protein GvpA	15	156.494	134.274	144.148	144.972	11.1329	170.577	149.244	107.096	142.306	32.3042	135.726	129.262	149.447	138.145	10.3075	129.031	203.776	0.100189	0.100189
TI240292S000699	Ava_0081	hypothetical protein	16	338.355	377.944	348.279	354.859	20.5984	221.211	291.318	330.111	280.88	55.1954	51.4412	49.0016	56.7002	52.381	3.9344	53.6723	77.2927	0.0391741	0.0391741			TI240292S000699	Ava_0081	hypothetical protein	16	50.0211	52.123	43.6163	48.5868	4.43101	46.7362	49.0655	80.365	58.7222	18.7794	52.1459	43.065	47.6921	47.6344	4.54075	44.5474	67.5588	0.0465473	0.0465473
TI240292S000702	Ava_0084	Serine/Threonine protein kinase	15	73.5096	53.2043	68.8992	65.2044	10.645	83.9568	69.9292	60.8515	71.5792	11.6407	377.335	351.777	352.407	360.506	14.5777	369.119	504.349	-0.0331356	0.0331356			TI240292S000702	Ava_0084	Serine/Threonine protein kinase	15	170.092	117.074	162.61	149.925	28.6951	159.571	166.478	76.0936	134.047	50.3081	585.443	603.719	548.284	579.148	28.2484	540.091	798.014	0.0102665	0.0102665
TI240292S000703	Ava_0085	possible sensor with HAMP domain	13	191.653	163.969	193.408	183.01	16.513	115.785	214.461	172.708	167.651	49.5319	74.5943	61.5378	67.0803	67.7375	6.55299	69.4396	95.5566	-0.0246904	0.0246904			TI240292S000703	Ava_0085	possible sensor with HAMP domain	13	118.593	103.582	100.166	107.447	9.8024	97.5497	78.6425	59.3799	78.5241	19.0852	82.3119	77.0649	75.6563	78.3444	3.50739	73.0431	108.968	0.0239813	0.0239813
TI240292S000704	Ava_0086	hypothetical protein	16	157.42	120.014	147.115	141.516	19.3214	122.733	156.072	136.513	138.439	16.753	109.575	127.616	123.993	120.395	9.54354	123.374	173.09	0.0035758	0.0035758			TI240292S000704	Ava_0086	hypothetical protein	16	194.038	195.463	155.242	181.581	22.8212	133.045	155.845	115.99	134.96	19.9963	149.369	171.059	166.494	162.307	11.435	151.56	232.797	0.064146	0.064146
TI240292S000705	Ava_0087	hypothetical protein	16	1430.5	1357.03	1438.34	1408.62	44.8535	1834.08	1311.77	1334.75	1493.53	295.149	3342.43	4009.64	3522.78	3624.95	345.144	3715.92	5066.5	-0.0381202	0.0381202			TI240292S000705	Ava_0087	hypothetical protein	16	3627.28	3614.76	3194.29	3478.78	246.45	3074.7	3163.53	2880.89	3039.71	144.537	3830.99	4160.47	3852.61	3948.02	184.299	3681.3	5519.37	0.0310377	0.0310377
TI240292S000706	Ava_0088	Peptidase M48, Ste24p	15	14618.7	14422.9	14994.6	14678.7	290.549	16445	16306.4	14706.2	15819.2	966.405	33095.4	32842.9	33533.7	33157.3	349.522	33927.6	47159.7	-0.00835381	0.00835381			TI240292S000706	Ava_0088	Peptidase M48, Ste24p	15	26137.3	24120.5	23574.7	24610.8	1349.85	23481	23641.5	24268	23796.8	415.863	33307.9	34139	32323	33256.6	909.094	30973.5	46385.4	0.0290939	0.0290939
TI240292S000707	Ava_0089	Sodium/hydrogen exchanger	11	187.917	225.847	179.52	197.761	24.6823	215.985	152.556	219.036	195.859	37.5327	580.639	596.978	545.479	574.365	26.3163	588.154	792.55	-0.0538458	0.0538458			TI240292S000707	Ava_0089	Sodium/hydrogen exchanger	11	314.976	332.652	359.184	335.604	22.2515	447.822	465.738	585.409	499.656	74.8022	610.252	579.758	597.087	595.699	15.294	554.747	843.566	0.0501922	0.0501922
TI240292S000708	Ava_0090	Glycosyl transferase, group 1	15	916.883	956.045	968.37	947.1	26.8839	804.373	930.333	1119.13	951.279	158.42	820.788	831.872	851.972	834.878	15.8076	854.428	1192.95	-0.00205823	0.00205823			TI240292S000708	Ava_0090	Glycosyl transferase, group 1	15	631.375	587.561	650.581	623.173	32.3008	896.009	1006.03	958.292	953.443	55.1696	809.314	798.195	814.095	807.201	8.15806	750.997	1146.47	0.0550363	0.0550363
																									TI240292S000709	Ava_0091	Adenylate/Guanylate Cyclase	15	9069.46	9027.39	10186.5	9427.77	657.385	7578.66	6883.86	7154.65	7205.72	350.206	13454	13246.8	13259.3	13320	116.181	12391.5	18794.8	0.0461684	0.0461684
																									TI240292S000710	Ava_0092	hypothetical protein	16	5611.03	5730.12	6640.43	5993.86	563.108	3701.6	2708.86	2801.54	3070.67	548.364	8062.46	8292.72	7796.96	8050.71	248.088	7499.6	11210.2	0.0265265	0.0265265
TI240292S000711	Ava_0093	phosphoribosylaminoimidazole-succinocarboxamidesynthase	15	490.236	512.415	469.539	490.73	21.4421	475.377	441.391	519.765	478.844	39.302	368.861	266.515	343.077	326.151	53.2308	334.824	476.351	0.0173263	0.0173263			TI240292S000711	Ava_0093	phosphoribosylaminoimidazole-succinocarboxamidesynthase	15	584.545	569.7	616.587	590.277	23.9634	524.327	454.944	317.042	432.104	105.513	336.188	306.076	330.223	324.162	15.9449	302.308	463.015	0.0602895	0.0602895
TI240292S000712	Ava_0094	Surface antigen variable number	15	4539.87	4883.36	4144.27	4522.5	369.855	3542.71	3747.3	4563.72	3951.24	540.189	1475.25	1621.85	1691.93	1596.34	110.57	1635.49	2328.77	0.0242363	0.0242363			TI240292S000712	Ava_0094	Surface antigen variable number	15	1596.41	933.706	1651.96	1394.03	399.615	731.408	1582.14	1201.87	1171.81	426.164	1201.96	1045.26	1271.82	1173.01	116.022	1097.23	1734.06	0.100682	0.100682
TI240292S000713	Ava_0095	UDP-3-O-[3-hydroxymyristoyl] N-acetylglucosamine deacetylase	9	3344.5	3597.55	3309.95	3417.33	157.028	3213.47	2839.43	3567.4	3206.77	364.034	2628.75	3261.71	3402.05	3097.5	411.973	3177.81	4619.33	0.0485435	0.0485435			TI240292S000713	Ava_0095	UDP-3-O-[3-hydroxymyristoyl] N-acetylglucosamine deacetylase	9	2383.18	1963.2	2552.52	2299.63	303.411	2652.04	3939.6	3319.26	3303.63	643.925	3425.42	2887.39	3524.76	3279.19	342.927	3068.4	4826.45	0.0945544	0.0945544
TI240292S000714	Ava_0096	(3R)-hydroxymyristoyl ACP dehydratase	9	1154.61	862.893	1034.57	1017.36	146.619	938.277	1007.51	739.576	895.121	139.083	1049.07	1069.7	989.154	1035.97	41.8385	1060.72	1432.97	-0.0499429	0.0499429			TI240292S000714	Ava_0096	(3R)-hydroxymyristoyl ACP dehydratase	9	1158.98	1110.4	1364.02	1211.13	134.615	1577.23	1666.11	1149.83	1464.39	276.023	1210.79	1155.75	1212.88	1193.14	32.3956	1111.22	1701.68	0.0597414	0.0597414
TI240292S000715	Ava_0097	UDP-N-acetylglucosamine acyltransferase	9	3676.88	3285.6	3680	3547.49	226.808	3048.77	3719.43	3725.05	3497.75	388.84	2325.65	2634.9	2684.97	2548.51	194.614	2611.4	3706.99	0.0198452	0.0198452			TI240292S000715	Ava_0097	UDP-N-acetylglucosamine acyltransferase	9	2590.11	2526.65	3161.93	2759.56	349.9	2687.33	3707.38	2819.81	3071.51	554.651	3031.74	2915.61	2859.77	2935.71	87.7257	2734.58	4099.31	0.0305393	0.0305393
TI240292S000716	Ava_0098	lipid-A-disaccharide synthase	9	236.942	200.343	227.822	221.702	19.0513	201.818	259.185	234.801	231.935	28.7907	237.918	303.329	291.133	277.46	34.7834	284.607	403.674	0.0161681	0.0161681			TI240292S000716	Ava_0098	lipid-A-disaccharide synthase	9	229.275	162.779	293.724	228.593	65.4753	290.612	403.796	272.961	322.457	70.9931	343.191	342.269	366.714	350.725	13.8551	326.888	507.621	0.0784567	0.0784567
TI240292S000718	Ava_0100	Protein of unknown function DUF820	16	326.203	274.97	315.524	305.566	27.0295	190.934	372.83	269.494	277.753	91.2284	836.374	755.858	783.774	792.002	40.8837	811.117	1115.01	-0.0245234	0.0245234
TI240292S000719	Ava_0101	C-5 cytosine-specific DNA methylase	6	184.845	171.579	184.89	180.438	7.67243	147.429	194.1	163.049	168.193	23.7569	1922.86	1909.38	1776.1	1869.45	81.1205	1914.23	2579.91	-0.0535399	0.0535399			TI240292S000719	Ava_0101	C-5 cytosine-specific DNA methylase	6	170.172	181.593	179.344	177.036	6.05006	333.636	347.371	480.991	387.333	81.4009	2265.99	2639.86	2246.99	2384.28	221.539	2229.44	3283.72	0.00534489	0.00534489
TI240292S000720	Ava_0102	hypothetical protein	16	130.481	134.728	134.011	133.073	2.27314	120.375	128.734	125.391	124.833	4.20722	75.8571	95.9821	103.531	91.7902	14.3054	94.2161	139.1	0.066968	0.066968
TI240292S000721	Ava_0103	hypothetical protein	16	195.065	186.1	205.645	195.603	9.78333	198.126	178.042	220.816	198.995	21.4002	44.0446	66.9471	60.8694	57.2871	11.8641	58.8657	84.4254	0.0237336	0.0237336
TI240292S000722	Ava_0104	putative acyl-CoA dehydrogenase	15	52.169	48.7054	41.6551	47.5098	5.35794	53.8481	47.0725	52.2959	51.0721	3.54968	85.386	100.643	95.1929	93.7406	7.73146	96.0668	133.824	-0.00652994	0.00652994
TI240292S000724	Ava_0106	luciferase-like	15	29.0771	31.7723	32.6094	31.153	1.84578	37.1655	33.2369	36.248	35.5501	2.05516	312.128	283.81	257.973	284.637	27.0867	291.779	385.1	-0.0877857	0.0877857
TI240292S000730	Ava_0112	Protein of unknown function DUF323	16	43.9961	71.281	44.7266	53.3346	15.5464	54.9255	41.8301	66.641	54.4655	12.4119	146.277	144.712	135.605	142.198	5.76306	145.595	196.576	-0.0508215	0.0508215
TI240292S000733	Ava_0115	Holliday junction resolvase	6	122.349	126.229	127.891	125.49	2.84399	102.432	134.851	136.798	124.693	19.304	123.378	100.801	93.6868	105.955	15.5023	108.733	142.282	-0.105753	0.105753			TI240292S000733	Ava_0115	Holliday junction resolvase	6	72.8406	66.7274	90.4154	76.6611	12.2975	123.732	92.692	122.856	113.093	17.6734	110.566	113.333	110.435	111.445	1.63647	103.714	156.903	0.0428369	0.0428369
TI240292S000734	Ava_0116	Conserved hypothetical protein CofD related	15	621.335	579.021	598.979	599.778	21.1682	476.793	631.166	583.032	563.664	78.9882	317.476	352.942	343.038	337.819	18.3002	345.991	481.801	-0.00612909	0.00612909			TI240292S000734	Ava_0116	Conserved hypothetical protein CofD related	15	482.598	406.863	506.02	465.161	51.8273	368.972	421.759	359.022	383.251	33.7178	319.392	325.929	362.017	335.78	22.9566	313.507	494.299	0.0981396	0.0981396
TI240292S000735	Ava_0117	hypothetical protein	16	179.675	188.876	188.736	185.763	5.27209	113.71	216.491	169.046	166.416	51.4408	191.169	111.372	124.591	142.377	42.7688	146.593	193.967	-0.11343	0.11343			TI240292S000735	Ava_0117	hypothetical protein	16	96.9291	113.916	90.5311	100.459	12.0854	146.255	106.55	72.659	108.488	36.8362	99.2068	112.9	127.545	113.217	14.1718	106.072	171.134	0.125478	0.125478
TI240292S000736	Ava_0118	Protein of unknown function UPF0079	16	43.9161	43.086	40.2276	42.4099	1.93494	35.9784	42.7431	40.0761	39.5992	3.40747	96.6639	83.126	99.0617	92.9505	8.59236	95.2774	136.113	0.0278022	0.0278022			TI240292S000736	Ava_0118	Protein of unknown function UPF0079	16	44.6042	45.9521	44.5855	45.0473	0.783628	37.8668	40.0921	32.7005	36.8864	3.79205	155.708	138.639	142.996	145.781	8.8686	136.049	204.398	0.0339858	0.0339858
TI240292S000737	Ava_0119	Patatin	15	178.706	180.773	169.841	176.44	5.8077	134.205	173.52	163.463	157.062	20.4238	409.958	316.389	305.675	344.007	57.3657	353.182	463.756	-0.102439	0.102439			TI240292S000737	Ava_0119	Patatin	15	126.966	137.572	118.27	127.603	9.6667	239.269	186.904	197.033	207.736	27.7749	353.989	342.393	367.852	354.745	12.7463	330.563	511.196	0.0729444	0.0729444
TI240292S000738	Ava_0120	dihydroorotase	15	1965.39	2251.38	1787.35	2001.37	234.1	1618.22	1557.96	2192.33	1789.5	350.158	1151.68	1491.79	1498.85	1380.77	198.434	1416.89	2047.55	0.040025	0.040025			TI240292S000738	Ava_0120	dihydroorotase	15	535.639	508.401	459.878	501.306	38.3755	495.407	780.216	653.562	643.062	142.694	1087.58	1165.8	1107.67	1120.35	40.6189	1044	1576	0.0404002	0.0404002
TI240292S000739	Ava_0121	Peptidase S26A, signal peptidase I	15	2665.49	2068.21	2629.15	2454.29	334.842	1640.01	3571.74	2184.93	2465.56	995.971	1921.44	1786.14	1813.76	1840.45	71.4861	1884.35	2584.97	-0.0273075	0.0273075			TI240292S000739	Ava_0121	Peptidase S26A, signal peptidase I	15	2181.9	2057.63	2145.16	2128.23	63.8413	1873.68	1638.86	1645.92	1719.49	133.583	2118.48	2279.24	2154.36	2184.03	84.3866	2035.49	3068.94	0.0387359	0.0387359
TI240292S000740	Ava_0122	MOSC	15	267.962	334.948	247.271	283.394	45.8303	272.15	211.678	346.47	276.766	67.5147	192.674	211.068	207.827	203.857	9.81869	208.761	291.284	-0.00320652	0.00320652			TI240292S000740	Ava_0122	MOSC	15	440.399	513.88	264.345	406.208	128.233	247.187	189.1	274.62	236.969	43.6664	134.476	152.997	152.971	146.815	10.6857	137.113	212.295	0.0746981	0.0746981
TI240292S000742	Ava_0124	Response Regulator Receiver Signal Transduction Histidine Kinase	13	52.4581	62.4253	61.6958	58.8597	5.55599	50.2697	66.4804	51.7066	56.1522	8.97323	130.899	99.2319	95.0079	108.379	19.6162	111.304	145.456	-0.112033	0.112033			TI240292S000742	Ava_0124	Response Regulator Receiver Signal Transduction Histidine Kinase	13	55.8263	53.7159	53.0515	54.1979	1.44884	66.2846	74.9646	74.0798	71.7763	4.77647	115.093	119.138	128.423	120.885	6.83476	112.786	176.5	0.0885995	0.0885995
TI240292S000743	Ava_0125	4Fe-4S ferredoxin, iron-sulfur binding	3	640.253	557.559	634.498	610.77	46.1718	751.282	660.487	566.647	659.472	92.3215	3934.4	3301.14	3522.45	3586	321.377	3675.54	5036.89	-0.0303952	0.0303952			TI240292S000743	Ava_0125	4Fe-4S ferredoxin, iron-sulfur binding	3	1549.58	1227.53	1492.27	1423.13	171.797	1828.53	1756.11	1597.93	1727.52	117.929	4802.82	5238.54	4734.37	4925.25	273.473	4594.97	6837.19	0.0203888	0.0203888
TI240292S000744	Ava_0126	Single-stranded nucleic acid binding R3H	15	7006.39	7276.67	6888.04	7057.03	199.199	8916.57	7094.86	8138.8	8050.08	914.087	5718.15	6630.67	6393.03	6247.28	473.397	6401.39	8951.17	-0.000933352	0.000933352			TI240292S000744	Ava_0126	Single-stranded nucleic acid binding R3H	15	8813.07	9371.41	8743.21	8975.9	344.297	7173.65	8827.31	8349.02	8116.66	850.966	7469.12	7286.25	7146.05	7300.48	162.005	6797.15	10217.1	0.0341486	0.0341486
TI240292S000745	Ava_0127	Arginase/agmatinase/formiminoglutamase	15	226.762	289.437	217.338	244.512	39.1901	277.787	239.799	301.073	272.886	30.9294	54.2026	58.3155	59.7241	57.4141	2.86899	58.7977	82.895	0.0111757	0.0111757			TI240292S000745	Ava_0127	Arginase/agmatinase/formiminoglutamase	15	323.777	494.733	269.214	362.575	117.659	152.756	144.403	118.204	138.454	18.0277	49.6593	42.4753	46.4491	46.1945	3.59878	43.1554	65.608	0.050203	0.050203
TI240292S000747	Ava_0129	hypothetical protein	16	1366.8	1388.04	1356.41	1370.42	16.1226	1420.7	1255.82	1126.6	1267.71	147.411	2224.06	2080.91	2060.3	2121.75	89.1938	2172.52	2958.82	-0.0379273	0.0379273			TI240292S000747	Ava_0129	hypothetical protein	16	1946.93	1997.93	1934.22	1959.69	33.7198	2297.61	2579.72	2765.38	2547.57	235.539	2771.46	2884.45	2846.31	2834.07	57.481	2638.37	4017.06	0.0517626	0.0517626
TI240292S000748	Ava_0130	Peptidase M48, Ste24p	15	1374.44	1701.48	1435.2	1503.71	173.949	1181.54	1106.74	1523.15	1270.48	221.995	524.405	523.536	507.319	518.42	9.62391	530.555	725.413	-0.0320325	0.0320325			TI240292S000748	Ava_0130	Peptidase M48, Ste24p	15	727.418	774.578	592.477	698.158	94.5109	495.307	458.167	530.946	494.807	36.392	398.536	418.952	420.921	412.803	12.3952	384.526	589.69	0.0617197	0.0617197
TI240292S000749	Ava_0131	hypothetical protein	16	2900.89	2847.02	2956.61	2901.51	54.7967	3265.33	3142	2727.01	3044.78	282.018	3993.32	3302.6	3370.65	3555.52	380.67	3645.68	4914.05	-0.0559671	0.0559671			TI240292S000749	Ava_0131	hypothetical protein	16	5458.46	5890.78	5454.81	5601.35	250.658	4515.33	3118.45	3473.33	3702.37	726.057	3642.55	3910.03	3665.94	3739.5	148.142	3485.38	5238.79	0.0344659	0.0344659
TI240292S000750	Ava_0132	hypothetical protein	16	162.502	201.83	162.989	175.774	22.5668	217.312	153.192	202.061	190.855	33.4966	218.987	200.141	193.507	204.211	13.2185	209.199	281.642	-0.0557168	0.0557168			TI240292S000750	Ava_0132	hypothetical protein	16	394.333	629.895	376.278	466.835	141.502	380.795	285.307	243.725	303.276	70.2796	207.103	174.985	212.666	198.251	20.3402	185.485	291.452	0.0932586	0.0932586
																									TI240292S000751	Ava_0133	ketol-acid reductoisomerase	8	2263.47	1436.92	2452.78	2051.06	540.213	2208.46	2227.36	1539.81	1991.88	391.618	1848.41	1968.24	1987.12	1934.59	75.2295	1803.04	2774.34	0.0663512	0.0663512
																									TI240292S000752	Ava_0134	Aldo/keto reductase	15	3202.91	2979.25	3390.08	3190.75	205.681	2182.54	2522.05	1950.71	2218.43	287.354	1419.04	1424.26	1276.61	1373.3	83.7795	1281.64	1876.89	-0.00267955	0.00267955
TI240292S000753	Ava_0135	nuclease (SNase-like)	6	234.02	224.426	222.688	227.045	6.10276	213.609	247.593	228.842	230.015	17.0226	320.279	266.322	282.947	289.849	27.6329	297.124	405.999	-0.0349172	0.0349172			TI240292S000753	Ava_0135	nuclease (SNase-like)	6	278.644	273.204	263.868	271.905	7.47321	384.972	388.993	383.915	385.96	2.67965	338.859	282.463	332.576	317.966	30.9065	297.394	461.156	0.076291	0.076291
TI240292S000754	Ava_0136	Protein of unknown function DUF1092	16	904.036	930.605	931.126	921.922	15.4924	963.474	793.573	926.707	894.585	89.3897	1828.46	1857.78	1769.94	1818.73	44.7246	1861.54	2538.2	-0.0360906	0.0360906			TI240292S000754	Ava_0136	Protein of unknown function DUF1092	16	1134.5	1243.39	1146.49	1174.79	59.711	1146.88	1275.83	1063.01	1161.91	107.205	1783.77	1595.44	1780.01	1719.74	107.663	1605.11	2477.4	0.070598	0.070598
TI240292S000755	Ava_0137	Nitrogen regulatory protein P-II (GlnB, GlnK)	8	900.331	776.306	879.672	852.103	66.4502	921.526	957.593	690.47	856.53	144.938	1622.52	1497.07	1438.94	1519.51	93.8264	1556.53	2094.82	-0.0561315	0.0561315			TI240292S000755	Ava_0137	Nitrogen regulatory protein P-II (GlnB, GlnK)	8	1979.71	1596.73	2085.32	1887.25	257.084	1873.58	1706.81	1401.73	1660.71	239.276	1726.89	1723.94	1769.87	1740.23	25.708	1619.52	2482.23	0.0605685	0.0605685
TI240292S000756	Ava_0138	hypothetical protein	16	378.645	304.045	387.819	356.836	45.9484	313.259	468.557	287.207	356.341	98.0508	553.736	479.688	476.528	503.317	43.6929	515.855	694.49	-0.0566273	0.0566273			TI240292S000756	Ava_0138	hypothetical protein	16	726.245	595.254	833.522	718.34	119.33	938.689	705.467	643.555	762.57	155.633	610.491	560.58	611.017	594.029	28.9694	553.968	852.674	0.0669065	0.0669065
TI240292S000757	Ava_0139	Glyoxalase I	15	2645.95	3059.64	2676.81	2794.13	230.451	3748.17	2665.65	3170.76	3194.86	541.665	2267.64	2390.87	2195.74	2284.75	98.6818	2339.47	3170.35	-0.0453349	0.0453349			TI240292S000757	Ava_0139	Glyoxalase I	15	4412.86	5932.12	4741.42	5028.8	799.359	3185.81	2978.48	2773.55	2979.28	206.132	1849.64	1838.01	1842.16	1843.27	5.89048	1714.21	2606	0.0490993	0.0490993
TI240292S000758	Ava_0140	ATPase	15	1458.52	1781.18	1495.4	1578.37	176.607	2607.2	1180.64	1591.9	1793.25	734.285	1476.43	1635.75	1703.64	1605.27	116.632	1644.76	2343.69	0.0251221	0.0251221			TI240292S000758	Ava_0140	ATPase	15	4217.35	3964.31	4012.23	4064.63	134.412	1940.63	2344	2308.61	2197.75	223.371	1617.74	1600.49	1550.45	1589.56	34.9481	1479.95	2220.77	0.0317467	0.0317467
TI240292S000759	Ava_0141	heat shock protein 90	15	7147.1	9355.8	7937.74	8146.88	1119.1	6954.87	6097.54	8766.81	7273.07	1362.79	2555.25	2622.72	2907.43	2695.13	186.925	2761.23	3968.86	0.0368361	0.0368361			TI240292S000759	Ava_0141	heat shock protein 90	15	4144.11	4941.15	2913.92	3999.73	1021.3	2526.39	2440.18	2974.03	2646.87	286.593	1908.02	1903.71	2048	1953.24	82.0911	1820.77	2831.29	0.0802564	0.0802564
TI240292S000760	Ava_0142	50S ribosomal protein L28	4	122.659	97.2694	118.917	112.948	13.7066	120.375	136.459	112.038	122.957	12.4136	98.0693	105.659	80.0476	94.5918	13.1549	97.0568	124.612	-0.136497	0.136497
TI240292S000761	Ava_0143	hypothetical protein	16	399.538	368.881	418.114	395.511	24.8624	279.558	468.348	359.43	369.112	94.7665	395.123	395.9	443.038	411.353	27.4423	421.418	605.184	0.0357239	0.0357239			TI240292S000761	Ava_0143	hypothetical protein	16	277.42	233.525	246.839	252.595	22.5064	264.147	250.865	351.343	288.785	54.5823	491.451	502.74	478.486	490.893	12.1369	457.119	685.618	0.0311646	0.0311646
TI240292S000763	Ava_0145	Peptidase M61	15	1434.55	1513.84	1469.89	1472.76	39.7241	1271.44	1506.66	1626.75	1468.28	180.741	375.293	438.437	490.224	434.651	57.5593	445.915	657.689	0.0673717	0.0673717			TI240292S000763	Ava_0145	Peptidase M61	15	1137.15	1251	976.482	1121.54	137.921	718.055	847.142	737.667	767.621	69.5617	309.942	267.896	281.978	286.605	21.4012	267.697	402.631	0.0354689	0.0354689
TI240292S000764	Ava_0146	Allophycocyanin, beta subunit	1	3215.74	2479.79	2968.81	2888.11	374.553	1455.93	3934.59	2313.33	2567.95	1258.8	1804.83	1504.07	1718.15	1675.68	154.813	1717.63	2404.98	0.000217363	0.000217363			TI240292S000764	Ava_0146	Allophycocyanin, beta subunit	1	1124.58	827.32	1396.07	1115.99	284.474	1866.17	1287.09	1124.43	1425.9	389.864	903.492	1053.46	1017.35	991.435	78.272	926.267	1422.7	0.0640222	0.0640222
TI240292S000765	Ava_0147	Glutamine synthetase type I	8	6622.7	5762.3	7092.96	6492.66	674.793	4826.42	7106.79	5339.15	5757.45	1196.35	2354.06	2557.42	2960.88	2624.12	308.861	2691.27	3968.4	0.0679399	0.0679399			TI240292S000765	Ava_0147	Glutamine synthetase type I	8	2799.98	2576.12	2601.96	2659.35	122.472	3792.77	4416.42	3557.24	3922.14	443.96	3105.25	3353.34	3140	3199.53	134.332	2982.52	4484.93	0.0351121	0.0351121
TI240292S000767	Ava_0149	UbiE/COQ5 methyltransferase	15	466.135	390.75	441.185	432.69	38.4039	612.922	551.151	378.575	514.216	121.461	2537.01	2714.43	2546.59	2599.34	99.784	2661.32	3640.28	-0.0315171	0.0315171			TI240292S000767	Ava_0149	UbiE/COQ5 methyltransferase	15	1017.47	1349.54	1305.32	1224.11	180.315	4664.8	4430.77	4754.36	4616.64	167.088	2747	2448.83	2775.57	2657.13	180.963	2480.84	3846.67	0.0766178	0.0766178
TI240292S000768	Ava_0150	hypothetical protein	16	531.123	579.402	569.613	560.046	25.5216	1011.66	490.787	597.12	699.856	275.216	8480.23	9011.31	8378.93	8623.49	339.66	8829.3	12028.6	-0.0374418	0.0374418			TI240292S000768	Ava_0150	hypothetical protein	16	1153.12	1983.02	1559.76	1565.3	414.979	8978.37	7292.69	6902.76	7724.61	1103.16	7509.16	6518.03	6606.66	6877.95	548.438	6426.16	9552.75	0.018895	0.018895
TI240292S000769	Ava_0151	hypothetical protein	16	232.3	282.677	257.799	257.592	25.1894	210.278	239.498	285.825	245.2	38.095	184.099	204.922	196.616	195.212	10.482	199.933	277.264	-0.0119641	0.0119641			TI240292S000769	Ava_0151	hypothetical protein	16	196.526	227.368	244.909	222.934	24.4943	293.463	252.788	274.7	273.651	20.3578	164.352	188.719	194.713	182.595	16.0806	170.687	267.419	0.0898469	0.0898469
TI240292S000771	Ava_0153	Serine/Threonine protein kinase	15	903.354	1001.23	887.436	930.672	61.6185	645.045	837.067	1035.1	839.071	195.035	244.053	246.757	251.116	247.309	3.56346	253.075	352.467	-0.00555917	0.00555917			TI240292S000771	Ava_0153	Serine/Threonine protein kinase	15	276.232	262.335	263.825	267.464	7.62979	256.095	221.749	256.423	244.756	19.9247	169.625	169.672	185.899	175.065	9.38198	163.307	255.527	0.0884129	0.0884129
TI240292S000772	Ava_0154	Zinc-containing alcohol dehydrogenase superfamily	15	1232.67	1627.15	1211.46	1357.09	234.116	1293.77	1002.3	1594.61	1296.9	296.167	256.574	333.117	331.692	307.128	43.7868	315.155	454.163	0.0364125	0.0364125			TI240292S000772	Ava_0154	Zinc-containing alcohol dehydrogenase superfamily	15	351.097	303.566	331.228	328.63	23.872	185.585	318.487	215.104	239.725	69.788	214.786	213.104	219.088	215.659	3.08628	200.695	307.438	0.0598284	0.0598284
TI240292S000773	Ava_0155	Phosphate transporter	11	511.195	455.329	494.428	486.984	28.6674	479.036	463.976	596.306	513.106	72.4456	2521.34	2958.33	2724.21	2734.63	218.683	2802.34	3866.18	-0.0202075	0.0202075			TI240292S000773	Ava_0155	Phosphate transporter	11	737.21	682.041	755.559	724.937	38.265	1125.45	1173.95	1098.31	1132.57	38.3189	3563.51	4002.68	3548.43	3704.87	258.019	3459.4	5136.54	0.0173342	0.0173342
TI240292S000774	Ava_0156	hypothetical protein	16	176.102	182.792	164.942	174.612	9.0179	175.084	143.936	194.821	171.28	25.6545	865.605	783.32	750.803	799.909	59.1714	819.609	1098.66	-0.0626271	0.0626271			TI240292S000774	Ava_0156	hypothetical protein	16	274.083	397.312	241.764	304.386	82.082	365.676	250.336	155.819	257.277	105.101	760.184	931.635	870.415	854.078	86.8856	799.039	1222.55	0.0583825	0.0583825
TI240292S000775	Ava_0157	Protein of unknown function DUF6, transmembrane	16	1570.05	1456.27	1489.52	1505.28	58.5044	938.281	1531.28	1361.34	1276.97	305.371	2159.52	2012.14	2102.6	2091.42	74.326	2141.16	2966.56	-0.0129967	0.0129967			TI240292S000775	Ava_0157	Protein of unknown function DUF6, transmembrane	16	941.792	990.544	868.666	933.667	61.3438	1320.72	1115.46	1327.84	1254.67	120.616	2493.57	2229.97	2328.28	2350.61	133.206	2193.13	3311.19	0.0408151	0.0408151
TI240292S000776	Ava_0158	Peptidase S48	15	12260.5	14027.3	12504.5	12930.8	957.459	9504.56	12302.5	12688.6	11498.6	1737.62	5187.93	5958.34	6305.22	5817.16	571.867	5963.54	8597.81	0.0397408	0.0397408			TI240292S000776	Ava_0158	Peptidase S48	15	5779.94	5621.89	5046.68	5482.84	385.903	5766.06	6078.29	6083.85	5976.07	181.891	3989.16	3392.57	3973.15	3784.96	339.915	3538.49	5497.94	0.0790577	0.0790577
TI240292S000777	Ava_0159	aspartate aminotransferase	8	966.495	825.251	1019.82	937.189	100.54	806.078	955.374	873.721	878.391	74.7571	549.289	528.157	554.653	544.033	14.0081	556.854	777.051	-0.0028327	0.0028327			TI240292S000777	Ava_0159	aspartate aminotransferase	8	1042.15	815.17	1072.99	976.771	140.798	1088.07	1074.14	855.978	1006.06	130.163	629.533	563.518	603.726	598.926	33.268	558.764	851.06	0.0528302	0.0528302
TI240292S000778	Ava_0160	Thioredoxin-related	15	2598.21	2380.83	2569.6	2516.22	118.113	1933.8	2961.07	2164.23	2353.03	539.034	1379.82	1154.13	1349.67	1294.54	122.53	1327.01	1874.16	0.0120917	0.0120917			TI240292S000778	Ava_0160	Thioredoxin-related	15	2285.34	1916.29	2268.99	2156.87	208.51	2097.69	1901.17	1869.59	1956.15	123.587	1379.32	1369.83	1332.37	1360.51	24.8245	1266.4	1904.42	0.0346384	0.0346384
TI240292S000779	Ava_0161	phage shock protein A, PspA	15	11146.3	11728.3	11372.6	11415.7	293.381	9763.75	11933	11201	10965.9	1103.55	8596	6887.95	7009.35	7497.77	953.033	7691.18	10308	-0.0661456	0.0661456			TI240292S000779	Ava_0161	phage shock protein A, PspA	15	13206.8	14960.3	11991.2	13386.1	1492.68	13042.5	8348.52	9925.44	10438.8	2388.71	6267.32	6554.29	6132.2	6317.93	215.549	5886.61	8807.19	0.0278844	0.0278844
TI240292S000780	Ava_0162	phage shock protein A, PspA	15	2771.81	2570.44	2943.57	2761.94	186.761	2602.65	2491.16	2625.42	2573.08	71.8518	3592.62	4083.97	4304.76	3993.78	364.534	4093.66	5883.38	0.03588	0.03588			TI240292S000780	Ava_0162	phage shock protein A, PspA	15	3069.18	3485.66	2744.06	3099.64	371.736	2151.32	2453.77	2153.05	2252.72	174.123	4399.32	4538.93	4431.81	4456.69	73.0566	4147.96	6285.57	0.0451589	0.0451589
TI240292S000781	Ava_0163	hypothetical protein	16	9451.71	11558.9	9619.24	10210	1171.25	7976.43	7952.54	10766.5	8898.5	1617.81	3275.71	3907.82	3979.05	3720.86	387.154	3814.96	5461.46	0.0300463	0.0300463			TI240292S000781	Ava_0163	hypothetical protein	16	5407.5	6448.02	4468.72	5441.41	990.084	3908.99	4588.34	4676.79	4391.37	420.092	2839.5	2608.52	2705.11	2717.71	116.005	2533.49	3836.28	0.0447359	0.0447359
TI240292S000784	Ava_0166	naphthoate synthase	10	172.284	136.833	166.905	158.674	19.1051	125.15	168.639	166.316	153.368	24.4654	75.7991	86.4062	76.5436	79.583	5.92079	81.5436	110.578	-0.0452175	0.0452175			TI240292S000784	Ava_0166	naphthoate synthase	10	136.479	95.7863	101.557	111.274	22.0179	113.085	91.9406	66.9881	90.6712	23.0747	83.6693	91.7645	94.4558	89.9633	5.61433	83.9656	130.563	0.080346	0.080346
TI240292S000785	Ava_0167	hypothetical protein	16	298.848	299.123	325.724	307.898	15.438	237.713	346.91	290.784	291.802	54.6057	516.43	485.37	483.512	495.104	18.4919	506.898	692.282	-0.0337812	0.0337812			TI240292S000785	Ava_0167	hypothetical protein	16	264.101	289.25	259.701	271.018	15.9427	268.665	242.023	246.499	252.396	14.2662	624.739	598.7	549.61	591.016	38.149	551.686	807.977	-0.00256918	0.00256918
TI240292S000786	Ava_0168	hypothetical protein	16	2433.2	2421.67	2540.33	2465.07	65.4371	3448.33	2362.23	2563.5	2791.35	577.789	3968.82	4625.26	4307.8	4300.63	328.277	4406.77	6095.93	-0.0162344	0.0162344			TI240292S000786	Ava_0168	hypothetical protein	16	5155.94	5688.61	5761.12	5535.22	330.468	4683.84	4027.05	3598.12	4103	546.828	4235.41	4704.43	4428.74	4456.19	235.713	4156.71	6287.04	0.0432685	0.0432685
TI240292S000787	Ava_0169	phosphoribulokinase	14	7784.57	7320.67	8031.33	7712.19	360.815	4599.16	8277.94	7657.79	6844.96	1969.49	3431.73	3128.95	3480	3346.89	190.279	3428.06	4832	0.0107493	0.0107493			TI240292S000787	Ava_0169	phosphoribulokinase	14	2778.3	2544.04	2460.81	2594.38	164.626	2744.91	2431.23	2378.65	2518.27	198.038	2047.37	2038.54	2127.03	2070.98	48.7454	1928.36	2969.11	0.0669152	0.0669152
TI240292S000788	Ava_0170	Phage Gp37Gp68	15	2474.09	2254.03	2448.25	2392.12	120.287	1858.81	2578.94	2420.9	2286.21	378.486	1103.89	1205.1	1214.88	1174.62	61.4539	1202.99	1690.99	0.0070309	0.0070309			TI240292S000788	Ava_0170	Phage Gp37Gp68	15	1104.31	1325.87	1022.51	1150.9	156.955	1223.1	1113.87	866.185	1067.72	182.879	964.985	964.494	978.743	969.407	8.08863	901.813	1377.59	0.0558441	0.0558441
TI240292S000789	Ava_0171	hypothetical protein	16	467.63	377.467	430.165	425.087	45.2955	286.613	495.14	379.309	387.021	104.477	387.883	355.598	365.24	369.574	16.5732	378.439	519.865	-0.0253889	0.0253889			TI240292S000789	Ava_0171	hypothetical protein	16	258.384	235.086	251.584	248.352	11.9806	399.598	336.819	309.781	348.733	46.0788	367.939	331.936	354.574	351.483	18.1996	327.839	499.594	0.0535129	0.0535129
TI240292S000790	Ava_0172	DNA repair protein RadC	6	564.612	580.687	549.907	565.069	15.3954	466.698	619.186	564.207	550.03	77.2262	978.773	1255.22	1243.95	1159.32	156.455	1189.42	1707.6	0.0319321	0.0319321			TI240292S000790	Ava_0172	DNA repair protein RadC	6	485.984	556.79	520.965	521.246	35.404	882.147	1224.42	1286.53	1131.03	217.765	1218.61	1217.55	1233.9	1223.35	9.14667	1137.99	1737.58	0.0551949	0.0551949
TI240292S000791	Ava_0173	WD-40 repeat	15	1148.35	1036.96	1375.7	1187	172.646	945.348	1314.79	1195.64	1151.93	188.561	781.922	776.591	882.976	813.83	59.9422	833.866	1202.31	0.0408462	0.0408462			TI240292S000791	Ava_0173	WD-40 repeat	15	780.618	545.563	759.962	695.381	130.157	697.317	1043.27	777.861	839.482	181.02	899.789	848.741	873.961	874.164	25.5248	814.242	1236.37	0.0483016	0.0483016
TI240292S000792	Ava_0174	hypothetical protein	16	6002.82	6417.02	6092.75	6170.86	217.866	5150.88	6513.06	6060.32	5908.09	693.731	6126.51	5596.71	5615.87	5779.7	300.504	5919.24	8064.32	-0.0376192	0.0376192			TI240292S000792	Ava_0174	hypothetical protein	16	6031.15	5299.67	5577.52	5636.11	369.244	5676.74	5983.22	5573.78	5744.58	212.982	5323.68	5157.6	5184.91	5222.06	89.0574	4860.51	7359.43	0.044079	0.044079
TI240292S000793	Ava_0175	CAB/ELIP/HLIP-related protein	15	520.696	507.681	538.919	522.432	15.6913	699.031	608.247	467.895	591.725	116.45	1727.72	1145.03	1220.06	1364.27	316.982	1402.62	1857.49	-0.0982825	0.0982825			TI240292S000793	Ava_0175	CAB/ELIP/HLIP-related protein	15	1825.53	1561	2087.3	1824.61	263.153	2299.74	1447.4	1358.38	1701.84	519.705	1452.06	1399.92	1419.7	1423.89	26.3235	1325.43	2010.9	0.0468792	0.0468792
TI240292S000794	Ava_0176	Alanine dehydrogenase and pyridine nucleotide transhydrogenase	8	1341.56	1049	1237.97	1209.51	148.342	922.455	1399.33	1239.88	1187.22	242.76	208.212	274.961	266.903	250.026	36.4348	256.578	367.529	0.0280939	0.0280939			TI240292S000794	Ava_0176	Alanine dehydrogenase and pyridine nucleotide transhydrogenase	8	516.982	437.848	519.676	491.502	46.4852	395.975	633.867	404.258	478.033	135.019	187.709	170.217	178.412	178.779	8.75151	166.724	252.724	0.0462461	0.0462461
TI240292S000795	Ava_0177	Phosphonate uptake transporter	11	213.198	254.945	216.634	228.259	23.1746	218.617	211.137	254.247	228.001	23.0359	89.6225	105.075	92.7082	95.802	8.1777	98.1853	133.565	-0.0410067	0.0410067			TI240292S000795	Ava_0177	Phosphonate uptake transporter	11	127.27	137.629	133.303	132.734	5.20298	119.732	169.076	132.45	140.419	25.6193	83.762	88.54	85.5362	85.9461	2.41525	80.0494	121.281	0.045241	0.045241
TI240292S000796	Ava_0178	ABC transporter-like	11	561.568	544.109	532.382	546.02	14.6865	375.285	676.008	370.872	474.055	174.91	536.148	551.336	550.071	545.852	8.42737	558.592	774.986	-0.0109942	0.0109942
TI240292S000797	Ava_0179	Phosphonate-binding periplasmic protein	11	395.187	299.556	367.498	354.08	49.2076	259.343	388.167	357.371	334.961	67.2722	528.264	539.635	496.605	521.501	22.2978	533.986	720.47	-0.0518847	0.0518847			TI240292S000797	Ava_0179	Phosphonate-binding periplasmic protein	11	212.436	178.864	267.493	219.598	44.7463	476.916	619.314	511.851	536.027	74.2136	665.696	641.572	734.39	680.553	48.1593	635.504	1002.4	0.0986497	0.0986497
TI240292S000798	Ava_0180	hypothetical protein	16	2325.09	1806.07	2281.91	2137.69	288.002	2676.15	2122.11	1499.36	2099.21	588.728	8816.11	6836.15	6867.99	7506.75	1134.05	7704.35	10237.5	-0.0816963	0.0816963			TI240292S000798	Ava_0180	hypothetical protein	16	6338.5	5395.17	6352.37	6028.68	548.678	8002.82	5919.71	5081.2	6334.58	1504.34	9716.51	11575.4	11204.3	10832	983.734	10127.3	15615.3	0.0689677	0.0689677
TI240292S000799	Ava_0181	hypothetical protein	16	155.38	92.8963	156.882	135.053	36.5163	172.9	136.957	188.664	166.173	26.5013	213.945	334.503	197.744	248.731	74.7212	256.096	326.425	-0.178759	0.178759
TI240292S000800	Ava_0182	phosphoglucomutase/phosphomannomutase alpha/beta/alpha domains I and III	7	17369.1	19026.7	17321.8	17905.9	970.973	21488.8	13758.8	20958.9	18735.5	4318.07	13648.2	18295.3	17750	16564.5	2540.27	17001.4	24411	0.0306684	0.0306684			TI240292S000800	Ava_0182	phosphoglucomutase/phosphomannomutase alpha/beta/alpha domains I and III	7	17907.5	16890.9	18163.4	17653.9	673.097	10860.5	19606.9	16221.5	15562.9	4410.23	15545.3	15503.8	14933	15327.4	342.155	14270.8	21401.9	0.0309437	0.0309437
TI240292S000801	Ava_0183	Peptidase M23B	15	88.1868	88.6094	82.5442	86.4468	3.38636	75.4684	88.5657	84.0865	82.7068	6.65676	221.503	225.466	223.123	223.364	1.99281	228.545	315.72	-0.0171751	0.0171751
TI240292S000802	Ava_0184	Major facilitator superfamily MFS_1	11	207.126	259.769	222.104	229.666	27.1244	214.797	195.694	259.245	223.245	32.6069	550.746	541.54	579.276	557.187	19.6756	570.436	803.994	0.0109962	0.0109962			TI240292S000802	Ava_0184	Major facilitator superfamily MFS_1	11	321.95	307.428	333.898	321.092	13.256	249.307	188.585	266.764	234.885	41.0365	451.315	494.637	509.119	485.024	30.0771	452.677	703.814	0.0801937	0.0801937
TI240292S000803	Ava_0185	acetyl-CoA carboxylase beta subunit	9	24053.9	23424.2	24564.1	24014.1	570.998	15300.4	24411.8	22488.2	20733.5	4802.5	6374.86	6675.93	7212.73	6754.51	424.427	6919.2	9890.75	0.0296777	0.0296777			TI240292S000803	Ava_0185	acetyl-CoA carboxylase beta subunit	9	5120.63	5171.16	4724.6	5005.46	244.544	4063.48	4483.17	4084.84	4210.5	236.385	3489.84	3314.22	3464.4	3422.82	94.9093	3187.91	4871.01	0.0567619	0.0567619
TI240292S000804	Ava_0186	hypothetical protein	16	196.641	146.717	208.875	184.078	32.9283	167.36	235.513	185.046	195.973	35.3664	165.802	123.318	150.052	146.391	21.4772	150.23	210.73	-0.000846118	0.000846118
																									TI240292S000805	Ava_0187	Thioredoxin	15	330.341	197.975	348.067	292.127	82.019	322.112	258.206	159.363	246.561	81.9972	270.281	313.74	302.998	295.673	22.6364	276.198	423.961	0.0632128	0.0632128
TI240292S000807	Ava_0189	hypothetical protein	16	90.7047	81.5406	95.674	89.3064	7.16969	116.504	109.554	78.1227	101.393	20.4504	277.413	158.893	176.924	204.41	63.8624	210.516	277.784	-0.12093	0.12093
TI240292S000809	Ava_0191	ABC transporter-like	11	6864.48	5798.04	6647.17	6436.57	563.549	4753.75	6107.01	5459.74	5440.17	676.841	2644.3	2774.95	2895.06	2771.44	125.416	2837.94	4009.74	0.0142454	0.0142454			TI240292S000809	Ava_0191	ABC transporter-like	11	3640.28	2490.08	3308.32	3146.22	591.983	2307.89	3326.26	2874.03	2836.06	510.243	3600.66	3819.68	3541.59	3653.98	146.507	3405.76	5090.77	0.0266825	0.0266825
TI240292S000810	Ava_0192	ABC-2	11	10093.3	10000.8	10097.9	10064	54.7898	6937.56	9731.64	10067.9	8912.37	1718.47	2316.18	3028.91	2908.53	2751.21	381.524	2822.88	4021.72	0.0212976	0.0212976			TI240292S000810	Ava_0192	ABC-2	11	4844.78	4027.62	4189.43	4353.94	432.706	2670.52	3751.46	3537.51	3319.83	572.405	2476.71	2398.63	2534.92	2470.09	68.3871	2300.56	3540.04	0.0662042	0.0662042
TI240292S000811	Ava_0193	hypothetical protein	16	2233.45	2549.11	2128.23	2303.6	219.033	1861.72	2086.38	2012.64	1986.91	114.516	1704.35	1341.78	1460.68	1502.27	184.829	1540.89	2103.46	-0.038133	0.038133			TI240292S000811	Ava_0193	hypothetical protein	16	1945.33	2008.63	1840.86	1931.61	84.723	1400.43	1209.86	1078.42	1229.57	161.907	1632.12	1645.76	1600.2	1626.03	23.3859	1513.2	2281.48	0.038131	0.038131
TI240292S000812	Ava_0194	Alkyl hydroperoxide reductase/ Thiol specific antioxidant/ Mal allergen	15	2439.64	2499.6	2453.41	2464.21	31.4103	2196.09	2311.9	1964.65	2157.55	176.804	2159.94	1558.08	1467.96	1728.66	376.206	1776.69	2298.85	-0.134298	0.134298			TI240292S000812	Ava_0194	Alkyl hydroperoxide reductase/ Thiol specific antioxidant/ Mal allergen	15	3069.54	3458.24	3081.99	3203.26	220.908	3894.65	2590.98	2197.22	2894.29	888.432	1769.01	2097.63	1734.46	1867.03	200.448	1747.31	2556.23	-0.00502799	0.00502799
TI240292S000813	Ava_0195	hypothetical protein	16	361.199	408.988	335.886	368.691	37.1222	230.227	422.783	310.684	321.231	96.7099	456.606	395.93	407.976	420.171	32.1233	430.541	586.532	-0.0384725	0.0384725			TI240292S000813	Ava_0195	hypothetical protein	16	513.944	395.411	429.325	446.227	61.0474	409.354	299.345	709.44	472.713	212.262	360.989	430.847	396.467	396.101	34.9305	370.272	561.518	0.0466511	0.0466511
TI240292S000814	Ava_0196	cobyric acid synthase	10	1594.75	1726.82	1619.63	1647.06	70.1818	1212.27	1570.16	1369.23	1383.89	179.394	600.157	659.187	713.841	657.728	56.8556	674.107	972.321	0.0408648	0.0408648			TI240292S000814	Ava_0196	cobyric acid synthase	10	897.076	808.475	879.08	861.544	46.831	505.728	641.074	584.289	577.03	67.9639	577.397	707.933	601.034	628.788	69.5532	588.584	872.613	0.0142677	0.0142677
TI240292S000815	Ava_0197	Ferredoxin	3	567.288	514.225	514.685	532.066	30.5042	424.476	539.676	428.6	464.251	65.353	792.283	647.93	685.567	708.594	74.8808	726.539	988.794	-0.0414356	0.0414356			TI240292S000815	Ava_0197	Ferredoxin	3	568.973	556.021	641.636	588.876	46.1474	817.032	691.181	698.979	735.731	70.5172	817.26	879.587	847.141	847.996	31.1725	790.231	1199.05	0.0474626	0.0474626
TI240292S000816	Ava_0198	Multi-sensor Hybrid Histidine Kinase	13	622.027	635.374	610.187	622.529	12.6014	513.976	567.832	691.788	591.199	91.1798	571.825	634.047	614.324	606.732	31.7985	621.386	864.019	-0.00817377	0.00817377			TI240292S000816	Ava_0198	Multi-sensor Hybrid Histidine Kinase	13	586.632	629.793	581.858	599.428	26.4052	559.723	568.752	623.988	584.155	34.7909	614.139	565.538	616.711	598.796	28.831	558.392	860.07	0.0678072	0.0678072
TI240292S000817	Ava_0199	Streptomyces cyclase/dehydrase	15	426.171	421.874	374.627	407.557	28.5995	274.791	390.172	388.692	351.218	66.1919	89.3213	100.379	114.774	101.491	12.7627	104.106	153.741	0.0693856	0.0693856			TI240292S000817	Ava_0199	Streptomyces cyclase/dehydrase	15	127.26	122.926	158.69	136.292	19.5182	365.283	434.053	284.838	361.391	74.6838	109.532	101.383	140.861	117.259	20.8423	110.207	184.461	0.166182	0.166182
TI240292S000818	Ava_0200	Amine oxidase	15	2893.96	3129.09	2899.68	2974.24	134.135	2384.41	2805.72	3300.31	2830.15	458.44	1001.77	979.559	1097.1	1026.14	62.4463	1051.12	1503.5	0.0305832	0.0305832			TI240292S000818	Ava_0200	Amine oxidase	15	963.832	1030.41	967.756	987.331	37.3547	2462	2445.81	2457.89	2455.24	8.41616	977.663	805.824	1081.47	954.987	139.217	895.827	1449.47	0.12808	0.12808
TI240292S000819	Ava_0201	Helix-turn-helix protein, CopG	15	675.438	751.577	664.784	697.266	47.3351	1294.1	593.31	642.448	843.287	391.19	4168.4	4638.34	4375.95	4394.23	235.502	4500.48	6205.93	-0.0200662	0.0200662			TI240292S000819	Ava_0201	Helix-turn-helix protein, CopG	15	1910.27	2597.36	2131.46	2213.03	350.73	8009.15	6924.19	7590.48	7507.94	547.167	4504.1	3439.19	4465.01	4136.1	603.855	3879.92	6116.23	0.0956609	0.0956609
TI240292S000820	Ava_0202	hypothetical protein	16	369.53	323.02	365.179	352.577	25.6888	304.013	377.003	357.82	346.279	37.8391	420.259	595.151	607.175	540.862	104.618	555.603	819.84	0.0629045	0.0629045			TI240292S000820	Ava_0202	hypothetical protein	16	355.633	324.99	377.471	352.698	26.3634	438.84	419.369	306.158	388.122	71.6475	692.656	676.76	697.784	689.067	10.962	641.315	980.732	0.0575787	0.0575787
TI240292S000821	Ava_0203	HesB/YadR/YfhF	15	2589.83	2133.03	2603.95	2442.27	267.903	1671.27	3076.52	1947.57	2231.79	744.486	1748.85	1126.37	1340.45	1405.23	316.252	1444.5	1967.61	-0.0528826	0.0528826			TI240292S000821	Ava_0203	HesB/YadR/YfhF	15	2565.71	2275.84	2525.41	2455.65	157.021	2751.3	1914.81	1735.41	2133.84	542.208	1328.82	1443.08	1372.18	1381.36	57.6788	1287.65	1947.92	0.0433952	0.0433952
TI240292S000822	Ava_0204	TPR repeat	15	1827.41	1464.12	1760.2	1683.91	193.286	1169.81	1899.59	1563.53	1544.31	365.273	1045.17	1032.3	1024.56	1034.01	10.4104	1058.02	1455.68	-0.0229858	0.0229858			TI240292S000822	Ava_0204	TPR repeat	15	1297.28	1113.82	1268.36	1226.49	98.6381	1261.65	1249.82	840.021	1117.16	240.085	994.997	1092.92	1075.57	1054.5	52.2532	983.428	1507.16	0.0611342	0.0611342
TI240292S000823	Ava_0205	hypothetical protein	16	143.543	127.552	129.417	133.504	8.74364	100.061	141.573	132.041	124.558	21.7439	149.439	143.027	148.748	147.072	3.51925	150.532	209.209	-0.00852309	0.00852309			TI240292S000823	Ava_0205	hypothetical protein	16	65.7115	52.2991	80.6088	66.2065	14.1614	69.1615	90.3875	58.4808	72.6766	16.2412	159.799	133.355	144.353	145.836	13.2844	136.35	205.627	0.0389205	0.0389205
TI240292S000824	Ava_0206	hypothetical protein	16	888.931	708.671	866.317	821.306	98.1982	539.934	968.498	719.758	742.73	215.204	420.139	427.99	417.96	422.03	5.27514	431.852	593.993	-0.0233872	0.0233872			TI240292S000824	Ava_0206	hypothetical protein	16	631.227	514.338	786.06	643.875	136.302	545.661	505.47	370.408	473.846	91.8065	389.798	411.529	389.518	396.948	12.6283	369.797	556.284	0.0354501	0.0354501
TI240292S000825	Ava_0207	cob(I)yrinic acid a,c-diamide adenosyltransferase	10	1113.7	1370.06	1149.13	1210.96	138.918	784.835	1044.22	1333.11	1054.06	274.272	231.475	250.046	286.143	255.888	27.7984	262.385	384.876	0.0617294	0.0617294			TI240292S000825	Ava_0207	cob(I)yrinic acid a,c-diamide adenosyltransferase	10	167.505	199.279	133.323	166.702	32.9851	167.277	191.881	194.752	184.637	15.1021	214.787	195.67	217.202	209.22	11.7965	195.2	301.809	0.0728996	0.0728996
TI240292S000826	Ava_0208	filament integrity protein	15	203.71	211.737	188.659	201.369	11.7155	172.851	198.047	203.193	191.363	16.2376	35.2656	45.3625	38.0661	39.5647	5.21261	40.5894	55.1504	-0.0457537	0.0457537			TI240292S000826	Ava_0208	filament integrity protein	15	43.9282	56.3989	46.5612	48.9628	6.57306	37.4624	39.6776	31.6055	36.2485	4.17068	36.3658	34.0634	33.6408	34.69	1.46661	32.3378	48.3451	0.0269514	0.0269514
TI240292S000827	Ava_0209	hypothetical protein	16	1195.55	1437.57	1203.13	1278.75	137.596	1012.74	1349.07	1462.65	1274.82	233.968	208.812	161.222	199.474	189.836	25.2166	194.757	276.52	0.0170578	0.0170578
TI240292S000828	Ava_0210	hypothetical protein	16	908.762	845.107	901.289	885.053	34.795	577.47	1014.38	982.213	858.022	243.497	263.71	339.754	282.359	295.274	39.6334	302.938	410.469	-0.050134	0.050134			TI240292S000828	Ava_0210	hypothetical protein	16	180.276	125.776	181.925	162.659	31.9524	270.332	210.533	166.268	215.711	52.2247	201.227	197.696	215.802	204.908	9.598	191.067	297.742	0.0830754	0.0830754
TI240292S000829	Ava_0211	Pentapeptide repeat	15	4084.44	4603.37	4222.04	4303.28	268.834	2694.43	4245.97	4340.77	3760.39	924.365	1506.93	1461.29	1581.65	1516.62	60.7656	1552.84	2192.14	0.0131424	0.0131424			TI240292S000829	Ava_0211	Pentapeptide repeat	15	544.721	689.216	551.494	595.144	81.5394	1134.78	884.452	842.897	954.042	157.893	999.799	906.738	1062.26	989.6	78.2616	924.559	1453.9	0.094712	0.094712
TI240292S000830	Ava_0212	hypothetical protein	16	578.228	518.863	547.072	548.054	29.6947	368.963	537.689	539.909	482.187	98.0612	244.908	233.718	231.944	236.857	7.02868	242.459	331.585	-0.0317107	0.0317107			TI240292S000830	Ava_0212	hypothetical protein	16	176.818	197.039	164.007	179.288	16.6538	169.759	163.466	146.182	159.803	12.208	226.397	217.305	220.144	221.282	4.6518	206.011	312.171	0.0452713	0.0452713
TI240292S000831	Ava_0213	hypothetical protein	16	76.0889	74.6177	79.1877	76.6314	2.33281	65.6962	65.3015	94.0115	75.0031	16.463	57.4303	64.094	56.6043	59.3762	4.10652	60.8322	82.1368	-0.0514738	0.0514738			TI240292S000831	Ava_0213	hypothetical protein	16	68.1897	65.9224	79.8452	71.3191	7.47034	60.5336	64.3788	45.5244	56.8123	9.96286	62.6438	57.4442	61.5566	60.5482	2.74257	56.4529	86.3876	0.0590784	0.0590784
TI240292S000832	Ava_0214	4-aminobutyrate aminotransferase	15	1097.5	1201.32	1102.73	1133.85	58.4865	934.153	1063.49	1197.72	1065.12	131.792	515.679	601.19	564.791	560.553	42.913	574.39	796.901	-0.012045	0.012045			TI240292S000832	Ava_0214	4-aminobutyrate aminotransferase	15	784.286	789.478	888.285	820.683	58.6025	582.411	591.263	662.392	612.022	43.8454	574.723	548.64	536.916	553.427	19.3528	515.671	771.32	0.0275434	0.0275434
TI240292S000833	Ava_0215	Protein of unknown function DUF820	16	801.865	860.153	751.473	804.497	54.3881	596.173	934.5	802.053	777.575	170.487	2039.6	1608.37	1701.21	1783.06	226.969	1829.06	2474.86	-0.0516594	0.0516594			TI240292S000833	Ava_0215	Protein of unknown function DUF820	16	718.209	758.37	745.073	740.551	20.4587	1085.53	637.21	806.041	842.926	226.423	1956	1886.27	2237.15	2026.47	185.751	1894.73	3024.22	0.113226	0.113226
TI240292S000834	Ava_0216	hypothetical protein	16	360.657	357.032	350.36	356.017	5.22306	231.08	444.618	358.6	344.766	107.439	232.75	272.685	286.396	263.944	27.8705	270.628	390.468	0.0403826	0.0403826			TI240292S000834	Ava_0216	hypothetical protein	16	122.265	169.466	129.17	140.301	25.4931	168.924	183.849	244.262	199.012	39.8918	255.72	256.686	277.005	263.137	12.0197	245.345	382.253	0.0828243	0.0828243
TI240292S000836	Ava_0218	hypothetical protein	16	2133.08	2624.92	2122.55	2293.51	287.054	1691.73	1932.17	2551.6	2058.5	443.637	434.887	558.097	617.108	536.697	92.9766	551.087	823.111	0.0802096	0.0802096			TI240292S000836	Ava_0218	hypothetical protein	16	907.26	1009.64	937.047	951.316	52.6613	736.599	627.796	861.731	742.042	117.063	286.318	292.12	313.095	297.178	14.0866	277.113	431.904	0.0833094	0.0833094
TI240292S000837	Ava_0219	Serine/Threonine protein kinase	15	201.925	195.539	193.962	197.142	4.2167	229.188	192.234	188.865	203.429	22.3715	1661.02	1535.73	1389.28	1528.68	136.006	1566.83	2070.14	-0.0857661	0.0857661			TI240292S000837	Ava_0219	Serine/Threonine protein kinase	15	458.038	407.85	519.414	461.767	55.8757	1120.19	862.258	896.231	959.559	140.143	1757.95	1566.87	1845.49	1723.44	142.483	1610.52	2529.11	0.0929098	0.0929098
TI240292S000838	Ava_0220	Serine/Threonine protein kinase	15	99.5005	137.273	88.5367	108.437	25.5675	148.611	85.6494	114.253	116.171	31.5244	155.276	157.252	190.714	167.747	19.9143	172.044	254.77	0.0732835	0.0732835			TI240292S000838	Ava_0220	Serine/Threonine protein kinase	15	205.057	143.84	198.352	182.416	33.5763	117.764	172.84	143.32	144.641	27.562	171.775	149.475	167.588	162.946	11.8526	152.178	234.046	0.0658428	0.0658428
TI240292S000839	Ava_0221	hypothetical protein	16	200.97	239.351	206.927	215.749	20.6559	245.163	224.416	235.104	234.894	10.3751	351.518	353.176	364.164	356.286	6.87282	364.632	509.512	-0.000917832	0.000917832			TI240292S000839	Ava_0221	hypothetical protein	16	444.422	416.702	443.146	434.757	15.6486	332.785	428.424	293.206	351.472	69.5189	424.899	450.919	420.017	431.945	16.6123	402.563	602.716	0.0289599	0.0289599
																									TI240292S000840	Ava_0222	hypothetical protein	16	81.9862	75.7007	68.1294	75.2721	6.93831	68.8282	64.57	55.8828	63.0937	6.5978	61.874	65.8982	79.1403	68.9708	9.03399	64.6404	105.365	0.137616	0.137616
TI240292S000841	Ava_0223	hypothetical protein	16	114.919	85.1398	112.678	104.246	16.584	72.4477	179.055	94.1389	115.214	56.3418	61.16	47.2284	55.0209	54.4698	6.98216	55.8762	77.7368	-0.011002	0.011002
TI240292S000843	Ava_0225	Heavy metal transport/detoxification protein	15	39.6287	38.1577	41.179	39.6551	1.51082	46.9942	39.0527	36.3278	40.7916	5.54172	181.005	122.315	120.128	141.149	34.5335	145.155	188.537	-0.132746	0.132746
TI240292S000844	Ava_0226	alanyl-tRNA synthetase	4	1998.92	1664.57	2059.76	1907.75	212.786	1613.24	1922.22	1814.38	1783.28	156.818	710.94	774.036	786.004	756.993	40.3297	775.291	1092	0.00981001	0.00981001			TI240292S000844	Ava_0226	alanyl-tRNA synthetase	4	2068.43	1613.6	2144.39	1942.14	287.047	979.836	1352.17	1127.49	1153.17	187.488	711.06	800.522	723.284	744.955	48.5085	695.405	1039.45	0.0268213	0.0268213
TI240292S000845	Ava_0227	HNH endonuclease	6	672.207	676.475	614.338	654.34	34.7084	379.013	706.582	595.115	560.237	166.547	781.709	723.889	702.47	736.022	40.9893	753.853	1018.27	-0.0504612	0.0504612			TI240292S000845	Ava_0227	HNH endonuclease	6	210.77	258.365	185.602	218.246	36.9535	351.229	298.228	446.271	365.242	75.0099	747.823	796.64	771.201	771.888	24.4156	719.083	1091.4	0.0477532	0.0477532
TI240292S000846	Ava_0228	hypothetical protein	16	1003.83	1016.41	966.066	995.434	26.1993	639.895	1070.48	1060.41	923.594	245.742	1260.11	1157.45	1019.4	1145.65	120.787	1174.66	1538.27	-0.100931	0.100931			TI240292S000846	Ava_0228	hypothetical protein	16	327.245	413.526	258.941	333.237	77.4669	614.905	379.798	622.526	539.076	137.991	786.721	848.212	824.176	819.703	30.9886	763.914	1162.82	0.0518245	0.0518245
TI240292S000847	Ava_0229	Tetratricopeptide TPR_3	15	63.6713	70.9798	62.1436	65.5982	4.72274	58.2657	63.4479	80.1619	67.2918	11.443	128.642	163.226	135.905	142.591	18.2358	146.272	197.825	-0.0524031	0.0524031			TI240292S000847	Ava_0229	Tetratricopeptide TPR_3	15	66.2007	84.8107	72.6187	74.5433	9.45309	95.1795	70.5014	122.542	96.0742	26.0317	103.435	120.558	109.409	111.134	8.69071	103.824	156.194	0.0357569	0.0357569
TI240292S000848	Ava_0230	hypothetical protein	16	159.976	164.353	145.238	156.522	10.0149	165.996	135.057	151.491	150.848	15.4794	672.996	662.519	672.643	669.386	5.94943	684.913	948.98	-0.0129291	0.0129291			TI240292S000848	Ava_0230	hypothetical protein	16	225.427	242.141	270.148	245.906	22.5968	525.103	562.9	529.667	539.223	20.631	804.294	810.033	860.407	824.911	30.8738	768.75	1192.36	0.07687	0.07687
TI240292S000849	Ava_0231	hypothetical protein	16	220.517	238.842	242.332	233.897	11.7184	338.124	196.128	268.602	267.618	71.0027	1156.52	1499.28	1494.8	1383.53	196.615	1419.68	2046.28	0.0367102	0.0367102			TI240292S000849	Ava_0231	hypothetical protein	16	450.567	464.482	560.224	491.758	59.7003	691.563	1189.18	894.314	925.02	250.227	1804.49	1715.35	1790.5	1770.11	47.9407	1648.57	2518.23	0.0563624	0.0563624
																									TI240292S000850	Ava_0232	hypothetical protein	16	164.348	240.339	173.634	192.773	41.4536	211.261	186.72	127.525	175.169	43.0461	260.019	261.829	243.327	255.058	10.1996	237.731	352.657	0.0158703	0.0158703
																									TI240292S000851	Ava_0233	transposase	6	2401.11	2248.88	2652.72	2434.24	203.95	3057.64	3398.22	3470.81	3308.89	220.598	5483.12	5667.85	5448.51	5533.16	117.924	5151.4	7766.34	0.0382552	0.0382552
TI240292S000852	Ava_0234	Transposase, IS4	6	1358.77	1255.9	1471.64	1362.1	107.911	910.841	1409.85	961.798	1094.16	274.578	1921.84	1438.51	1724.6	1694.99	243.023	1739.32	2430.28	-0.00605567	0.00605567
																									TI240292S000853	Ava_0235	hypothetical protein	16	154.846	135.983	183.334	158.054	23.8378	215.173	158.143	100.081	157.799	57.5468	291.74	276.616	292.167	286.841	8.85752	267.206	409.534	0.0609486	0.0609486
TI240292S000854	Ava_0236	hypothetical protein	16	262.803	326.393	271.974	287.057	34.3733	237.351	260.706	302.453	266.836	32.9813	265.522	207.049	228.391	233.654	29.5899	239.679	328.073	-0.0344079	0.0344079
TI240292S000856	Ava_0238	Multi-component Transcriptional regulator, Winged helix family	5	322.453	352.892	315.688	330.344	19.8176	277.675	270.29	360.441	302.802	50.0534	120.005	154.616	136.396	137.006	17.3135	140.538	194.098	-0.0213393	0.0213393			TI240292S000856	Ava_0238	Multi-component Transcriptional regulator, Winged helix family	5	285.414	303.05	247.943	278.802	28.1422	189.109	197.136	212.897	199.714	12.1017	136.612	112.309	95.0404	114.654	20.8849	107.787	150.381	-0.0847649	0.0847649
TI240292S000857	Ava_0239	Response regulator receiver domain protein (CheY)	13	123.1	116.815	132.284	124.067	7.77956	99.6222	117.443	94.7896	103.952	11.9313	848.829	675.004	738.944	754.259	87.9189	773.541	1059.56	-0.0326525	0.0326525			TI240292S000857	Ava_0239	Response regulator receiver domain protein (CheY)	13	129.287	151.817	157.011	146.038	14.7377	262.04	207.366	198.666	222.691	34.3542	1009.09	973.395	1038.38	1006.96	32.5451	938.109	1446.81	0.0693052	0.0693052
TI240292S000858	Ava_0240	Protein of unknown function DUF490	16	909.141	1032.89	957.019	966.35	62.3993	805.217	771.581	1115.26	897.352	189.459	532.826	637.469	695.996	622.097	82.6639	638.224	937.149	0.0616465	0.0616465			TI240292S000858	Ava_0240	Protein of unknown function DUF490	16	625.034	588.042	611.968	608.348	18.7601	512.71	776.021	953.492	747.408	221.779	620.924	572.197	618.677	603.933	27.5072	563.093	865.016	0.0642572	0.0642572
TI240292S000859	Ava_0241	hypothetical protein	16	597.676	602.463	598.445	599.528	2.57072	534.619	639.681	644.483	606.261	62.0903	198.884	218.247	218.812	211.981	11.3457	217.106	304.866	0.00559476	0.00559476			TI240292S000859	Ava_0241	hypothetical protein	16	332.668	400.859	354.713	362.747	34.7982	325.34	375.571	289.012	329.974	43.4648	165.954	178.083	181.413	175.15	8.13596	163.315	252.298	0.0717319	0.0717319
TI240292S000860	Ava_0242	hypothetical protein	16	307.188	281.875	277.137	288.733	16.1566	245.319	326.091	267.419	279.61	41.7431	191.282	205.907	219.379	205.523	14.0527	210.559	300.939	0.0293103	0.0293103			TI240292S000860	Ava_0242	hypothetical protein	16	225.592	191.658	234.969	217.406	22.7865	293.813	372.912	311.497	326.074	41.5153	198.109	209.19	230.479	212.593	16.4514	198.6	313.986	0.101531	0.101531
TI240292S000861	Ava_0243	Molybdate ABC transporter, permease protein	11	738.914	976.353	734.654	816.64	138.332	885.797	684.51	1011.66	860.656	165.019	1257.87	1667.19	1493.8	1472.95	205.451	1511.35	2107.9	-0.00832727	0.00832727			TI240292S000861	Ava_0243	Molybdate ABC transporter, permease protein	11	1019.2	998.686	1011.88	1009.92	10.3969	1346.5	1874.3	1982.88	1734.56	340.424	1435.44	1139.91	1419.04	1331.46	166.094	1247.4	1952.96	0.0878891	0.0878891
TI240292S000862	Ava_0244	Major facilitator superfamily MFS_1	11	452.355	516.944	436.842	468.714	42.4827	394.841	459.433	490.776	448.35	48.9188	289.054	371.26	341.514	333.943	41.6227	342.539	479.461	-0.00213811	0.00213811			TI240292S000862	Ava_0244	Major facilitator superfamily MFS_1	11	284.185	269.747	236.313	263.415	24.5559	276.529	401.932	506.128	394.863	114.963	331.282	335.929	316.783	327.998	9.98663	305.538	456.108	0.0246546	0.0246546
TI240292S000863	Ava_0245	hypothetical protein	16	452.201	428.563	409.69	430.151	21.3	308.729	413.332	402.73	374.93	57.5763	195.117	232.539	214.832	214.163	18.72	219.501	303.923	-0.01536	0.01536
TI240292S000864	Ava_0246	hypothetical protein	16	138.338	143.99	136.31	139.546	3.98017	109.551	147.129	124.526	127.069	18.9176	51.1833	49.5119	49.9224	50.2059	0.871005	51.3798	70.807	-0.0205825	0.0205825			TI240292S000864	Ava_0246	hypothetical protein	16	68.4118	93.4406	64.8088	75.5537	15.5949	69.1858	85.5293	67.438	74.051	9.97884	51.0414	60.2856	58.7638	56.6969	4.95662	52.9974	81.8065	0.0704893	0.0704893
TI240292S000865	Ava_0247	aspartyl-tRNA synthetase	4	2295.21	2636.26	2374.89	2435.45	178.408	2021.94	1914.2	2502.05	2146.06	312.961	303.351	389.999	458.959	384.103	77.9712	394.653	603.538	0.106548	0.106548			TI240292S000865	Ava_0247	aspartyl-tRNA synthetase	4	853.429	985.982	694.824	844.745	145.773	492.785	741.738	598.838	611.12	124.93	264.602	230.257	251.988	248.949	17.3728	232.456	354.648	0.0550729	0.0550729
TI240292S000867	Ava_0249	Protein of unknown function UPF0150	16	271.572	308.699	258.252	279.508	26.1431	187.741	296.294	242.885	242.306	54.2788	136.749	92.1282	117.135	115.338	22.3649	118.482	165.902	-0.00811978	0.00811978
TI240292S000870	Ava_0252	Ribokinase	7	371.808	425.045	366.134	387.662	32.4986	308.894	381.788	456.393	382.358	73.7513	1820.72	1185.78	1185.88	1397.46	366.558	1437.66	1869.11	-0.13471	0.13471			TI240292S000870	Ava_0252	Ribokinase	7	296.592	353.173	265.371	305.046	44.5071	366.309	223.22	416.035	335.188	100.104	1615.62	1663.64	1624.27	1634.51	25.5979	1521.22	2304.46	0.0447188	0.0447188
																									TI240292S000871	Ava_0253	hypothetical protein	16	14445.1	17484.6	15552.9	15827.5	1538.26	17332.3	12075.1	14330.3	14579.3	2637.42	24118.7	22686.2	24591.1	23798.7	991.961	22184.1	34235.7	0.0703052	0.0703052
																									TI240292S000872	Ava_0254	von Willebrand factor, type A	15	5679.2	4397.4	5817.25	5297.95	782.947	4885.84	4868.33	4770.87	4841.68	61.9486	9119.43	9112.9	9405.25	9212.52	166.933	8575.25	13166.5	0.0630381	0.0630381
TI240292S000873	Ava_0255	hypothetical protein	16	133.432	111.652	127.652	124.245	11.2823	152.538	147.539	108.445	136.174	24.1437	313.085	347.889	332.381	331.118	17.436	339.117	469.489	-0.0143491	0.0143491			TI240292S000873	Ava_0255	hypothetical protein	16	344.964	294.058	350.822	329.948	31.2191	293.004	299.208	258.081	283.431	22.1717	397.089	426.277	381.972	401.78	22.5218	374.849	554.831	0.0128382	0.0128382
TI240292S000874	Ava_0256	precorrin-6x reductase	10	72.6479	67.8066	69.6244	70.0263	2.44554	96.9668	65.2183	79.5958	80.5936	15.8977	141.854	189.737	172.9	168.163	24.2903	172.566	242.411	0.00137794	0.00137794			TI240292S000874	Ava_0256	precorrin-6x reductase	10	134.253	128.723	154.771	139.249	13.724	121.341	145.926	127.542	131.603	12.7858	228.965	250.953	229.284	236.401	12.6033	220.519	329.569	0.0265971	0.0265971
TI240292S000875	Ava_0257	cyanophycin synthetase-like	8	226.707	229.121	229.366	228.398	1.46959	128.029	203.718	226.595	186.114	51.5874	94.8409	90.0141	87.7315	90.8622	3.62977	93.0319	126.356	-0.0419476	0.0419476			TI240292S000875	Ava_0257	cyanophycin synthetase-like	8	72.3593	57.0069	58.9306	62.7656	8.36384	62.7468	55.2871	51.0322	56.3554	5.92994	61.7752	58.0208	65.4987	61.7649	3.73895	57.6406	90.1053	0.0872097	0.0872097
TI240292S000876	Ava_0258	hypothetical protein	16	659.15	615.474	721.495	665.373	53.284	358.251	859.051	579.065	598.789	250.982	204.781	159.401	198.025	187.402	24.4837	192.251	273.739	0.0210927	0.0210927			TI240292S000876	Ava_0258	hypothetical protein	16	90.2836	69.651	117.138	92.3576	23.8115	110.548	72.993	65.6911	83.0775	24.069	168.192	190.257	206.019	188.156	19.0009	176.023	279.656	0.10726	0.10726
TI240292S000877	Ava_0259	hypothetical protein	16	2027.6	2145.96	2253.55	2142.37	113.015	1764.47	2025.13	2223.36	2004.32	230.154	555.059	659.055	702.886	639	75.9265	655.367	952.961	0.0498642	0.0498642			TI240292S000877	Ava_0259	hypothetical protein	16	1152.75	1150.71	1035.97	1113.15	66.8409	855.197	983.202	778.64	872.346	103.354	466.305	443.049	439.333	449.562	14.6182	418.831	628.756	0.0326079	0.0326079
TI240292S000879	Ava_0261	Transposase, IS4	6	80.7285	54.2204	79.3453	71.4314	14.9212	44.8135	90.0495	62.2488	65.704	22.8151	43.9397	37.3691	39.743	40.3506	3.32712	41.3519	56.734	-0.0283574	0.0283574			TI240292S000879	Ava_0261	Transposase, IS4	6	61.9094	43.4912	52.6855	52.6953	9.2091	51.4539	42.4524	40.0541	44.6535	6.01021	35.9647	39.768	39.4182	38.3836	2.10215	35.8081	55.0592	0.0655677	0.0655677
TI240292S000880	Ava_0262	Exonuclease VII, large subunit	6	464.742	338.214	449.263	417.406	69.0178	295.113	538.629	378.876	404.206	123.718	256.817	296.426	286.347	279.863	20.585	286.753	400.926	-0.00101227	0.00101227			TI240292S000880	Ava_0262	Exonuclease VII, large subunit	6	415.504	310.948	439.343	388.599	68.2954	357.821	339.414	328.822	342.019	14.6741	355.18	416.283	365.757	379.073	32.6554	354.311	527.77	0.0216887	0.0216887
TI240292S000881	Ava_0263	exodeoxyribonuclease VII small subunit	6	233.125	226.71	228.302	229.379	3.34028	125.327	247.245	187.78	186.784	60.9653	372.601	273.2	264.393	303.398	60.0928	311.698	406.897	-0.116258	0.116258			TI240292S000881	Ava_0263	exodeoxyribonuclease VII small subunit	6	155.958	164.247	146.251	155.485	9.00721	289.061	179.938	297.85	255.616	65.6865	273.949	268.918	270.896	271.254	2.53482	252.356	383.366	0.048361	0.048361
TI240292S000882	Ava_0264	hypothetical protein	16	242.854	305.934	257.292	268.693	33.049	297.261	198.293	303.915	266.489	59.1537	172.252	142.232	154.601	156.362	15.0874	160.29	220.404	-0.0258132	0.0258132			TI240292S000882	Ava_0264	hypothetical protein	16	159.55	203.376	147.073	170	29.5703	220.726	237.615	249.823	236.055	14.6112	144.481	125.19	160.743	143.471	17.7975	134.407	216.192	0.121816	0.121816
TI240292S000883	Ava_0265	hypothetical protein	16	140.445	119.799	126.911	129.052	10.4881	97.1797	122.292	127.054	115.509	16.0508	167.708	148.467	129.132	148.435	19.288	152.274	197.687	-0.117065	0.117065			TI240292S000883	Ava_0265	hypothetical protein	16	107.846	91.4591	120.145	106.484	14.3916	243.317	175.957	303.763	241.012	63.934	187.169	187.283	196.346	190.266	5.26593	177.208	273.461	0.0699875	0.0699875
TI240292S000884	Ava_0266	hypothetical protein	16	411.274	450.335	386.392	416	32.2327	281.011	369.915	407.477	352.801	64.947	690.6	550.013	544.253	594.955	82.8805	610.463	810.588	-0.0816812	0.0816812			TI240292S000884	Ava_0266	hypothetical protein	16	332.304	398.13	304.758	345.064	47.9757	477.435	282.752	405.559	388.582	98.4454	497.007	550.573	636.138	561.239	70.1764	525.812	851.226	0.129608	0.129608
TI240292S000885	Ava_0267	hypothetical protein	16	67.3691	68.7017	77.0948	71.0552	5.27269	66.1129	63.5133	63.9865	64.5376	1.38464	173.654	125.842	127.32	142.272	27.1875	146.143	192.85	-0.0976011	0.0976011			TI240292S000885	Ava_0267	hypothetical protein	16	69.5881	79.5777	79.5778	76.2478	5.76748	66.737	56.3958	101.897	75.01	23.8521	169.577	184.407	146.514	166.833	19.095	156.202	222.855	-0.0434707	0.0434707
TI240292S000890	Ava_0272	hypothetical protein	16	109.362	89.005	88.5378	95.6349	11.8903	80.4128	116.513	96.8381	97.9214	18.0746	103.143	131.606	137.159	123.969	18.2486	127.222	185.779	0.0534869	0.0534869			TI240292S000890	Ava_0272	hypothetical protein	16	39.6115	39.0093	48.4307	42.3505	5.27424	67.4532	79.5278	71.6925	72.8912	6.1259	150.522	170.011	180.808	167.114	15.3493	156.251	246.686	0.0995468	0.0995468
TI240292S000891	Ava_0273	hypothetical protein	16	1687.37	1653	1698.56	1679.64	23.7428	1125.75	1800.31	1735.49	1553.85	372.161	418.845	366.484	414.378	399.902	29.0269	409.739	576.605	0.00804573	0.00804573			TI240292S000891	Ava_0273	hypothetical protein	16	527.48	595.864	524.801	549.382	40.2773	495.574	329.273	331.05	385.299	95.505	246.671	239.716	259.637	248.675	10.1105	231.79	359.656	0.0774269	0.0774269
TI240292S000892	Ava_0274	Glycosyl transferase, family 2	15	261.711	245.69	267.28	258.227	11.2089	177.913	278.172	274.966	243.683	56.9814	80.6195	79.8418	85.2868	81.916	2.94495	83.8649	118.291	0.0120204	0.0120204			TI240292S000892	Ava_0274	Glycosyl transferase, family 2	15	74.0993	83.7529	83.9087	80.587	5.61902	87.9752	71.3732	69.9596	76.436	10.0182	95.4344	96.6905	113.625	101.917	10.1592	95.3371	152.973	0.11955	0.11955
TI240292S000893	Ava_0275	Protein of unknown function DUF502	16	1992.31	1880.22	2015.36	1962.63	72.2907	1622.86	1822.66	1932.55	1792.69	157.007	2588.11	2787.87	3075.53	2817.17	245.029	2887.36	4177.97	0.04504	0.04504			TI240292S000893	Ava_0275	Protein of unknown function DUF502	16	1816.28	2221.76	1374.3	1804.11	423.86	1310.97	1238.22	1055.6	1201.6	131.563	2662.74	2522.7	2637.09	2607.51	74.562	2428.69	3709.31	0.0561854	0.0561854
TI240292S000894	Ava_0276	transcription antitermination protein NusB	5	5484.7	4561.02	5723.42	5256.38	613.914	3568.81	5410.55	4289.87	4423.07	928.066	2585.82	2561.19	2661.57	2602.86	52.316	2663.88	3723.12	-0.000619389	0.000619389			TI240292S000894	Ava_0276	transcription antitermination protein NusB	5	3564.34	3575.15	2923.51	3354.33	373.142	2723.88	2268.56	2355.37	2449.27	241.752	2303.88	2195.19	2191.49	2230.19	63.8478	2077.24	3127.37	0.0365316	0.0365316
TI240292S000895	Ava_0277	Cell division transporter substrate-binding protein FtsY	11	4523.29	4781.07	4742.63	4682.33	139.066	3375.38	4201.85	4301.58	3959.6	508.401	2831.37	3198.13	2798.57	2942.69	221.823	3015.25	4067.01	-0.0532785	0.0532785			TI240292S000895	Ava_0277	Cell division transporter substrate-binding protein FtsY	11	2320.61	2946.37	2039.32	2435.43	464.299	2271.99	2086.18	2494.59	2284.25	204.485	2576.03	2161.78	2354.72	2364.18	207.29	2209.94	3343.2	0.0433037	0.0433037
TI240292S000896	Ava_0278	Serine phosphatase	15	341.401	316.928	349.653	335.994	17.0193	376.94	317.232	316.437	336.869	34.704	529.019	542.063	551.077	540.72	11.0905	553.4	772.131	-0.00300834	0.00300834			TI240292S000896	Ava_0278	Serine phosphatase	15	557.904	554.873	647.036	586.605	52.3571	584.995	686.14	612.53	627.888	52.2925	703.803	692.736	687.65	694.73	8.25913	646.427	977.538	0.0421698	0.0421698
TI240292S000897	Ava_0279	Protein of unknown function DUF214	16	328.474	371.464	337.869	345.936	22.6018	410.69	327.23	332.869	356.93	46.6434	837.241	801.875	723.074	787.396	58.4444	806.792	1070.63	-0.0781958	0.0781958			TI240292S000897	Ava_0279	Protein of unknown function DUF214	16	733.929	856.061	784.714	791.568	61.354	1576.14	1126.51	1081.93	1261.53	273.372	743.11	665.237	722.183	710.177	40.3011	662.603	1013.67	0.0587767	0.0587767
TI240292S000898	Ava_0280	hypothetical protein	16	197.037	144.725	191.309	177.69	28.6919	105.71	247.674	140.769	164.718	73.9499	119.889	90.7128	95.4274	102.01	15.6624	104.701	140.562	-0.0659722	0.0659722
																									TI240292S000899	Ava_0281	hypothetical protein	16	7428.82	7339.42	7751.59	7506.61	216.82	13403.7	8235.33	11562.1	11067	2619.51	11426.4	10257.7	11148.9	10944.3	610.645	10210.6	15634.9	0.0600132	0.0600132
																									TI240292S000900	Ava_0282	Dephospho-CoA kinase	10	6594.55	7894.12	6991.39	7160.02	665.992	12730.4	9544.2	12211.5	11495.4	1709.58	9249.01	7437.22	8455.65	8380.62	908.222	7843.71	11939.8	0.0512521	0.0512521
TI240292S000901	Ava_0283	Peptidase U62, modulator of DNA gyrase	15	730.772	682.72	717.356	710.283	24.7945	963.185	865.912	768.163	865.753	97.5115	1997.35	1933.27	1927.18	1952.6	38.8749	1998.36	2743.75	-0.0259453	0.0259453			TI240292S000901	Ava_0283	Peptidase U62, modulator of DNA gyrase	15	1782.97	1749.32	1715.75	1749.34	33.6118	2807.46	2590.65	3117	2838.37	264.535	2365.6	2068.72	2394.14	2276.15	180.206	2126.57	3308.36	0.0808784	0.0808784
TI240292S000903	Ava_0285	Cobalamin synthesis protein/P47K	10	3747.61	3677.14	3870.6	3765.12	97.9075	2581.76	4232.79	3787.36	3533.97	854.182	595.048	584.608	675.284	618.313	49.6135	633.626	916.942	0.0454315	0.0454315			TI240292S000903	Ava_0285	Cobalamin synthesis protein/P47K	10	1393.46	1385.13	1276.98	1351.85	64.9798	1051.84	1017.77	909.655	993.087	74.2356	305.518	254.152	293.885	284.518	26.9337	266.07	409.933	0.0678546	0.0678546
TI240292S000904	Ava_0286	WD-40 repeat	15	676.512	517.455	726.048	640.005	108.983	514.495	777.634	569.898	620.676	138.724	316.355	458.677	364.27	379.767	72.4157	390.095	531.187	-0.0486188	0.0486188			TI240292S000904	Ava_0286	WD-40 repeat	15	456.703	451.167	556.405	488.092	59.2261	377.781	596.846	317.933	430.853	146.835	467.339	434.087	403.704	435.044	31.8282	406.305	594.351	-0.00437578	0.00437578
TI240292S000907	Ava_0289	hypothetical protein	16	1214.86	1211.59	1197.36	1207.94	9.30317	822.031	1386.69	1084.28	1097.67	282.566	1919.29	1325.38	1358.77	1534.48	333.673	1577.11	2076.59	-0.105145	0.105145			TI240292S000907	Ava_0289	hypothetical protein	16	1390.49	1307.3	1309.24	1335.68	47.4812	1657.67	1015.22	962.635	1211.84	386.996	1426.57	1313.62	1370.96	1370.38	56.4763	1277.38	1939.24	0.0482549	0.0482549
TI240292S000908	Ava_0290	Pentapeptide repeat	15	3656.59	3622.08	3504.77	3594.48	79.5851	2412.9	4030.51	3293.17	3245.53	809.856	4675.85	4062.32	3848.85	4195.67	429.326	4301.62	5709.78	-0.0792976	0.0792976			TI240292S000908	Ava_0290	Pentapeptide repeat	15	2125.3	2236.72	2173.45	2178.49	55.8838	2698.13	2155.38	1959.69	2271.07	382.576	4213.03	3812.53	3949.86	3991.81	203.519	3723.1	5619.37	0.040353	0.040353
TI240292S000909	Ava_0291	Glutathione S-transferase-like	15	457.193	377.851	431.755	422.266	40.5132	268.248	482.427	385.718	378.798	107.257	196.035	232.011	236.707	221.584	22.2507	227.17	325	0.0293444	0.0293444			TI240292S000909	Ava_0291	Glutathione S-transferase-like	15	114.919	101.19	139.519	118.543	19.4199	140.449	204.707	128.767	157.974	40.8911	264.809	264.234	277.929	268.991	7.74588	250.546	386.86	0.0707821	0.0707821
TI240292S000910	Ava_0292	Parallel beta-helix repeat	15	2872.1	2873.41	3154.8	2966.77	162.843	2268.76	2604.83	2795.02	2556.2	266.475	1124.49	941.894	1017.97	1028.12	91.7195	1053.78	1449.72	-0.024703	0.024703			TI240292S000910	Ava_0292	Parallel beta-helix repeat	15	1770.36	1864.74	1757.69	1797.6	58.4935	1534.34	1347.08	1297.57	1393	124.883	1043.06	938.444	971.95	984.484	53.4224	918.397	1384.47	0.0386809	0.0386809
TI240292S000911	Ava_0293	NAD-dependent epimerase/dehydratase	15	3496.4	3290.56	3457.79	3414.92	109.415	2596.23	3979.93	3260.51	3278.89	692.035	1674.65	1577.32	1674.75	1642.24	56.2233	1681.25	2346.26	-0.00276831	0.00276831			TI240292S000911	Ava_0293	NAD-dependent epimerase/dehydratase	15	1979.03	1791.57	2280.54	2017.05	246.694	2735.46	2358.99	2260.62	2451.69	250.626	1669.39	1724.3	1685.35	1693.01	28.2422	1575.76	2389.03	0.0458705	0.0458705
TI240292S000912	Ava_0294	protochlorophyllide oxidoreductase	2	14529.8	13054	14629.2	14071	882.185	8259.16	17031.3	12789.4	12693.3	4386.87	3830.53	3606.76	4301.62	3912.97	354.688	4010.77	5825.9	0.0499229	0.0499229			TI240292S000912	Ava_0294	protochlorophyllide oxidoreductase	2	4594.14	4573.52	4477.83	4548.5	62.0573	5942.46	4735.72	4798.15	5158.78	679.402	1506.89	1459.92	1569.7	1512.17	55.0818	1409.13	2180.29	0.0736463	0.0736463
TI240292S000913	Ava_0295	molecular chaperone DnaK	15	7379.05	6672.66	7552.18	7201.3	465.923	10148.4	8060	7993.01	8733.8	1225.53	9245.54	8074.6	8459.69	8593.28	596.789	8804.05	12073.4	-0.028522	0.028522			TI240292S000913	Ava_0295	molecular chaperone DnaK	15	17598.4	14779.3	16154.8	16177.5	1409.68	13086.2	14407.8	13671.1	13721.7	662.265	9793.45	10203.6	9549.47	9848.84	330.559	9176.16	13722.3	0.0272049	0.0272049
TI240292S000914	Ava_0296	Peptidase U32	15	1133.69	1396.37	1213.49	1247.85	134.669	1826.52	1035.21	1386.29	1416.01	396.491	1426.65	1751.07	1682.39	1620.04	170.961	1661.06	2341.83	0.00910831	0.00910831			TI240292S000914	Ava_0296	Peptidase U32	15	2886.44	2416.24	2799.64	2700.77	250.206	1746.82	2656.78	2598.38	2333.99	509.346	1689.28	1574.86	1638.19	1634.11	57.3172	1522.64	2314.58	0.0499228	0.0499228
TI240292S000915	Ava_0297	hypothetical protein	16	295.727	241.777	272.491	269.998	27.0617	234.709	318.966	272.692	275.456	42.1968	345.692	245.163	314.336	301.73	51.4366	309.802	438.742	0.0103356	0.0103356			TI240292S000915	Ava_0297	hypothetical protein	16	404.968	348.258	388.009	380.412	29.1082	548.34	460.434	342.638	450.471	103.212	355.941	312.18	325.133	331.085	22.4794	309.115	464.579	0.0344788	0.0344788
TI240292S000916	Ava_0298	Protein of unknown function DUF218	16	109.81	113.765	110.665	111.414	2.08129	183.1	131.171	106.839	140.37	38.9539	750.382	615.338	645.649	670.457	70.8576	687.436	933.486	-0.044764	0.044764			TI240292S000916	Ava_0298	Protein of unknown function DUF218	16	447.183	399.795	503.467	450.148	51.8995	1095.64	1150.15	862.234	1036.01	152.941	745.265	689.484	781.782	738.844	46.4829	689.608	1076.68	0.0856099	0.0856099
TI240292S000917	Ava_0299	Peptidase S41A	15	3048.2	2530.01	3228.62	2935.61	362.66	2592.35	3343.87	2720.81	2885.67	401.971	797.634	902.552	1016.73	905.637	109.579	928.877	1365.99	0.0643113	0.0643113			TI240292S000917	Ava_0299	Peptidase S41A	15	2503.15	2288.82	2271.06	2354.35	129.178	1788.95	2347.89	1760.62	1965.82	331.188	973.95	986.519	939.672	966.713	24.2474	900.223	1348.37	0.0292568	0.0292568
TI240292S000918	Ava_0300	Glycosyl transferase, family 2	15	161.081	179.406	178.908	173.132	10.4392	189.007	136.768	187.938	171.237	29.8566	130.15	193.08	160.469	161.233	31.4719	165.634	229.645	-0.0224902	0.0224902			TI240292S000918	Ava_0300	Glycosyl transferase, family 2	15	161.834	160.885	167.571	163.43	3.61767	153.326	243.134	117.459	171.307	64.7382	222.181	225.878	203.715	217.258	11.8732	202.678	298.063	0.00347798	0.00347798
TI240292S000919	Ava_0301	Two Component Transcriptional Regulator, LuxR family	5	524.059	587.412	525.667	545.713	36.1213	560.271	552.439	513.799	542.17	24.88	671.414	561.452	618.155	617.007	54.99	632.408	875.121	-0.0162862	0.0162862			TI240292S000919	Ava_0301	Two Component Transcriptional Regulator, LuxR family	5	943.427	1074.11	955.057	990.864	72.3265	905.682	800.766	804.303	836.917	59.5785	746.174	718.118	701.05	721.781	22.7843	672.401	1006.46	0.0284644	0.0284644
TI240292S000920	Ava_0302	hypothetical protein	16	319.937	303.179	353.534	325.55	25.6423	367.098	380.831	313.567	353.832	35.5403	145.621	106.612	119.396	123.876	19.8867	127.163	173.194	-0.0448456	0.0448456			TI240292S000920	Ava_0302	hypothetical protein	16	630.091	743.209	577.162	650.154	84.8217	345.906	331.017	207.307	294.743	76.0872	108.24	115.598	118.134	113.99	5.13925	106.279	164.243	0.0721773	0.0721773
TI240292S000921	Ava_0303	NADH dehydrogenase I subunit M	3	797.283	723.801	811.905	777.663	47.2156	489.837	843.713	675.398	669.65	177.008	264.309	299.203	303.451	288.987	21.4776	296.107	419.592	0.0175028	0.0175028			TI240292S000921	Ava_0303	NADH dehydrogenase I subunit M	3	234.108	264.825	221.231	240.055	22.397	272.246	305.5	207.166	261.637	50.0179	251.583	231.709	268.067	250.453	18.2054	233.901	367.312	0.0930144	0.0930144
TI240292S000922	Ava_0304	Protein serine/threonine phosphatase	15	820.032	940.825	810.047	856.968	72.7935	725.488	616.65	855.464	732.534	119.563	344.199	446.271	449.827	413.432	59.9841	424.261	613.896	0.0416449	0.0416449			TI240292S000922	Ava_0304	Protein serine/threonine phosphatase	15	704.615	773.569	527.548	668.577	126.908	549.674	718.13	637.086	634.963	84.248	417.108	394.634	425.31	412.351	15.882	384.302	592.599	0.0692	0.0692
TI240292S000923	Ava_0305	FHA domain containing protein	15	1167.72	1319.74	1230.94	1239.47	76.3669	1689.32	1082.17	1431.9	1401.13	304.743	3793.33	5149.38	5227.28	4723.33	806.342	4849.7	7091.15	0.0532455	0.0532455
																									TI240292S000924	Ava_0306	hypothetical protein	16	1139.82	1151.4	1525.49	1272.24	219.4	4404.35	5772.57	4242.86	4806.6	840.45	8071.27	6971.41	7684.58	7575.75	557.946	7075.52	10805.4	0.056367	0.056367
TI240292S000925	Ava_0307	FHA domain containing protein	15	2355.52	2816.75	2209.99	2460.75	316.774	3824.22	2157.77	3222.03	3068.01	843.832	16304.1	19051.2	18975	18110.1	1564.52	18561.1	26276.9	0.0157521	0.0157521			TI240292S000925	Ava_0307	FHA domain containing protein	15	4365.16	5239.09	5167.62	4923.96	485.25	17193.2	17857.3	17049.9	17366.8	430.752	16387.5	14801.9	17691.4	16293.6	1447.03	15231.7	24094.9	0.102085	0.102085
TI240292S000927	Ava_0309	hypothetical protein	16	301.437	298.995	276.503	292.312	13.745	303.097	257.777	329.985	296.953	36.4942	1539.79	1465.21	1292.18	1432.39	127.025	1468.13	1933.29	-0.0910115	0.0910115			TI240292S000927	Ava_0309	hypothetical protein	16	504.92	441.159	472.174	472.751	31.8846	435.678	365.27	308.351	369.766	63.7825	1400.51	1276.17	1383.47	1353.39	67.408	1262.19	1936.54	0.0626247	0.0626247
TI240292S000928	Ava_0310	hypothetical protein	16	2020.9	1926.89	2156.93	2034.91	115.658	1731.28	2132.58	2270.47	2044.78	280.113	2344.08	2714	2581.25	2546.44	187.401	2609.13	3630.75	-0.0076807	0.0076807			TI240292S000928	Ava_0310	hypothetical protein	16	1399.03	1329.11	1543.43	1423.85	109.295	1363.18	1408.09	1131.6	1300.95	148.377	2880.84	3161.34	2681.79	2907.99	240.929	2717.49	3963.13	-0.00900777	0.00900777
TI240292S000929	Ava_0311	Short-chain dehydrogenase/reductase SDR	15	1083.22	902.837	1041.94	1009.33	94.5093	835.132	1138.48	910.431	961.347	157.954	5852.15	7161.68	6726.7	6580.17	666.949	6746.19	9433.56	-0.00206634	0.00206634			TI240292S000929	Ava_0311	Short-chain dehydrogenase/reductase SDR	15	955.568	939.939	1030.85	975.454	48.6095	797.407	913.17	1084.86	931.813	144.631	7996.51	8410.83	7829.37	8078.91	299.36	7528.71	11254.2	0.0267155	0.0267155
TI240292S000931	Ava_0313	DNA ligase	6	729.1	873.054	761.521	787.892	75.513	1131.86	635.64	949.334	905.613	250.984	468.431	555.24	581.728	535.133	59.2645	548.745	792.646	0.0416117	0.0416117			TI240292S000931	Ava_0313	DNA ligase	6	1414.11	1646.17	1440.39	1500.23	127.077	710.275	887.95	870.231	822.819	97.8672	503.524	506.379	499.998	503.3	3.19627	468.149	709.45	0.0448921	0.0448921
TI240292S000932	Ava_0314	Signal Transduction Histidine Kinase (STHK) with CheB and CheR activity	13	432.213	486.28	440.395	452.963	29.1425	463.302	330.144	467.85	420.432	78.2248	406.274	425.699	441.592	424.521	17.6888	434.675	612.809	0.0112884	0.0112884			TI240292S000932	Ava_0314	Signal Transduction Histidine Kinase (STHK) with CheB and CheR activity	13	567.685	643.386	524.083	578.384	60.3669	531.591	579.763	630.131	580.495	49.274	403.994	396.699	421.782	407.492	12.9021	379.616	586.614	0.0718802	0.0718802
TI240292S000933	Ava_0315	Phosphoesterase, PA-phosphatase related	15	356.556	374.663	364.153	365.124	9.09245	235.433	392.318	336.741	321.497	79.5459	149.26	118.557	165.39	144.402	23.7915	148.247	220.844	0.0776262	0.0776262
TI240292S000934	Ava_0316	Peptidase M1, membrane alanine aminopeptidase	15	7111.73	8092.61	7387.01	7530.45	505.931	6433.46	6621.19	7945.53	7000.06	824.164	1452.27	1667.21	1880.84	1666.77	214.286	1709.82	2522.22	0.0678045	0.0678045			TI240292S000934	Ava_0316	Peptidase M1, membrane alanine aminopeptidase	15	4325.62	4333.87	4573.38	4410.96	140.721	2476.98	3179.8	2780.23	2812.34	352.51	1099.91	1100.99	1080.72	1093.87	11.4055	1017.73	1537.74	0.0409622	0.0409622
TI240292S000936	Ava_0318	ABC-1	15	828.956	756.405	785.073	790.144	36.5406	585.664	979.545	765.211	776.806	197.196	504.154	406.555	416.049	442.253	53.8181	453.609	609.574	-0.0616167	0.0616167			TI240292S000936	Ava_0318	ABC-1	15	529.178	437.453	542.527	503.053	57.2016	744.306	618.877	592.682	651.955	81.0435	587.767	561.16	516.525	555.151	35.9989	518.217	759.136	-0.00222792	0.00222792
TI240292S000937	Ava_0319	hypothetical protein	16	218.675	260.528	252.126	243.776	22.1407	234.461	247.897	237.789	240.049	6.99695	68.6063	70.3443	63.991	67.6472	3.28347	69.2753	93.176	-0.0567137	0.0567137			TI240292S000937	Ava_0319	hypothetical protein	16	170.775	223.351	154.896	183.007	35.8294	101.813	97.7049	63.6241	87.714	20.9634	63.4908	58.6221	61.3766	61.1632	2.44136	57.0077	86.6833	0.0504008	0.0504008
																									TI240292S000938	Ava_0320	hypothetical protein	16	42.2783	31.915	38.8678	37.687	5.28159	37.6826	37.9649	26.6104	34.086	6.47556	36.2797	36.8139	40.4369	37.8435	2.26179	35.3149	55.4291	0.0924065	0.0924065
TI240292S000939	Ava_0321	hypothetical protein	16	135.17	115.366	124.311	124.949	9.91748	92.9051	142.734	127.513	121.051	25.5352	35.599	37.6842	38.7073	37.3301	1.58411	38.2236	53.7987	0.00899059	0.00899059			TI240292S000939	Ava_0321	hypothetical protein	16	58.2441	73.251	59.9342	63.8098	8.2199	41.2188	38.5708	33.692	37.8272	3.81808	32.3352	30.4525	29.2143	30.6674	1.57149	28.6035	42.3844	0.0144128	0.0144128
TI240292S000940	Ava_0322	hypothetical protein	16	1383.11	1834.73	1378.24	1532.03	262.158	1308.83	1316.17	1869.78	1498.26	321.767	268.64	276.536	294.898	280.025	13.4722	286.762	406.891	0.0199967	0.0199967			TI240292S000940	Ava_0322	hypothetical protein	16	583.14	848.358	429.458	620.319	211.91	342.374	245.661	247.831	278.622	55.2215	109.055	100.037	108.223	105.771	4.98394	98.6284	151.409	0.0633691	0.0633691
TI240292S000941	Ava_0323	probable glycosyl transferase	15	209.959	205.383	226.181	213.841	10.9293	193.485	224.837	210.428	209.583	15.6928	227.182	254.144	240.254	240.527	13.483	246.355	340.231	-0.0179327	0.0179327			TI240292S000941	Ava_0323	probable glycosyl transferase	15	183.504	250.605	163.228	199.112	45.7318	149.853	104.38	101.959	118.731	26.9798	178.422	182.338	186.025	182.261	3.80196	169.682	260.459	0.0627458	0.0627458
TI240292S000942	Ava_0324	Glycosyl transferase, group 1	15	513.948	592.988	540.404	549.113	40.2332	379.503	377.217	534.531	430.417	90.1727	87.2086	95.5782	102.094	94.9601	7.46171	97.3083	139.629	0.0342709	0.0342709			TI240292S000942	Ava_0324	Glycosyl transferase, group 1	15	218.563	249.808	204.823	224.398	23.0531	160.712	108.339	116.456	128.502	28.1877	58.6388	59.4846	61.3959	59.8398	1.41244	55.719	85.7453	0.066207	0.066207
TI240292S000943	Ava_0325	ABC transporter, transmembrane region	11	358.688	369.393	369.577	365.886	6.23428	278.666	335.151	416.013	343.277	69.0334	113.969	121.475	126.741	120.728	6.41872	123.646	175.157	0.0176684	0.0176684			TI240292S000943	Ava_0325	ABC transporter, transmembrane region	11	238.864	192.294	204.84	211.999	24.0958	123.866	111.094	124.072	119.677	7.43389	99.809	127.794	108.299	111.968	14.3486	104.92	156.433	0.0216062	0.0216062
TI240292S000945	Ava_0327	hypothetical protein	16	356.412	491.893	368.902	405.736	74.8754	385.127	312.212	519.776	405.705	105.301	203.76	194.617	208.621	202.333	7.11004	207.143	290.709	0.00508451	0.00508451
TI240292S000946	Ava_0328	Beta-lactamase-like	15	1664.68	1609.13	1773.53	1682.44	83.6274	1095.71	1797.61	1546.06	1479.8	355.609	537.087	644.936	602.083	594.702	54.3019	609.575	848.011	-0.00883404	0.00883404			TI240292S000946	Ava_0328	Beta-lactamase-like	15	820.357	708.779	810.201	779.779	61.697	751.123	651.454	523.051	641.876	114.337	616.117	615.283	565.248	598.883	29.1316	558.49	824.023	0.00820104	0.00820104
TI240292S000947	Ava_0329	50S ribosomal protein L9	4	5221.71	4879.46	5319.5	5140.22	231.061	3840.08	5732.42	4679.85	4750.78	948.161	2122.1	1682.08	1858.93	1887.7	221.419	1935.99	2658.59	-0.0289844	0.0289844			TI240292S000947	Ava_0329	50S ribosomal protein L9	4	4881.32	4836.13	5009.51	4908.99	89.9405	4852.9	3277.5	3501.71	3877.37	852.24	1358.11	1472.17	1290.84	1373.71	91.667	1282.46	1887.26	0.00443891	0.00443891
TI240292S000948	Ava_0330	DnaB helicase	6	3030.12	3634.47	2993.98	3219.52	359.808	2533.31	2609.98	3568.85	2904.05	577.009	1270.89	1279.29	1428.61	1326.26	88.7327	1358.72	1951.35	0.0358156	0.0358156			TI240292S000948	Ava_0330	DnaB helicase	6	2116.85	2822.87	1680.67	2206.8	576.385	1630.93	1584.67	1947.13	1720.91	197.269	1183.11	1146.14	1209.21	1179.49	31.6892	1098.48	1689.49	0.0655391	0.0655391
TI240292S000949	Ava_0331	Peptidylprolyl isomerase, FKBP-type	15	3561.21	2715.1	3508.92	3261.74	474.127	1919.01	4729.36	2633.15	3093.84	1460.72	3123.56	3056.06	2817.86	2999.16	160.594	3071.67	4118.39	-0.0616288	0.0616288			TI240292S000949	Ava_0331	Peptidylprolyl isomerase, FKBP-type	15	1762.25	1498.37	2004.21	1754.95	253.002	2002.68	1723.65	1609.89	1778.74	202.107	3216.98	3387.83	3285.66	3296.82	85.9687	3070.25	4655.32	0.046271	0.046271
TI240292S000950	Ava_0332	hypothetical protein	16	1100.43	1070.7	1091.37	1087.5	15.2388	850.462	1382.75	907.904	1047.04	292.148	2414.17	1652.7	1791.93	1952.93	405.461	2006.77	2681.3	-0.0801252	0.0801252			TI240292S000950	Ava_0332	hypothetical protein	16	1687.79	1765.16	1974.54	1809.16	148.357	1706.09	1201.88	1182.83	1363.6	296.753	2422.46	2358.57	2619.98	2467	136.281	2301.53	3601.25	0.0884274	0.0884274
TI240292S000951	Ava_0333	hypothetical protein	16	118.944	109.209	112.278	113.477	4.97718	110.782	112.808	119.851	114.48	4.76008	576.208	509.525	495.438	527.057	43.1445	540.128	724.645	-0.0616718	0.0616718			TI240292S000951	Ava_0333	hypothetical protein	16	184.174	209.553	192.083	195.27	12.9858	322.432	282.094	196.153	266.893	64.4973	581.119	578.121	585.983	581.741	3.96764	541.127	825.72	0.0543229	0.0543229
TI240292S000952	Ava_0334	3-deoxy-7-phosphoheptulonate synthase	8	856.339	721.688	840.41	806.145	73.5746	471.958	927.172	669.772	689.634	228.256	147.649	144.096	158.738	150.161	7.63747	153.783	218.642	0.0226642	0.0226642			TI240292S000952	Ava_0334	3-deoxy-7-phosphoheptulonate synthase	8	304.854	277.86	309.548	297.421	17.1022	230.537	223.395	134.115	196.016	53.7265	101.34	96.2841	111.833	103.152	7.93118	96.3599	152.348	0.101563	0.101563
																									TI240292S000953	Ava_0335	cyanophycin synthetase	8	13499	15028	14035.4	14187.5	775.778	10363.8	9386.64	9847.1	9865.86	488.866	5049.21	5044.54	4878.22	4990.66	97.4029	4645.82	6979.48	0.0332965	0.0332965
TI240292S000954	Ava_0336	hypothetical protein	16	36.9232	40.31	38.6171	38.6168	1.69343	63.5145	37.6591	40.3725	47.182	14.2093	79.8276	54.7882	70.5836	68.3998	12.6617	70.2515	99.1004	0.00335036	0.00335036
																									TI240292S000955	Ava_0337	Cyanophycinase	8	31255.3	25969.2	39177.4	32134	6647.8	27554.9	30613.7	25924.1	28030.9	2380.73	32947.3	34467.7	31017.3	32810.8	1729.29	30605.3	45184.2	0.00911661	0.00911661
																									TI240292S000956	Ava_0338	Thioredoxin-related	15	6344.01	4646.61	7525.14	6171.92	1446.96	3575.75	5292.98	3876.87	4248.53	916.964	5138.04	5651.65	4996.71	5262.13	344.655	4912.24	7264.7	0.0116273	0.0116273
																									TI240292S000957	Ava_0339	4Fe-4S ferredoxin, iron-sulfur binding	3	5591.03	4741.08	6704.27	5678.79	984.534	2544.39	3628.67	2741.71	2971.59	577.54	4583.07	4956.32	4772.64	4770.68	186.629	4446.34	6750.73	0.0483359	0.0483359
																									TI240292S000958	Ava_0340	hypothetical protein	16	2571.93	2824.07	2946.29	2780.76	190.903	1122.91	1151.8	923.838	1066.18	124.118	1406.71	1648.15	1555.32	1536.73	121.79	1435.74	2189.84	0.0546073	0.0546073
TI240292S000959	Ava_0341	CHAD	15	339.204	295.365	354.065	329.545	30.5186	430.221	295.478	271.431	332.377	85.5846	570.514	571.331	657.971	599.939	50.2593	614.843	891.84	0.0483587	0.0483587			TI240292S000959	Ava_0341	CHAD	15	1034.33	1192.61	1060.79	1095.91	84.787	1063.75	687.143	642.928	797.94	231.257	462.673	380.016	430.696	424.462	41.6796	397.024	606.139	0.0555524	0.0555524
																									TI240292S000960	Ava_0342	hypothetical protein	16	1290.96	1431.05	1615.93	1445.98	162.999	2737.34	2260.12	2134.97	2377.48	317.872	2464.21	2139.01	2309.22	2304.15	162.661	2151.6	3266.2	0.0482574	0.0482574
TI240292S000961	Ava_0343	hypothetical protein	16	683.246	670.4	675.748	676.465	6.45325	452.083	646.984	573.09	557.386	98.3951	244.034	240.603	283.272	255.97	23.7062	262.379	382.525	0.0546186	0.0546186
TI240292S000962	Ava_0344	MltA	15	1428.74	1396.74	1374.13	1399.87	27.439	963.042	1310.97	1212.71	1162.24	179.368	1576.53	1686.04	1725.51	1662.69	77.1872	1702.63	2397.47	0.00954241	0.00954241			TI240292S000962	Ava_0344	MltA	15	622.659	750.164	678.305	683.709	63.9242	708.755	891.796	825.526	808.692	92.6747	1837.71	1919.21	1863.12	1873.35	41.7006	1744.2	2642.42	0.0450055	0.0450055
																									TI240292S000963	Ava_0345	general secretion pathway protein H	15	37.6859	38.8037	41.5794	39.3563	2.00474	44.0685	44.421	39.7963	42.7619	2.57434	40.0211	47.7115	46.222	44.6515	4.07865	41.7478	64.3962	0.0694784	0.0694784
TI240292S000968	Ava_0350	hypothetical protein	16	33.6274	38.8526	31.0335	34.5045	3.98262	35.9977	33.864	30.709	33.5236	2.66075	118.006	88.0556	92.7999	99.6205	16.098	102.266	137.096	-0.069047	0.069047			TI240292S000968	Ava_0350	hypothetical protein	16	52.4022	57.6632	53.1404	54.4019	2.84835	89.7772	76.4809	50.0887	72.1156	20.2011	158.17	132.729	152.848	147.916	13.4188	138.291	213.124	0.068303	0.068303
TI240292S000970	Ava_0352	S23 ribosomal	4	2945.89	2591.8	2963.32	2833.67	209.647	3127.83	3274.88	2157.73	2853.48	607.003	9998.26	9157.74	9277.97	9477.99	454.561	9705.98	13271	-0.0322519	0.0322519			TI240292S000970	Ava_0352	S23 ribosomal	4	5061.32	4475.75	4881.05	4806.04	299.908	10681.2	11852.8	11585.4	11373.1	613.946	11395.6	11265.4	11562.8	11407.9	149.121	10615.5	16243.8	0.0583176	0.0583176
TI240292S000971	Ava_0353	Serine/Threonine protein kinase with FHA domain modulation	15	869.643	1002.56	855.203	909.135	81.2287	778.296	658.944	867.349	768.197	104.569	622.201	606.425	651.435	626.687	22.8382	641.603	904.227	0.0108734	0.0108734			TI240292S000971	Ava_0353	Serine/Threonine protein kinase with FHA domain modulation	15	652.03	579.517	659.769	630.439	44.269	971.889	1719.93	1304.04	1331.95	374.798	669.795	566.784	711.361	649.313	74.4328	607.944	966.014	0.107055	0.107055
TI240292S000972	Ava_0354	Protein serine/threonine phosphatase	15	3371.53	4330.83	3280.96	3661.11	581.765	3230.2	2637.76	4589.9	3485.95	1000.88	1406.35	1715.51	1612.42	1578.09	157.415	1617.85	2261.64	-0.00240249	0.00240249			TI240292S000972	Ava_0354	Protein serine/threonine phosphatase	15	1809.03	1914.04	1451.1	1724.73	242.712	1679.83	2511.51	2334.5	2175.28	438.107	1419.04	1268.37	1402.34	1363.25	82.5903	1272.22	1957.5	0.0664688	0.0664688
																									TI240292S000973	Ava_0355	PAS/PAC Sensor Signal Transduction Histidine Kinase	13	2285.46	3164.37	2478.04	2642.62	461.991	6045.36	4680.86	5343.04	5356.42	682.351	14353.1	12991.8	14238.3	13861.1	755.003	12930.8	19885.4	0.0657546	0.0657546
TI240292S000974	Ava_0356	Pseudouridine synthase, Rsu	6	108.071	123.356	105.515	112.314	9.64766	189.126	110.776	127.023	142.308	41.351	1146.58	1296.87	1142.24	1195.23	88.0514	1224.66	1655.61	-0.0497821	0.0497821			TI240292S000974	Ava_0356	Pseudouridine synthase, Rsu	6	399.837	483.11	495.378	459.442	51.9822	620.421	486.072	513.98	540.157	70.8968	1370.05	1436.83	1399.26	1402.05	33.4755	1305.52	1981.11	0.0473181	0.0473181
TI240292S000975	Ava_0357	thiamine biosynthesis protein ThiC	10	17854.6	16878.7	17378.2	17370.5	487.976	13752.6	17418.9	17945.4	16372.3	2283.95	6780.62	8251.02	8390.01	7807.22	891.77	8006.4	11495.2	0.0333711	0.0333711			TI240292S000975	Ava_0357	thiamine biosynthesis protein ThiC	10	9291.13	6935.2	8827.4	8351.25	1248.06	5137.35	8345.47	6982.91	6821.91	1610.11	6012.19	5937	5678.09	5875.76	175.267	5473.2	8172.88	0.0250693	0.0250693
TI240292S000976	Ava_0358	hypothetical protein	16	270.628	247.33	274.614	264.191	14.7371	215.391	307.739	210.382	244.504	54.8207	508.035	324.25	347.296	393.194	100.121	404.44	534.079	-0.106994	0.106994
TI240292S000977	Ava_0359	hypothetical protein	16	298.344	275.329	273.189	282.287	13.9463	232.416	280.275	280.414	264.368	27.6715	295.254	403.087	435.256	377.866	73.3297	388.17	581.04	0.0810375	0.0810375			TI240292S000977	Ava_0359	hypothetical protein	16	228.282	280.123	230.447	246.284	29.325	233.049	265.39	207.792	235.41	28.8716	448.801	463.886	495.841	469.509	24.0189	437.909	683.282	0.0847848	0.0847848
TI240292S000978	Ava_0360	D-alanylalanine synthetase	9	3466.66	3126.91	3331.77	3308.45	171.071	1893.06	4171.44	3195	3086.5	1143.06	4547.54	4324.27	4157.68	4343.16	195.615	4447.36	6015.62	-0.0481546	0.0481546			TI240292S000978	Ava_0360	D-alanylalanine synthetase	9	587.976	723.3	632.113	647.796	69.0121	1569.59	1308.11	2039.3	1639	370.502	4067.9	4049.7	4306.16	4141.25	143.103	3858.64	5976.07	0.0748858	0.0748858
TI240292S000979	Ava_0361	hypothetical protein	16	554.145	468.923	515.195	512.754	42.6637	421.775	576.775	383.386	460.645	102.387	909.344	792.951	854.47	852.255	58.2282	873.138	1208.24	-0.0154505	0.0154505			TI240292S000979	Ava_0361	hypothetical protein	16	530.531	503.495	722.119	585.382	119.187	965.631	899.87	649.538	838.346	166.786	1347.49	1373.74	1349.52	1356.92	14.6058	1262.49	1913.8	0.0454766	0.0454766
																									TI240292S000980	Ava_0362	Multi-sensor Hybrid Histidine Kinase	13	822.612	898.677	818.312	846.534	45.2086	581.196	707.877	693.258	660.777	69.306	306.169	302.789	296.781	301.913	4.75465	280.988	423.383	0.0373029	0.0373029
																									TI240292S000981	Ava_0363	Transposase, IS4	6	957.222	863.544	1102.21	974.325	120.247	1264.07	1534.11	1839.48	1545.89	287.89	2719.9	2698.89	2721.11	2713.3	12.4923	2523.53	3842.73	0.0514159	0.0514159
TI240292S000983	Ava_0365	Peptidase S8 and S53, subtilisin, kexin, sedolisin	15	6855.54	7515.46	6764.2	7045.07	409.928	3753.33	7454.65	6211.27	5806.42	1883.58	1556.04	1730.12	1527.65	1604.6	109.621	1643.92	2218.22	-0.0524147	0.0524147			TI240292S000983	Ava_0365	Peptidase S8 and S53, subtilisin, kexin, sedolisin	15	524.154	616.898	477.27	539.441	71.058	884.207	959.626	1364.73	1069.52	258.422	1567.35	1615.22	1625.88	1602.82	31.1767	1492.06	2283.31	0.0586079	0.0586079
TI240292S000984	Ava_0366	hypothetical protein	16	218.224	204.05	246.763	223.012	21.7553	188.905	265.337	196.967	217.07	41.9951	511.667	346.199	359.195	405.687	92.0111	417.042	549.608	-0.105252	0.105252			TI240292S000984	Ava_0366	hypothetical protein	16	377.905	420.792	345.289	381.329	37.8675	556.351	386.075	298.37	413.599	131.175	456.385	466.704	484.236	469.109	14.0802	436.974	674.348	0.0700854	0.0700854
																									TI240292S000985	Ava_0367	Mn-containing catalase-like	15	1099.76	1564.28	1255.9	1306.64	236.384	1370.7	983.337	807.025	1053.69	288.346	732.364	740.107	707.922	726.798	16.799	676.727	1014.73	0.0307421	0.0307421
TI240292S000986	Ava_0368	Amine oxidase	15	144.868	133.589	148.638	142.365	7.83049	146.738	149.463	159.565	151.922	6.7579	312.252	354.004	313.557	326.605	23.7378	334.639	453.378	-0.0464993	0.0464993			TI240292S000986	Ava_0368	Amine oxidase	15	204.249	179.948	180.31	188.169	13.9268	165.777	235.356	188.448	196.527	35.4861	269.822	295.307	306.924	290.684	18.9782	271.353	423.155	0.0840628	0.0840628
TI240292S000987	Ava_0369	Exopolysaccharide synthesis, ExoD	15	331.756	316.247	331.617	326.54	8.91443	247.647	365.79	301.967	305.135	59.1352	187.005	225.205	224.509	212.24	21.8569	217.602	309.722	0.0223003	0.0223003			TI240292S000987	Ava_0369	Exopolysaccharide synthesis, ExoD	15	251.851	179.409	248.476	226.579	40.885	260.27	196.369	160.112	205.584	50.7107	252.417	265.652	259.601	259.223	6.62542	241.401	366.924	0.0496019	0.0496019
TI240292S000988	Ava_0370	Phosphorylase kinase alphabeta	15	661.697	740.759	659.046	687.167	46.4307	510.375	646.598	790.136	649.036	139.897	196.08	223.212	218.472	212.588	14.4913	217.797	305.178	0.00221454	0.00221454			TI240292S000988	Ava_0370	Phosphorylase kinase alphabeta	15	165.387	168.445	179.589	171.14	7.47471	189.277	199.546	192.432	193.752	5.2603	157.163	135.974	149.151	147.429	10.6991	137.685	209.99	0.0546015	0.0546015
TI240292S000989	Ava_0371	Protein of unknown function DUF820	16	1136.85	1152.69	1075.2	1121.58	40.9435	860.195	1236.57	1349.82	1148.86	256.325	350.862	398.931	395.252	381.682	26.7537	391.049	550.11	0.00764064	0.00764064			TI240292S000989	Ava_0371	Protein of unknown function DUF820	16	644.537	783.302	619.326	682.388	88.2981	448.512	446.65	603.634	499.599	90.1021	250.177	271.427	242.92	254.841	14.8148	237.79	352.383	0.0145574	0.0145574
TI240292S000990	Ava_0372	hypothetical protein	16	7134.55	6802	7054.13	6996.89	173.509	5054.25	7528.1	7277.34	6619.9	1361.68	1615.27	1981.18	2293.15	1963.2	339.299	2015.82	3037.73	0.0912963	0.0912963			TI240292S000990	Ava_0372	hypothetical protein	16	1662.96	2101.95	1429.75	1731.55	341.307	1722.23	2090.43	1840.02	1884.23	188.039	773.299	813.889	761.078	782.755	27.6462	729.371	1092.11	0.0290333	0.0290333
TI240292S000991	Ava_0373	hypothetical protein	16	646.059	593.28	658.841	632.727	34.7544	491.462	530.381	642.659	554.834	78.5085	223.676	272.538	300.412	265.542	38.8433	272.504	402.826	0.0692799	0.0692799			TI240292S000991	Ava_0373	hypothetical protein	16	125.826	151.958	109.839	129.208	21.2618	188.787	289.756	202.287	226.943	54.8146	238.121	272.928	276.473	262.508	21.1934	245.279	381.833	0.0816949	0.0816949
TI240292S000992	Ava_0374	type II secretion system protein	11	225.708	211.382	205.012	214.034	10.6001	124.302	254.486	214.084	197.624	66.6348	52.4003	52.776	53.1507	52.7757	0.375175	53.9978	74.9027	-0.0113092	0.0113092			TI240292S000992	Ava_0374	type II secretion system protein	11	81.3839	77.551	79.958	79.6309	1.93729	90.9598	72.931	124.364	96.0849	26.0966	53.5623	49.94	47.2421	50.2481	3.17134	46.9002	69.0417	0.00495238	0.00495238
TI240292S000993	Ava_0375	Pilus retraction protein PilT	15	442.255	329.369	434.057	401.894	62.9416	237.235	465.691	328.709	343.879	114.981	43.2105	48.6335	43.189	45.011	3.13721	46.1153	62.459	-0.0468504	0.0468504			TI240292S000993	Ava_0375	Pilus retraction protein PilT	15	86.8119	54.7755	68.492	70.0265	16.0732	60.7182	64.4101	101.374	75.5006	22.4825	41.6405	35.3368	31.6438	36.207	5.05488	33.9514	48.3511	-0.0477262	0.0477262
TI240292S000994	Ava_0376	type II secretion system protein E	11	373.658	292.245	376.42	347.441	47.8212	218.346	332.213	314.788	288.449	61.3331	93.7186	137.683	122.198	117.866	22.2997	121.068	171.237	0.00659875	0.00659875
TI240292S000995	Ava_0377	GrpE protein	15	4367.77	4764.09	4470.55	4534.14	205.666	4473.43	4356.56	4923.05	4584.35	299.09	3406.21	2909.28	2947.55	3087.68	276.515	3164.78	4277.65	-0.0507818	0.0507818			TI240292S000995	Ava_0377	GrpE protein	15	6101.24	7490.72	6085.91	6559.29	806.678	5464.5	4506.72	4991.48	4987.57	478.904	2373.49	2290.83	2244.11	2302.81	65.5189	2144.86	3216.09	0.0308601	0.0308601
TI240292S000996	Ava_0378	molecular chaperone DnaK	15	778.399	947.202	849.878	858.493	84.7305	863.776	602.741	963.122	809.88	186.138	421.99	663.66	608.727	564.792	126.684	580.57	839.993	0.0335213	0.0335213			TI240292S000996	Ava_0378	molecular chaperone DnaK	15	847.079	880.623	749.433	825.712	68.1551	766.716	946.613	927.349	880.226	98.7731	522.392	497.574	569.54	529.835	36.5555	494.71	778.741	0.0960906	0.0960906
TI240292S000997	Ava_0379	Heat shock protein DnaJ	15	1603.18	1452.72	1618.66	1558.19	91.666	1266.91	1710.35	1504.3	1493.86	221.902	527.273	486.389	589.604	534.422	51.9776	547.857	797.459	0.0523497	0.0523497			TI240292S000997	Ava_0379	Heat shock protein DnaJ	15	1112.61	937.374	1115.81	1055.26	102.109	724.073	948.859	728.706	800.546	128.464	523.723	509.48	466.025	499.743	30.0563	466.362	683.978	-0.000492548	0.000492548
TI240292S000998	Ava_0380	SirA-like	15	716.69	842.019	708.672	755.794	74.7807	704.048	710.107	819.842	744.666	65.1752	392.08	425.217	430.111	415.803	20.6896	425.821	598.595	0.00716617	0.00716617			TI240292S000998	Ava_0380	SirA-like	15	784.636	806.527	727.109	772.757	41.0196	607.319	768.787	658.474	678.193	82.5207	383.95	428.82	456.318	423.029	36.5301	395.4	623.309	0.097733	0.097733
TI240292S000999	Ava_0381	ribosome-associated GTPase	15	440.333	522.724	435.679	466.245	48.9672	667.126	382.97	498.423	516.173	142.907	1246.89	1244.91	1209.19	1233.66	21.2212	1262.5	1727.57	-0.0308632	0.0308632			TI240292S000999	Ava_0381	ribosome-associated GTPase	15	1078.41	1109.11	914.572	1034.03	104.586	870.152	1218.87	1358	1149.01	251.313	1418.88	1371.09	1335.45	1375.14	41.8619	1280.98	1917.34	0.028412	0.028412
TI240292S001000	Ava_0382	Glycoside hydrolase, family 57	15	5490.77	5923.42	5384.25	5599.48	285.551	3981.59	5052.57	6882.7	5305.62	1467.01	1022.76	1355.37	1486.99	1288.37	239.257	1323.27	1981.99	0.0826031	0.0826031			TI240292S001000	Ava_0382	Glycoside hydrolase, family 57	15	1018.48	1234.45	944.681	1065.87	150.584	973.45	1143.4	1299.11	1138.65	162.88	448.929	446.476	446.926	447.444	1.30551	416.107	632.417	0.0487324	0.0487324
TI240292S001002	Ava_0384	apocytochrome f precursor	2	8160.84	6922.03	8229.9	7770.92	735.975	5560.48	9840.78	6973.5	7458.25	2180.93	1961.83	2092.34	2338.07	2130.75	191.04	2183.96	3169.09	0.0486312	0.0486312			TI240292S001002	Ava_0384	apocytochrome f precursor	2	2129.58	1834.89	1813.82	1926.1	176.538	1395.85	1877.87	1513.94	1595.88	251.241	1312.51	1343.86	1234.57	1296.98	56.2776	1209.12	1791.5	0.0142062	0.0142062
TI240292S001003	Ava_0385	Rieske (2Fe-2S) region	2	15074.9	16559	16551.3	16061.7	854.59	12500.6	17108.3	16711.6	15440.2	2553.44	4337.54	4366.98	4993.06	4565.86	370.258	4679.02	6776.05	0.0463455	0.0463455			TI240292S001003	Ava_0385	Rieske (2Fe-2S) region	2	4638.5	5088.9	4188.47	4638.63	450.216	3802.23	4245.85	3837.7	3961.93	246.524	3177.85	3202.7	3102.8	3161.12	52.0125	2942.15	4429.75	0.0362653	0.0362653
TI240292S001005	Ava_0387	Sec-independent periplasmic protein translocase	11	220.055	239.969	256.088	238.704	18.0502	226.154	277.058	261.39	254.867	26.071	334.239	324.451	331.496	330.062	5.04883	337.764	467.82	-0.0133998	0.0133998			TI240292S001005	Ava_0387	Sec-independent periplasmic protein translocase	11	169.448	161.517	176.854	169.273	7.67024	375.598	416.188	253.492	348.426	84.683	337.684	296.9	325.639	320.074	20.9538	298.791	457.086	0.0587369	0.0587369
TI240292S001006	Ava_0388	hypothetical protein	16	141.115	122.119	129.125	130.786	9.60683	208.817	170.793	127.764	169.125	40.5523	1584.84	1562.78	1425.78	1524.47	86.1718	1561.43	2089.09	-0.064929	0.064929			TI240292S001006	Ava_0388	hypothetical protein	16	372.311	411.302	456.696	413.436	42.2334	1413.18	1474.48	1199.51	1362.39	144.346	1756.2	1585.5	1802.33	1714.67	114.225	1600.77	2490.29	0.0809377	0.0809377
TI240292S001007	Ava_0389	HNH endonuclease	6	939.401	757.492	947.691	881.528	107.498	888.935	1209.66	704.247	934.282	255.741	3127.33	2724.5	2717.65	2856.5	234.577	2927.36	3949.71	-0.0530939	0.0530939			TI240292S001007	Ava_0389	HNH endonuclease	6	1485.88	1570.1	1605.77	1553.92	61.5649	2360.36	2464.1	1703.4	2175.96	412.516	3698.92	3821.74	3553.02	3691.23	134.526	3439.72	5125.16	0.0221072	0.0221072
TI240292S001008	Ava_0390	alanine racemase	9	661.574	489.969	645.795	599.113	94.8496	604.778	611.505	551.476	589.253	32.8883	1893.22	2169.67	2040.41	2034.43	138.324	2084.27	2884.67	-0.0152046	0.0152046			TI240292S001008	Ava_0390	alanine racemase	9	1082.47	724.687	1262.82	1023.33	273.899	1106.41	1323.51	1012.79	1147.57	159.397	2191.86	2236.54	2196.63	2208.34	24.5346	2054.7	3114.89	0.0455635	0.0455635
TI240292S001009	Ava_0391	hypothetical protein	16	231.396	169.702	232.047	211.048	35.8083	163.143	256.784	214.383	211.437	46.8897	257.091	234.792	223.029	238.304	17.3002	244.166	326.849	-0.0646672	0.0646672			TI240292S001009	Ava_0391	hypothetical protein	16	243.351	297.885	173.362	238.199	62.4213	205.273	147.985	136.309	163.189	36.9103	242.318	264.863	279.936	262.372	18.9327	245.025	384.138	0.0908817	0.0908817
TI240292S001010	Ava_0392	hypothetical protein	16	174.481	212.815	148.101	178.465	32.5404	146.959	113.579	144.609	135.049	18.6303	182.137	169.128	170.483	173.916	7.15211	178.073	243.644	-0.0311546	0.0311546			TI240292S001010	Ava_0392	hypothetical protein	16	205.668	247.538	159.064	204.09	44.2581	182.161	131.5	140.564	151.408	27.0153	180.963	170.825	176.439	176.076	5.07899	164.003	249.318	0.0498815	0.0498815
TI240292S001011	Ava_0393	Protein of unknown function DUF815	16	296.167	340.557	292.346	309.69	26.7995	250.926	236.284	344.284	277.164	58.5866	317.587	280.28	291.634	296.5	19.1236	303.741	416.327	-0.0290802	0.0290802			TI240292S001011	Ava_0393	Protein of unknown function DUF815	16	240.619	354.933	210.889	268.813	76.0486	313.192	202.616	180.832	232.214	70.9703	275.21	251.995	272.543	266.582	12.7037	248.587	381.454	0.0627999	0.0627999
TI240292S001012	Ava_0394	Protein of unknown function UPF0136	16	387.963	360.179	347.976	365.373	20.493	256.67	354.117	324.775	311.854	49.9917	399.059	270.396	278.595	316.017	72.0333	324.87	427.4	-0.10827	0.10827
TI240292S001013	Ava_0395	Aminoglycoside phosphotransferase	15	394.732	352.866	446.685	398.094	46.9999	332.648	472.108	328.953	377.903	81.6046	74.0267	68.1596	65.2536	69.1466	4.46911	70.8353	95.1801	-0.0586443	0.0586443
TI240292S001014	Ava_0396	hypothetical protein	16	946.989	1073.38	998.344	1006.24	63.5666	848.259	913.292	961.472	907.674	56.8151	329.77	320.836	301.242	317.282	14.5923	324.901	437.753	-0.0540473	0.0540473			TI240292S001014	Ava_0396	hypothetical protein	16	498.033	636.062	506.993	547.029	77.2347	729.462	601.054	477.92	602.812	125.78	337.846	285.437	340.934	321.406	31.188	300.608	469.586	0.0858757	0.0858757
TI240292S001015	Ava_0397	Thioesterase superfamily	15	866.955	1178.93	856.284	967.391	183.28	1416.57	899.707	1244.23	1186.84	263.17	702.152	631.484	603.163	645.599	50.9816	661.57	884.988	-0.0659974	0.0659974
TI240292S001016	Ava_0398	Histidine triad (HIT) protein	15	176.958	222.011	178.73	192.566	25.515	289.519	189.468	199.238	226.075	55.1609	595.463	551.357	529.522	558.781	33.5912	572.372	770.557	-0.0556084	0.0556084			TI240292S001016	Ava_0398	Histidine triad (HIT) protein	15	667.645	744.807	711.986	708.146	38.7239	487.556	358.761	317.734	388.017	88.6108	536.468	540.965	565.023	547.485	15.3538	509.921	786.91	0.0700237	0.0700237
TI240292S001017	Ava_0399	Protein of unknown function DUF218	16	388.238	379.925	388.5	385.554	4.87698	528.735	353.025	361.906	414.555	98.982	620.695	639.758	648.329	636.261	14.1448	651.206	908.492	-0.00316708	0.00316708			TI240292S001017	Ava_0399	Protein of unknown function DUF218	16	877.749	724.408	919.584	840.581	102.76	795.646	854.112	528.901	726.22	173.365	820.461	944.79	830.42	865.224	69.086	808.395	1201.24	0.018335	0.018335
TI240292S001018	Ava_0400	hypothetical protein	16	419.453	445.441	396.353	420.416	24.5584	320.293	396.261	395.342	370.632	43.5975	558.668	511.521	537.683	535.958	23.6206	548.804	759.547	-0.0146413	0.0146413			TI240292S001018	Ava_0400	hypothetical protein	16	364.114	287.722	317.609	323.148	38.4964	174.334	286.51	241.191	234.012	56.4315	536.74	611.693	558.007	568.813	38.6275	531.069	797.754	0.0337668	0.0337668
TI240292S001019	Ava_0401	Ferredoxin thioredoxin reductase, alpha chain	15	815.014	826.344	848.327	829.895	16.9384	572.377	940.669	731.41	748.152	184.716	678.553	557.669	607.096	614.439	60.7756	629.908	865.907	-0.0263454	0.0263454			TI240292S001019	Ava_0401	Ferredoxin thioredoxin reductase, alpha chain	15	425.876	427.378	429.547	427.6	1.84529	359.251	339.602	241.413	313.422	63.131	643.986	609.911	581.685	611.861	31.1961	570.674	844.81	0.013034	0.013034
TI240292S001020	Ava_0402	Protein serine/threonine phosphatase	15	205.181	226.922	219.355	217.153	11.0366	221.435	177.183	236.784	211.801	30.9463	200.289	258.997	223.921	227.736	29.5396	233.624	320.744	-0.0302509	0.0302509			TI240292S001020	Ava_0402	Protein serine/threonine phosphatase	15	282.5	239.872	310.607	277.66	35.6151	233.574	274.25	233.679	247.168	23.454	290.034	251.011	239.291	260.112	26.5675	243.356	354.435	-0.0114683	0.0114683
																									TI240292S001021	Ava_0403	Protein of unknown function DUF107	16	3213.16	4727.25	3293.08	3744.5	852.025	2536.7	2855.59	2739.8	2710.7	161.425	3609.15	3443.11	3836.65	3629.64	197.57	3386.02	5285.19	0.0852637	0.0852637
TI240292S001022	Ava_0404	Band 7 protein	15	4658.44	8200.91	4673.3	5844.22	2040.97	10166.6	3655.61	7385.95	7069.4	3267.03	10205.9	12230	10628.7	11021.6	1067.66	11298.5	15348.8	-0.0436383	0.0436383			TI240292S001022	Ava_0404	Band 7 protein	15	12165.7	19599.9	10786	14183.9	4740.88	10011.8	8097.31	9868.65	9325.93	1066.43	8003.28	6869.53	8093.95	7655.59	682.255	7156.78	11161.8	0.0839626	0.0839626
TI240292S001023	Ava_0405	Ferric uptake regulator (FUR) family	5	400.254	317.508	394.337	370.699	46.1604	230.559	543.539	291.271	355.123	165.973	579.867	482.28	526.759	529.635	48.8571	542.892	748.583	-0.0215509	0.0215509			TI240292S001023	Ava_0405	Ferric uptake regulator (FUR) family	5	388.009	265.44	393.884	349.111	72.5205	459.057	421.163	400.86	427.027	29.5382	530.481	511.984	545.558	529.341	16.8162	493.133	760.341	0.0689492	0.0689492
TI240292S001024	Ava_0406	hypothetical protein	15	297.755	251.836	271.094	273.562	23.0591	183.376	349.021	197.71	243.369	91.7777	97.2021	71.8683	99.1345	89.4016	15.215	91.7926	134.357	0.0546446	0.0546446			TI240292S001024	Ava_0406	hypothetical protein	15	133.365	94.8901	146.562	124.939	26.8467	138.183	180.227	64.9481	127.786	58.3383	113.104	115.74	129.219	119.354	8.6443	111.465	176.118	0.100809	0.100809
TI240292S001025	Ava_0407	Phosphoribosylformylglycinamidine synthase I	15	715.245	673.722	701.827	696.932	21.19	505.229	770.464	624.285	633.326	132.848	229.782	209.472	265.481	234.912	28.3548	240.939	355.623	0.0690133	0.0690133			TI240292S001025	Ava_0407	Phosphoribosylformylglycinamidine synthase I	15	375.78	253.715	381.757	337.084	72.2615	378.234	463.613	278.373	373.407	92.7146	279.416	257.443	279.414	272.091	12.6855	253.708	390.213	0.0658754	0.0658754
TI240292S001027	Ava_0409	Protein of unknown function UPF0118	16	690.979	601.67	713.586	668.745	59.1786	812.085	703.615	691.689	735.796	66.3362	954.87	1113.49	1189.81	1086.06	119.85	1113.67	1615.41	0.0471334	0.0471334			TI240292S001027	Ava_0409	Protein of unknown function UPF0118	16	1244.13	980.626	1518.96	1247.91	269.187	918.178	1021.03	712.902	884.036	156.875	1319.98	1415.12	1273.79	1336.3	72.0648	1246.57	1847.54	0.0147323	0.0147323
TI240292S001028	Ava_0410	hypothetical protein	16	325.164	239.103	289.424	284.564	43.2357	185.691	314.797	221.75	240.746	66.6162	1300.61	770.829	863.883	978.442	282.862	1007.17	1335.53	-0.107287	0.107287			TI240292S001028	Ava_0410	hypothetical protein	16	296.412	186.313	295.692	259.472	63.3584	549.268	360.35	372.172	427.263	105.824	1392.84	1290.57	1413.65	1365.69	65.881	1273.55	1966.68	0.071239	0.071239
TI240292S001029	Ava_0411	Cell envelope-related transcriptional attenuator	5	742.832	566.668	741.284	683.595	101.264	454.911	843.21	585.326	627.815	197.606	442.23	461.489	489.853	464.524	23.9563	475.735	675.509	0.0208999	0.0208999			TI240292S001029	Ava_0411	Cell envelope-related transcriptional attenuator	5	291.899	204.327	298.419	264.882	52.5429	317.386	343.924	305.523	322.278	19.6627	515.108	536.336	547.351	532.932	16.3886	496.448	764.119	0.0666174	0.0666174
TI240292S001030	Ava_0412	Penicillin-binding protein, transpeptidase	15	248.02	209.014	236.111	231.048	19.9898	165.638	288.831	210.456	221.642	62.3537	259.084	270.955	262.336	264.125	6.13485	270.335	372.316	-0.0214851	0.0214851			TI240292S001030	Ava_0412	Penicillin-binding protein, transpeptidase	15	161.044	151.809	156.278	156.377	4.61792	163.521	173.426	262.852	199.933	54.7141	282.978	307.165	307.274	299.139	13.9958	278.932	429.065	0.0660551	0.0660551
TI240292S001031	Ava_0413	PAS/PAC Sensor Signal Transduction Histidine Kinase	13	68.4778	90.4188	76.0655	78.3207	11.143	74.0245	61.8859	110.802	82.2375	25.4713	94.3859	150.648	99.9469	114.994	31.0025	118.32	155.48	-0.118173	0.118173			TI240292S001031	Ava_0413	PAS/PAC Sensor Signal Transduction Histidine Kinase	13	62.8212	93.1503	78.3408	78.1041	15.1659	79.7767	67.1326	59.3541	68.7545	10.3074	146.487	130.744	118.581	131.937	13.9913	123.467	177.946	-0.0274585	0.0274585
TI240292S001032	Ava_0414	nicotinate phosphoribosyltransferase	10	643.207	722.969	629.49	665.222	50.4787	570.668	538.401	822.965	644.011	155.816	240.569	261.913	271.827	258.103	15.9736	264.39	375.183	0.0198207	0.0198207			TI240292S001032	Ava_0414	nicotinate phosphoribosyltransferase	10	273.516	353.617	174.981	267.372	89.4766	354.852	372.8	268.687	332.113	55.6567	231.985	214.753	262.386	236.374	24.1178	221.146	353.978	0.116503	0.116503
TI240292S001033	Ava_0415	nicotinic acid mononucleotide adenyltransferase	10	1973.32	3074.3	2093.92	2380.51	603.858	2264.87	1834.39	2694.59	2264.62	430.099	11509.2	10271.2	9882.41	10554.2	849.522	10815.7	14483.6	-0.0644363	0.0644363			TI240292S001033	Ava_0415	nicotinic acid mononucleotide adenyltransferase	10	2259.84	3231.35	1776	2422.4	741.166	4043.58	2969.89	3683.54	3565.67	546.465	8613.45	7908.77	8598.69	8373.64	402.65	7808.6	12009.1	0.0657914	0.0657914
TI240292S001034	Ava_0416	NUDIX hydrolase	15	70.4258	64.5717	67.9014	67.633	2.93629	57.6834	72.9232	59.8942	63.5003	8.23504	172.918	146.02	142.652	153.864	16.5873	157.767	210.473	-0.0718147	0.0718147			TI240292S001034	Ava_0416	NUDIX hydrolase	15	108.317	71.4789	97.05	92.2821	18.8764	163.37	172.967	128.771	155.036	23.2468	255.118	224.535	257.695	245.783	18.4461	229.573	356.59	0.0788653	0.0788653
TI240292S001035	Ava_0417	NAD(+) synthetase	10	672.264	726.176	680.305	692.915	29.0842	615.361	610.562	698.311	641.411	49.335	225.382	255.664	245.579	242.208	15.4195	248.118	345.27	-0.00735555	0.00735555			TI240292S001035	Ava_0417	NAD(+) synthetase	10	621.953	713.175	454.739	596.622	131.067	505.272	555.106	579.211	546.529	37.7083	219.364	181.345	224.765	208.491	23.6639	195.195	307.486	0.0961674	0.0961674
TI240292S001036	Ava_0418	ABC transporter-like	11	828.097	812.999	857.313	832.803	22.5288	571.318	898.247	848.048	772.538	176.06	440.214	438.956	429.88	436.35	5.63862	446.51	612.56	-0.027149	0.027149			TI240292S001036	Ava_0418	ABC transporter-like	11	512.554	556.657	444.976	504.729	56.2502	577.702	418.375	399.022	465.033	98.0528	379.803	338.679	367.834	362.105	21.1521	337.883	516.594	0.0579779	0.0579779
TI240292S001037	Ava_0419	TPR repeat	15	1149.76	998.15	1095.9	1081.27	76.858	740.64	1248.06	951.492	980.062	254.911	759.561	556.198	531.02	615.593	125.314	632.508	822.581	-0.123378	0.123378			TI240292S001037	Ava_0419	TPR repeat	15	1307.63	1256.04	1137.11	1233.59	87.4451	1414.02	946.914	930.929	1097.29	274.414	681.613	605.323	669.897	652.278	41.0835	608.813	935.904	0.065267	0.065267
TI240292S001038	Ava_0420	Protein of unknown function DUF74	16	119.473	128.572	122.76	123.601	4.60782	131.638	138.88	119.407	129.975	9.84235	76.6068	59.8292	59.9047	65.4469	9.66482	67.1648	89.2484	-0.0813471	0.0813471
																									TI240292S001039	Ava_0421	hypothetical protein	16	11025.7	10254.5	14300	11860.1	2147.93	15127.5	11854.3	9524.75	12168.9	2814.58	12707.8	15601.7	12516.6	13608.7	1728.61	12751.2	18570.1	-0.012634	0.012634
TI240292S001040	Ava_0422	hypothetical protein	16	60.3192	39.0567	57.4548	52.2769	11.5382	40.1176	59.7749	51.0127	50.3018	9.84792	109.117	100.378	96.5905	102.029	6.42447	104.517	140.644	-0.0563561	0.0563561			TI240292S001040	Ava_0422	hypothetical protein	16	68.5134	54.9267	74.2401	65.8934	9.9197	86.0992	68.0779	43.5892	65.9221	21.3369	128.042	117.146	131.772	125.653	7.6001	117.263	182.237	0.0796178	0.0796178
TI240292S001041	Ava_0423	Predicted transcriptional regulator	10	734.683	546.136	738.764	673.194	110.055	432.36	995.803	579.467	669.21	292.245	1405.8	1099.08	1203.57	1236.15	155.935	1268.01	1732.33	-0.0372003	0.0372003			TI240292S001041	Ava_0423	Predicted transcriptional regulator	10	661.052	491.549	755.444	636.015	133.717	994.776	848.95	659.506	834.411	168.107	1712.73	1653.13	1701.75	1689.21	31.7187	1572.42	2398	0.0539341	0.0539341
TI240292S001042	Ava_0424	FeS assembly protein SufB	10	13043.8	13807.5	12479.8	13110.4	666.322	10718.6	12545	14492.9	12585.5	1887.49	2182.43	2749.17	2764.51	2565.37	331.724	2631.67	3785.99	0.0350875	0.0350875			TI240292S001042	Ava_0424	FeS assembly protein SufB	10	5550.63	6388.51	4299.32	5412.82	1051.39	2442.43	3223.49	2939.47	2868.47	395.343	2284.06	2385.44	2212.48	2293.99	86.9092	2137.87	3188.26	0.0233986	0.0233986
TI240292S001043	Ava_0425	FeS assembly ATPase SufC	10	31868.6	38580.2	30245.4	33564.8	4418.68	30428.3	33360	37803.2	33863.8	3713.17	8848.52	10029.6	10167.2	9681.78	724.904	9920.41	14058.3	0.0175565	0.0175565			TI240292S001043	Ava_0425	FeS assembly ATPase SufC	10	26554	27790.2	20851.7	25065.3	3701.04	15114.6	16956.4	20205.5	17425.5	2577.62	6849.69	6358.74	7221.92	6810.12	432.949	6356.55	9935.86	0.0870955	0.0870955
TI240292S001044	Ava_0426	FeS assembly protein SufD	10	13338.9	18279.4	13316.9	14978.4	2858.8	15873.5	12361.3	16313.9	14849.5	2166.13	2871.64	3578.41	4026.21	3492.08	582.105	3585.21	5361.33	0.0822552	0.0822552			TI240292S001044	Ava_0426	FeS assembly protein SufD	10	11703.5	13220.7	8947.27	11290.5	2166.44	5442.77	8065.53	8058.03	7188.77	1512.09	3027.42	2899.16	3101.97	3009.52	102.584	2804.06	4323.19	0.0689112	0.0689112
TI240292S001045	Ava_0427	Cysteine desulphurases, SufS	10	11914.9	13344.7	11704.4	12321.3	892.471	11601.8	9935.13	13011.3	11516.1	1539.9	2417.27	3074.7	3199.93	2897.3	420.41	2973.18	4337.13	0.0522809	0.0522809			TI240292S001045	Ava_0427	Cysteine desulphurases, SufS	10	9640.41	11928.1	7580.92	9716.49	2174.6	4791.24	6327.65	5956.94	5691.94	801.749	2344.18	2266	2394.61	2334.93	64.8012	2174.68	3345.18	0.0657431	0.0657431
TI240292S001046	Ava_0428	hypothetical protein	16	545.033	515.948	549.458	536.813	18.2046	394.595	546.507	440.87	460.658	77.8652	398.2	420.352	373.656	397.402	23.3582	407.056	545.979	-0.0611761	0.0611761			TI240292S001046	Ava_0428	hypothetical protein	16	739.086	725.062	511.492	658.547	127.546	403.523	418.38	518.771	446.891	62.6909	489.169	479.049	515.461	494.56	18.7949	460.905	714.592	0.0763449	0.0763449
TI240292S001047	Ava_0429	UDP-N-acetylglucosamine 2-epimerase	9	711.616	601.836	710.882	674.778	63.1712	439.062	794.767	667.999	633.943	180.281	329.214	358.757	387.14	358.37	28.965	367.25	528.342	0.0376456	0.0376456			TI240292S001047	Ava_0429	UDP-N-acetylglucosamine 2-epimerase	9	237.62	218.774	209.372	221.922	14.3849	232.668	322.847	252.446	269.32	47.3984	422.933	414.484	409.258	415.558	6.90043	386.776	583.291	0.0385424	0.0385424
TI240292S001048	Ava_0430	N-acetyl-gamma-glutamyl-phosphate reductase, subtype	15	1986.48	1938.41	2084.79	2003.23	74.6103	1511.76	2218.92	2310.81	2013.83	437.227	320.2	376.143	405.381	367.241	43.2826	376.64	548.702	0.0523796	0.0523796			TI240292S001048	Ava_0430	N-acetyl-gamma-glutamyl-phosphate reductase, subtype	15	598.405	790.971	549.267	646.214	127.748	425.187	444.274	402.26	423.907	21.0365	229.056	200.965	201.681	210.567	16.0154	196.692	292.011	0.0170853	0.0170853
TI240292S001049	Ava_0431	hypothetical protein	16	178.531	279.422	192.601	216.851	54.6423	242.177	146.479	214.02	200.892	49.1814	57.5636	62.1998	58.9794	59.581	2.37587	61.0036	83.8696	-0.0241344	0.0241344
TI240292S001050	Ava_0432	Peptidase S41A	15	4137.06	4517.23	4277.11	4310.47	192.264	3328.98	3954.43	4762.91	4015.44	718.909	949.341	967.039	1037.02	984.466	46.3638	1008.13	1430.64	0.0201934	0.0201934			TI240292S001050	Ava_0432	Peptidase S41A	15	1772.6	1988.35	1623.2	1794.72	183.578	1228.62	1026.56	901.588	1052.26	165.025	617.501	619.23	663.213	633.315	25.9071	590.322	917.393	0.0794541	0.0794541
TI240292S001051	Ava_0433	4-hydroxy-3-methylbut-2-en-1-yl diphosphate synthase	15	816.538	643.896	815.091	758.509	99.26	469.561	920.751	724.166	704.826	226.216	77.9586	72.9292	78.3736	76.4205	3.03064	78.2448	109.507	0.0011763	0.0011763			TI240292S001051	Ava_0433	4-hydroxy-3-methylbut-2-en-1-yl diphosphate synthase	15	107.906	70.9253	85.7157	88.1823	18.6133	80.1074	67.1213	80.9597	76.0628	7.75528	43.5703	41.0762	40.6625	41.7697	1.57305	38.9265	58.3148	0.0297699	0.0297699
TI240292S001052	Ava_0434	Serine/Threonine protein kinase	15	163.196	147.396	160.049	156.88	8.36301	159.669	165.689	194.262	173.207	18.4815	443.618	390.656	390.645	408.307	30.5807	418.37	565.909	-0.0489922	0.0489922			TI240292S001052	Ava_0434	Serine/Threonine protein kinase	15	207.948	160.683	186.225	184.952	23.6581	257.193	220.049	179.409	218.883	38.9051	423.677	461.543	486.714	457.311	31.7308	427.004	668.604	0.0893054	0.0893054
TI240292S001053	Ava_0435	Alkyl hydroperoxide reductase/ Thiol specific antioxidant/ Mal allergen	15	46.8321	41.2835	46.9805	45.032	3.24713	42.1238	64.5748	35.377	47.3585	15.2866	1298.07	939.549	943.682	1060.43	205.811	1089.35	1434.37	-0.101557	0.101557			TI240292S001053	Ava_0435	Alkyl hydroperoxide reductase/ Thiol specific antioxidant/ Mal allergen	15	136.338	89.5389	159.715	128.531	35.7336	233.827	179.753	204.123	205.901	27.0809	1320.17	1092.11	1297.51	1236.6	125.642	1156.9	1796.8	0.0782543	0.0782543
TI240292S001054	Ava_0436	Protein of unknown function DUF450	16	66.9187	62.1963	69.7314	66.2821	3.80765	54.0524	76.7784	70.1262	66.9857	11.684	71.4527	55.1287	68.9937	65.1917	8.80114	66.8847	95.3287	0.0221234	0.0221234			TI240292S001054	Ava_0436	Protein of unknown function DUF450	16	77.3543	60.39	53.4991	63.7478	12.2769	74.6408	55.0149	43.2237	57.6265	15.8705	72.083	59.4402	74.4914	68.6715	8.08476	64.3084	101.637	0.10019	0.10019
TI240292S001055	Ava_0437	Aromatic amino acid beta-eliminating lyase/threonine aldolase	15	468.962	461.588	467.771	466.107	3.95845	354.776	494.492	416.675	421.981	70.009	304.313	314.849	312.651	310.605	5.55813	317.871	440.746	-0.0118421	0.0118421			TI240292S001055	Ava_0437	Aromatic amino acid beta-eliminating lyase/threonine aldolase	15	583.934	495.492	542.025	540.484	44.2409	538.935	514.974	535.402	529.77	12.935	295.825	292.91	335.142	307.959	23.5859	287.675	455.757	0.104148	0.104148
TI240292S001056	Ava_0438	Peptidase S51, dipeptidase E	8	252.021	294.922	261.501	269.481	22.5359	287.916	270.284	333.074	297.091	32.3849	178.7	279.921	267.516	242.046	55.2082	248.827	364.964	0.0512075	0.0512075			TI240292S001056	Ava_0438	Peptidase S51, dipeptidase E	8	204.427	246.905	199.096	216.809	26.1994	227.369	371.999	303.79	301.052	72.3539	278.89	279.883	288.558	282.443	5.31833	262.917	403.817	0.063496	0.063496
TI240292S001057	Ava_0439	Glycosyl transferase, group 1	15	525.837	446.031	461.421	477.763	42.338	346.917	580.845	440.772	456.178	117.723	567.114	498.47	498.801	521.462	39.5366	534.325	722.695	-0.0491553	0.0491553			TI240292S001057	Ava_0439	Glycosyl transferase, group 1	15	382.481	326.493	515.494	408.156	97.0814	759.852	575.292	615.374	650.172	97.0761	601.179	542.963	587.045	577.062	30.3647	538.271	823.738	0.0592099	0.0592099
TI240292S001058	Ava_0440	GTP-binding protein LepA	15	4350.77	4039.13	4156.47	4182.12	157.397	3557.14	4397.74	3897.28	3950.72	422.839	1346.33	1454.16	1578.64	1459.71	116.254	1495.84	2153.23	0.0384542	0.0384542			TI240292S001058	Ava_0440	GTP-binding protein LepA	15	3293.58	2998.22	3367.65	3219.82	195.446	3325.05	4314.89	3573.03	3737.66	515.047	1489.88	1378.72	1536.67	1468.42	81.1304	1369.93	2127.02	0.0783911	0.0783911
TI240292S001059	Ava_0441	PEP-utilising enzyme, mobile region	15	451.944	533.967	495.041	493.651	41.0294	469.372	408.672	499.755	459.266	46.3749	346.977	361.82	353.007	353.934	7.46477	362.239	499.939	-0.0184667	0.0184667			TI240292S001059	Ava_0441	PEP-utilising enzyme, mobile region	15	581.75	566.678	520.527	556.318	31.8993	386.997	437.984	620.473	481.818	122.755	314.46	306.794	318.545	313.266	5.96558	291.613	446.813	0.0602758	0.0602758
TI240292S001060	Ava_0442	hypothetical protein	16	510.842	635.083	511.968	552.631	71.4078	431.626	439.514	591.812	487.651	90.2924	173.686	208.88	177.614	186.727	19.2855	191.446	258.429	-0.0535206	0.0535206			TI240292S001060	Ava_0442	hypothetical protein	16	303.805	315.61	301.604	307.007	7.53157	253.643	230.941	248.601	244.395	11.9211	136.167	147.368	144.012	142.516	5.74835	132.836	202.69	0.0551362	0.0551362
TI240292S001061	Ava_0443	hypothetical protein	16	151.956	235.415	159.308	182.226	46.2088	230.03	125.534	306.235	220.599	90.719	74.4603	85.6371	82.97	81.0225	5.8374	83.0144	116.115	-0.000382149	0.000382149
TI240292S001062	Ava_0444	Transcriptional Regulator, XRE family	5	1167.6	1255.88	1126.95	1183.48	65.9115	940.125	1097.33	1238.8	1092.09	149.406	116.804	113.313	117.348	115.821	2.18963	118.534	164.894	-0.00718891	0.00718891			TI240292S001062	Ava_0444	Transcriptional Regulator, XRE family	5	890.414	1386.53	553.799	943.58	418.901	652.689	740.131	694.79	695.87	43.7308	96.1615	87.5824	99.5134	94.4191	6.15337	88.1392	137.316	0.0828325	0.0828325
TI240292S001063	Ava_0445	4Fe-4S ferredoxin, iron-sulfur binding	3	4461.33	4486.44	4898.42	4615.4	245.43	3383.38	5865.83	4133.32	4460.84	1273.22	587.775	404.114	521.392	504.427	92.9984	518.075	731.399	0.0045359	0.0045359			TI240292S001063	Ava_0445	4Fe-4S ferredoxin, iron-sulfur binding	3	1202.94	1608.57	900.486	1237.33	355.292	1464.2	1411.87	1143.73	1339.94	171.92	378.495	304.039	373.642	352.059	41.6571	329.702	515.062	0.0853095	0.0853095
TI240292S001064	Ava_0446	cytochrome C oxidase subunit II, transmembrane region	3	2374.53	2078.11	2502.38	2318.34	217.644	1651.5	2672.04	2313.88	2212.47	517.771	124.68	126.07	150.914	133.888	14.7612	137.292	202.284	0.0673392	0.0673392			TI240292S001064	Ava_0446	cytochrome C oxidase subunit II, transmembrane region	3	495.968	307.864	299.355	367.729	111.14	326.495	579.504	425.235	443.745	127.516	164.645	158.664	155.703	159.671	4.55517	148.72	223.067	0.0313056	0.0313056
TI240292S001065	Ava_0447	Cytochrome c oxidase, subunit I	3	2139.17	2135.4	2217.5	2164.02	46.3481	1907.19	2172.64	2574.85	2218.23	336.156	93.4556	114.018	104.192	103.889	10.2845	106.504	147.495	-0.0156742	0.0156742			TI240292S001065	Ava_0447	Cytochrome c oxidase, subunit I	3	483.69	371.338	291.659	382.229	96.4774	236.611	447.755	335.877	340.081	105.635	110.82	116.38	113.286	113.495	2.78559	105.686	160.383	0.0473883	0.0473883
																									TI240292S001066	Ava_0448	cytochrome c oxidase subunit III	3	368.973	220.453	258.38	282.602	77.166	343.907	318.424	450.552	370.961	70.0956	326.502	306.249	320.641	317.797	10.4217	296.078	451.569	0.0543956	0.0543956
TI240292S001067	Ava_0449	hypothetical protein	16	1425.76	1353.68	1400.39	1393.28	36.5629	979.314	1412.82	1133.21	1175.11	219.768	374.038	316.756	359.381	350.058	29.7572	358.764	502.574	0.00122641	0.00122641			TI240292S001067	Ava_0449	hypothetical protein	16	806.031	941.456	580.723	776.07	182.223	829.567	874.829	725.474	809.957	76.5846	514.222	546.309	505.642	522.058	21.4356	486.622	727.102	0.0261584	0.0261584
TI240292S001068	Ava_0450	Cupin region	15	6894.05	7277.04	6986.94	7052.68	199.779	5176.71	7424.97	6451.44	6351.04	1127.49	1676.59	1736.27	1828.7	1747.18	76.6421	1789.06	2530.35	0.0156673	0.0156673			TI240292S001068	Ava_0450	Cupin region	15	3701.97	4446.1	2425.7	3524.59	1021.81	4116.88	4414.92	5003.91	4511.91	451.396	2064.65	1825.79	2063.5	1984.65	137.574	1853.11	2866.32	0.0734015	0.0734015
TI240292S001069	Ava_0451	Nitrogenase-associated protein	15	2075.95	1852.84	2143.45	2024.08	152.094	1444.46	2273.46	1638.91	1785.61	433.536	471.145	445.908	498.904	471.986	26.508	483.425	687.298	0.0225222	0.0225222			TI240292S001069	Ava_0451	Nitrogenase-associated protein	15	1303.8	1436.22	837.114	1192.38	314.709	1144.47	1337.65	1288.05	1256.73	100.327	614.633	545.582	591.004	583.74	35.094	544.748	831.426	0.055635	0.055635
TI240292S001070	Ava_0452	Cysteine synthase K/M/A	8	1335.54	1334.24	1307.27	1325.68	15.9614	1258.08	1338.04	1351.89	1316	50.634	307.217	468.792	467.646	414.552	92.9563	426.131	631.812	0.0657075	0.0657075
TI240292S001071	Ava_0453	hypothetical protein	16	476.372	363.013	503.238	447.541	74.4255	271.934	572.443	328.023	390.8	159.788	55.2156	42.1707	40.9878	46.1247	7.89515	47.3593	62.2079	-0.102422	0.102422			TI240292S001071	Ava_0453	hypothetical protein	16	284.164	340.861	139.111	254.712	104.05	405.977	265.941	246.833	306.25	86.8928	41.4897	45.5851	53.8724	46.9824	6.30851	44.0413	71.7592	0.137002	0.137002
TI240292S001073	Ava_0455	hypothetical protein	16	249.677	167.263	228.446	215.129	42.7909	123.05	264.783	153.087	180.306	74.6844	49.7555	30.1863	33.7005	37.8808	10.4328	38.9816	51.7641	-0.102021	0.102021
TI240292S001074	Ava_0456	hypothetical protein	16	522.849	553.44	561.58	545.956	20.4211	472.009	694.437	480.075	548.84	126.155	275.254	201.921	236.949	238.041	36.6788	244.323	337.866	-0.0218265	0.0218265			TI240292S001074	Ava_0456	hypothetical protein	16	741.599	955.957	613.65	770.402	172.962	754.548	667.985	556.413	659.649	99.3303	323.821	265.237	320.486	303.181	32.9029	283.76	442.395	0.0830162	0.0830162
TI240292S001075	Ava_0457	luciferase-like	15	1449.64	1406.46	1465.96	1440.69	30.7448	1219.02	1828.25	1355.93	1467.73	319.63	891.717	787.145	818.301	832.388	53.6904	852.714	1168.49	-0.0294512	0.0294512			TI240292S001075	Ava_0457	luciferase-like	15	1936.77	2177.51	1504.95	1873.07	340.771	2247.99	1921.79	1755.39	1975.06	250.58	1007.09	866.608	1038.54	970.746	91.5466	907.781	1424.53	0.0917913	0.0917913
																									TI240292S001077	Ava_0459	hypothetical protein	16	152.956	120.826	143.674	139.152	16.5351	135.962	101.901	100.747	112.87	20.0067	92.558	98.9726	108.376	99.969	7.95614	93.4015	147.657	0.101417	0.101417
TI240292S001078	Ava_0460	Dinitrogenase iron-molybdenum cofactor biosynthesis	12	139.113	109.002	124.919	124.345	15.0634	97.0646	135.238	117.443	116.582	19.1012	116.884	86.5718	92.1794	98.5452	16.1278	101.167	135.898	-0.0661315	0.0661315
TI240292S001079	Ava_0461	Binding-protein-dependent transport systems inner membrane component	11	49.2097	43.4114	44.2983	45.6398	3.12327	75.0539	47.804	49.4135	57.4238	15.2893	203.51	197.578	161.248	187.445	22.8807	192.26	248.315	-0.12489	0.12489
TI240292S001080	Ava_0462	Peptidase S9, prolyl oligopeptidase active site region	15	1186.4	1309.73	1206.46	1234.2	66.1785	1051.65	1125.85	1269.99	1149.16	111.02	717.646	677.153	704.854	699.884	20.6987	716.437	993.521	-0.0116588	0.0116588			TI240292S001080	Ava_0462	Peptidase S9, prolyl oligopeptidase active site region	15	1379.52	1403.9	1160.17	1314.53	134.232	890.766	771.692	833.314	831.924	59.549	534.075	561.887	581.739	559.234	23.9427	521.331	807.302	0.0748278	0.0748278
TI240292S001083	Ava_0465	Extracellular ligand-binding receptor	11	2821.94	4165.01	2950.81	3312.59	741.028	3123.18	2041.03	3608.98	2924.4	802.652	475.086	578.547	584.989	546.208	61.6774	560.127	802.72	0.0309724	0.0309724			TI240292S001083	Ava_0465	Extracellular ligand-binding receptor	11	537.95	992.242	460.558	663.583	287.245	353.186	258.806	231.203	281.065	63.9651	145.667	133.712	158.626	146.001	12.4602	136.457	215.948	0.102654	0.102654
TI240292S001084	Ava_0466	inner-membrane translocator	11	6147.67	7654.07	5963.41	6588.38	927.502	4793.06	5280.15	7272.69	5781.97	1313.78	1787.73	1753.51	1766.72	1769.32	17.2539	1810.4	2500.42	-0.0174657	0.0174657			TI240292S001084	Ava_0466	inner-membrane translocator	11	3183.87	4509.54	2551.86	3415.09	999.11	2072.89	1336.45	1843.34	1750.89	376.821	654.986	565.011	704.313	641.436	70.6324	600.405	955.241	0.108776	0.108776
TI240292S001085	Ava_0467	Protein of unknown function DUF820	16	669.632	741.161	644.541	685.111	50.1355	405.763	791.796	668.283	621.947	197.144	242.125	216.009	203.61	220.581	19.6605	226.087	300.831	-0.0747184	0.0747184			TI240292S001085	Ava_0467	Protein of unknown function DUF820	16	422.241	414.237	370.172	402.217	28.0389	320.381	196.509	347.765	288.218	80.594	147.147	165.204	147.168	153.173	10.419	143.01	212.671	0.0195526	0.0195526
TI240292S001086	Ava_0470	ABC transporter-like	11	303.752	381.371	311.647	332.257	42.7171	300.237	316.685	337.822	318.248	18.8412	1183.39	1114.49	1039.61	1112.5	71.9097	1139.67	1524.34	-0.0656373	0.0656373			TI240292S001086	Ava_0470	ABC transporter-like	11	563.278	778.797	406.774	582.95	186.79	661.098	495.398	587.673	581.39	83.0284	1113.78	1069.21	1194.98	1125.99	63.7705	1050.55	1643.14	0.0878977	0.0878977
TI240292S001087	Ava_0471	hypothetical protein	16	1043.28	1242.69	1027.7	1104.55	119.879	904.816	1055.91	1006.1	988.942	76.9962	1471.33	1587.77	1577.78	1545.62	64.5334	1582.59	2209.64	-0.00218071	0.00218071			TI240292S001087	Ava_0471	hypothetical protein	16	1172.95	1863.82	948.403	1328.39	477.093	1305.35	1366.88	1349.29	1340.51	31.6901	1838.38	1751.47	1960.95	1850.27	105.248	1726.34	2698.13	0.0869555	0.0869555
TI240292S001088	Ava_0472	hypothetical protein	16	1382.32	1364.02	1308.59	1351.64	38.3917	1384.68	1202.56	1110.1	1232.45	139.706	2141	1969.87	2080.73	2063.86	86.8028	2113.24	2931.98	-0.0110892	0.0110892			TI240292S001088	Ava_0472	hypothetical protein	16	1905.73	1991.61	1911.14	1936.16	48.0942	2251.97	2685.08	2693.11	2543.39	252.403	2821.2	2860.03	2880.63	2853.95	30.1758	2655.31	4055.11	0.0555633	0.0555633
TI240292S001089	Ava_0473	ABC transporter-like	11	482.319	561.876	469.041	504.412	50.2062	427.03	474.479	559.408	486.972	67.0672	495.69	553.511	494.721	514.641	33.6663	527.218	714.659	-0.0454725	0.0454725			TI240292S001089	Ava_0473	ABC transporter-like	11	608.407	742.8	464.531	605.246	139.162	438.89	377.818	439.733	418.814	35.5058	463.921	475.86	441.902	460.561	17.2269	429.205	638.506	0.0198854	0.0198854
TI240292S001090	Ava_0474	dihydrodipicolinate reductase	8	1271.03	1496.57	1203.35	1323.65	153.532	1078.11	1140.27	1598.04	1272.14	283.942	219.429	247.282	267.319	244.676	24.0511	250.833	363.186	0.0453914	0.0453914			TI240292S001090	Ava_0474	dihydrodipicolinate reductase	8	448.777	631.015	363.095	480.962	136.829	354.437	338.133	299.286	330.619	28.3334	145.425	141.218	149.325	145.323	4.05427	135.35	208.406	0.0670537	0.0670537
TI240292S001091	Ava_0475	hypothetical protein	16	578.405	665.677	576.299	606.793	51.0052	559.796	534.08	733.098	608.991	108.246	199.951	217.258	230.307	215.839	15.2278	221.138	316.006	0.0290159	0.0290159			TI240292S001091	Ava_0475	hypothetical protein	16	394.814	482.667	391.652	423.044	51.6589	288.888	332.707	219.79	280.462	56.9281	212.439	203.372	231.886	215.899	14.5682	201.568	317.168	0.0955903	0.0955903
TI240292S001092	Ava_0476	precorrin-8X methylmutase	15	157.767	170.289	158.751	162.269	6.96269	126.691	149.453	167.328	147.824	20.3674	122.913	130.517	128.481	127.304	3.93601	130.318	180.912	-0.0101571	0.0101571			TI240292S001092	Ava_0476	precorrin-8X methylmutase	15	59.3686	52.0616	52.9847	54.805	3.97908	85.3863	121.685	97.5675	101.546	18.4737	140.048	134.074	161.846	145.323	14.6182	135.948	218.006	0.118794	0.118794
TI240292S001093	Ava_0477	hypothetical protein	16	649.07	601.294	664.772	638.379	33.062	401.355	773.611	596.898	590.622	186.208	396.915	375.912	365.767	379.532	15.8864	388.61	527.335	-0.0433184	0.0433184			TI240292S001093	Ava_0477	hypothetical protein	16	260.175	235.715	247.607	247.832	12.2315	341.492	374.135	287.504	334.377	43.7517	425.753	403.676	439.8	423.076	18.2106	394.407	610.532	0.0743504	0.0743504
TI240292S001094	Ava_0478	hypothetical protein	16	531.901	468.935	572.608	524.481	52.2331	402.879	630.505	548.142	527.176	115.252	1136.62	1037.46	902.254	1025.44	117.644	1051.62	1370.93	-0.108951	0.108951			TI240292S001094	Ava_0478	hypothetical protein	16	598.087	669.073	573.495	613.552	49.6299	663.927	493.734	535.044	564.235	88.7723	1142.81	1178.76	1006.15	1109.24	91.0723	1036.53	1500.34	-0.020248	0.020248
TI240292S001095	Ava_0479	hypothetical protein	16	948.727	813.541	907.771	890.013	69.3203	707.057	1091.55	754.825	851.144	209.562	1543.35	1096.78	1268.04	1302.72	225.297	1337.64	1831.88	-0.0379941	0.0379941			TI240292S001095	Ava_0479	hypothetical protein	16	983.896	1090.17	1131.68	1068.58	76.2188	1087.16	836.556	710.984	878.235	191.522	1742.26	1746.14	1750.64	1746.35	4.19283	1623.99	2472.75	0.0512182	0.0512182
TI240292S001096	Ava_0480	hypothetical protein	16	59.418	64.9258	54.7192	59.6877	5.10868	53.3747	72.0791	62.3955	62.6164	9.35415	189.561	150.527	141.915	160.668	25.3897	164.922	215.868	-0.106576	0.106576			TI240292S001096	Ava_0480	hypothetical protein	16	46.5037	49.2263	38.3688	44.6996	5.64909	41.9095	40.1597	35.2609	39.11	3.44639	176.595	161.831	188.724	175.716	13.4681	164.143	258.214	0.0951939	0.0951939
TI240292S001097	Ava_0481	hypothetical protein	16	207.588	204.326	195.789	202.567	6.09295	207.131	186.607	218.352	204.03	16.0982	140.811	128.809	137.748	135.789	6.23618	139.049	193.525	-0.00672583	0.00672583			TI240292S001097	Ava_0481	hypothetical protein	16	233.301	292.2	201.214	242.238	46.1464	188.142	159.949	127.589	158.56	30.3005	136.503	115.767	129.224	127.164	10.5198	118.833	181.605	0.0572155	0.0572155
TI240292S001098	Ava_0482	hypothetical protein	16	1458.96	1196.63	1558.3	1404.63	186.855	1094.61	1928.2	1205.31	1409.37	452.716	785.695	766.157	830.917	794.256	33.218	813.255	1149.94	0.0153589	0.0153589			TI240292S001098	Ava_0482	hypothetical protein	16	1402.6	1360.74	1396.07	1386.47	22.5234	1311.61	1315.75	973.188	1200.18	196.593	1029.42	1188.82	978.064	1065.43	109.898	996.861	1450.46	-0.0129598	0.0129598
TI240292S001099	Ava_0483	Transcriptional Regulator, LuxR family	5	392.741	359.561	405.019	385.774	23.5164	484.666	480.382	320.991	428.68	93.2853	834.883	619.479	688.481	714.281	109.995	733.129	998.149	-0.0447313	0.0447313
TI240292S001100	Ava_0484	hypothetical protein	16	517.197	480.469	587.741	528.469	54.5172	440.742	690.787	508.768	546.765	129.281	426.57	424.922	426.238	425.91	0.871413	435.725	602.56	-0.0157451	0.0157451			TI240292S001100	Ava_0484	hypothetical protein	16	696.656	590.986	669.508	652.383	54.8771	530.963	474.976	348.058	451.332	93.7168	487.247	491.309	479.487	486.014	6.00625	452.236	682.755	0.0399138	0.0399138
TI240292S001101	Ava_0485	Alkyl hydroperoxide reductase/ Thiol specific antioxidant/ Mal allergen	15	419.107	340.935	429.912	396.651	48.5535	274.104	453.313	362.187	363.201	89.6089	503.324	487.321	460.936	483.86	21.4048	495.46	668.611	-0.0516353	0.0516353			TI240292S001101	Ava_0485	Alkyl hydroperoxide reductase/ Thiol specific antioxidant/ Mal allergen	15	298.583	270.567	372.622	313.924	52.7286	744.317	574.37	414.055	577.581	165.155	488.959	457.658	526.357	490.991	34.3949	458.47	720.63	0.0942051	0.0942051
TI240292S001102	Ava_0486	hypothetical protein	16	962.694	833.696	955.9	917.43	72.5952	589.044	1037.8	795.976	807.606	224.603	524.449	434.519	460.134	473.034	46.3322	484.933	661.537	-0.0374868	0.0374868			TI240292S001102	Ava_0486	hypothetical protein	16	516.99	431.072	478.397	475.486	43.0331	592.559	490.013	406.322	496.298	93.2773	436.88	430.837	433.411	433.71	3.03274	403.435	613.154	0.0488886	0.0488886
TI240292S001103	Ava_0487	hypothetical protein	16	103.908	103.325	117.693	108.309	8.13239	83.9853	92.9627	101.539	92.8292	8.77784	25.2951	22.7972	26.634	24.9088	1.94737	25.5246	36.5187	0.0303816	0.0303816			TI240292S001103	Ava_0487	hypothetical protein	16	29.6099	29.7263	27.5968	28.9777	1.19727	23.8719	24.9341	22.2498	23.6852	1.35185	24.7583	20.8864	22.823	22.8226	1.93595	21.33	32.3343	0.046174	0.046174
TI240292S001104	Ava_0488	hypothetical protein	16	465.219	558.787	478.293	500.766	50.6713	343.541	355.518	522.729	407.263	100.176	76.5303	64.8941	63.773	68.3991	7.06408	70.1277	93.7835	-0.0677594	0.0677594			TI240292S001104	Ava_0488	hypothetical protein	16	51.9992	69.4142	47.1901	56.2011	11.6927	34.8637	38.4567	49.6574	40.9926	7.716	44.1566	39.9684	39.7606	41.2952	2.48025	38.5367	57.379	0.021331	0.021331
TI240292S001106	Ava_0490	acetate/propionate kinase	15	723.017	842.595	694.238	753.283	78.6733	564.484	628.751	728.96	640.731	82.8899	446.442	541.675	574.307	520.808	66.4377	534.248	778.128	0.0514811	0.0514811			TI240292S001106	Ava_0490	acetate/propionate kinase	15	424.417	494.069	351.386	423.291	71.3481	414.063	447.845	557.316	473.075	74.8847	560.822	582.825	592.22	578.622	16.1152	538.915	828.123	0.064368	0.064368
TI240292S001107	Ava_0491	hypothetical protein	16	393.141	333.132	398.723	374.999	36.3649	256.904	452.439	297.447	335.597	103.199	119.002	97.8782	107.621	108.167	10.5727	110.888	152.951	-0.0213587	0.0213587			TI240292S001107	Ava_0491	hypothetical protein	16	277.843	302.026	198.654	259.508	54.0705	461.529	496.499	345.779	434.602	78.8856	113.061	91.1609	125.642	109.955	17.4493	103.223	167.871	0.133549	0.133549
																									TI240292S001108	Ava_0492	hypothetical protein	16	4817.46	5798.16	5115.19	5243.6	502.806	3600.12	3282.26	2882.28	3254.88	359.701	2206.78	2366.06	2047.17	2206.67	159.443	2060.79	3014.26	-0.00451596	0.00451596
TI240292S001109	Ava_0493	transaldolase	7	3486.24	2886.65	3559.8	3310.9	369.248	2949.95	3242.6	2902.11	3031.55	184.331	1937.22	2254.75	2305.21	2165.73	199.494	2219.93	3169.26	0.0269092	0.0269092			TI240292S001109	Ava_0493	transaldolase	7	2958.67	2630.55	3047.46	2878.89	219.606	2210.68	3120.19	2167.38	2499.42	538.043	2851.24	2755.92	2753.84	2787	55.6423	2594.5	3918.43	0.0406647	0.0406647
TI240292S001110	Ava_0494	Pyruvate kinase	7	4420.84	5712.57	4418.87	4850.76	746.35	4635.29	3651.23	5181.84	4489.45	775.658	1907.01	2193.52	2378.51	2159.68	237.565	2214.58	3221.49	0.0508866	0.0508866			TI240292S001110	Ava_0494	Pyruvate kinase	7	2728.84	3156.65	2128.7	2671.4	516.379	2005.15	2883.36	2857.11	2581.87	499.63	2158.82	1967.96	2307.77	2144.85	170.335	2003.92	3155.19	0.0963013	0.0963013
TI240292S001111	Ava_0495	glyceraldehyde-3-phosphate dehydrogenase	7	3471.75	3670.25	3450.29	3530.76	121.275	2409.05	3515.46	3479.05	3134.52	628.539	1046.68	985.027	1011.33	1014.35	30.9393	1038.36	1432.7	-0.0188653	0.0188653			TI240292S001111	Ava_0495	glyceraldehyde-3-phosphate dehydrogenase	7	1000.46	985.571	752.452	912.827	139.088	766.321	943.273	1011.26	906.952	126.445	1052.98	1186.47	1129.46	1122.97	66.9805	1047.93	1594.12	0.0511473	0.0511473
TI240292S001112	Ava_0496	putative phosphoketolase	15	3349.11	2838.19	3401.39	3196.23	311.175	2948.02	2837.06	2966.47	2917.19	70.0023	1355.22	1528.39	1645.83	1509.82	146.19	1547.76	2238.23	0.0438166	0.0438166			TI240292S001112	Ava_0496	putative phosphoketolase	15	2906.21	2241.87	2776.23	2641.44	352.087	2275.18	3279.57	2550.5	2701.75	518.999	1890.45	1872.12	1873.25	1878.61	10.2704	1747.31	2652.99	0.0474709	0.0474709
TI240292S001113	Ava_0497	2-phosphosulfolactate phosphatas	15	404.732	264.435	417.807	362.325	85.0266	260.168	524.075	322.903	369.049	137.872	116.91	110.176	124.487	117.191	7.15987	120.044	171.12	0.0259655	0.0259655
TI240292S001114	Ava_0498	Transcriptional repressor, CopY family	5	12643.2	13178.1	12778.3	12866.5	278.161	9092.75	13376.4	12224.4	11564.5	2216.77	2892.43	3769.91	4044.86	3569.07	601.896	3664.4	5427.83	0.0700943	0.0700943			TI240292S001114	Ava_0498	Transcriptional repressor, CopY family	5	4587.48	4718.16	4308.96	4538.2	209.001	3645.35	5195.26	4886.44	4575.69	820.354	2672.47	2633.33	2785.01	2696.94	78.7438	2512.07	3877.63	0.0703887	0.0703887
TI240292S001115	Ava_0499	hypothetical protein	16	4737.04	4487.42	4897.36	4707.27	206.58	3310.26	5408.46	4347.34	4355.35	1049.12	1816.01	1906.8	2090.72	1937.84	139.961	1985.49	2854.11	0.0368683	0.0368683			TI240292S001115	Ava_0499	hypothetical protein	16	2261.49	2105.46	2360.3	2242.42	128.487	2053.05	2018.52	1768.85	1946.81	155.081	1432.51	1693.34	1434.9	1520.25	149.904	1422.01	2095.84	0.00615038	0.00615038
																									TI240292S001116	Ava_0500	Transport-associated	15	218.319	227.274	155.472	200.355	39.1269	180.917	130.818	115.417	142.384	34.2474	63.0992	46.9053	42.891	50.9652	10.6984	47.9929	67.4651	-0.0756235	0.0756235
TI240292S001117	Ava_0501	Histidine Kinase	13	2652.3	2509.09	2520.65	2560.68	79.5555	2055.49	3053.61	3186.98	2765.36	618.374	2037.5	2325.89	2444.52	2269.31	209.326	2326.1	3342.04	0.0354322	0.0354322			TI240292S001117	Ava_0501	Histidine Kinase	13	2208.61	2375.36	1709.97	2097.98	346.213	1816.6	1488.35	1528.68	1611.21	179.013	2170.74	2018.37	2081.71	2090.27	76.5447	1947.87	2951.03	0.0453524	0.0453524
TI240292S001121	Ava_0505	CheA Signal Transduction Histidine Kinases (STHK)	13	442.14	512.727	412.97	455.946	51.2914	427.311	417.3	534.29	459.634	64.8478	126.128	156.374	155.053	145.851	17.0941	149.582	213.556	0.0256189	0.0256189			TI240292S001121	Ava_0505	CheA Signal Transduction Histidine Kinases (STHK)	13	306.338	356.548	308.56	323.815	28.369	267.986	310.714	269.761	282.82	24.1728	150.76	116.175	129.918	132.284	17.4132	123.984	186.229	0.0318669	0.0318669
TI240292S001122	Ava_0506	chemotaxis sensory transducer	13	1927.79	2054.37	2080.4	2020.85	81.6401	1907.1	1668.59	2068.12	1881.27	201.009	336.707	372.332	436.055	381.698	50.3318	391.584	581.696	0.0764499	0.0764499			TI240292S001122	Ava_0506	chemotaxis sensory transducer	13	943.888	973.267	1045.84	987.664	52.477	642.455	769.619	690.41	700.828	64.2187	328.462	295.423	347.797	323.894	26.4844	302.656	475.995	0.0948361	0.0948361
TI240292S001123	Ava_0507	CheW protein	13	3125.51	3110.05	3401.81	3212.46	164.169	2713.32	3041.73	2822.36	2859.13	167.267	1163.57	1438.32	1583.57	1395.15	213.302	1431.94	2121.24	0.0714836	0.0714836			TI240292S001123	Ava_0507	CheW protein	13	1921.42	1893.8	2156.1	1990.44	144.129	2108.56	2682.26	2079.07	2289.96	340.062	1678.29	1618.22	1708.25	1668.25	45.8474	1553.74	2388.16	0.0647006	0.0647006
TI240292S001124	Ava_0508	Response regulator receiver domain protein (CheY)	13	1010.81	1122.35	992.558	1041.91	70.2645	908.543	926.535	887.268	907.449	19.6566	1096.88	820.333	909.949	942.389	141.101	967.168	1317.58	-0.0434277	0.0434277			TI240292S001124	Ava_0508	Response regulator receiver domain protein (CheY)	13	1230.52	1307.86	1355.94	1298.11	63.2744	1546.49	1088.06	1009.57	1214.71	290	928.086	790.129	934.322	884.179	81.5096	826.723	1288.94	0.0834784	0.0834784
TI240292S001125	Ava_0509	Response regulator receiver domain protein (CheY)	13	191.053	226.16	191.57	202.928	20.1215	242.064	169.259	240.53	217.285	41.5983	292.843	299.649	265.592	286.028	18.0224	293.003	390.738	-0.0701524	0.0701524			TI240292S001125	Ava_0509	Response regulator receiver domain protein (CheY)	13	349.482	367.51	341.529	352.84	13.312	358.029	327.695	242.977	309.567	59.6294	305.189	278.562	287.588	290.446	13.5417	270.823	408.961	0.0409929	0.0409929
TI240292S001126	Ava_0510	hypothetical protein	16	84.0973	93.8896	96.5073	91.4981	6.54152	89.6308	87.415	91.6671	89.571	2.12669	202.017	159.597	166.099	175.904	22.8464	180.453	243.009	-0.0590665	0.0590665			TI240292S001126	Ava_0510	hypothetical protein	16	93.7333	80.0899	83.732	85.8517	7.0644	129.983	151.184	92.1902	124.452	29.8832	239.23	237.229	225.115	233.858	7.63759	217.873	324.691	0.0223024	0.0223024
TI240292S001127	Ava_0511	PP-loop	15	171.116	177.271	155.214	167.867	11.3814	136.558	168.104	170.523	158.395	18.9499	433.146	373.127	357.349	387.874	39.9926	397.675	528.909	-0.0762442	0.0762442			TI240292S001127	Ava_0511	PP-loop	15	118.122	91.8356	117.371	109.11	14.9643	210.86	175.336	219.668	201.955	23.4692	433.755	430.757	441.505	435.339	5.54623	405.092	620.063	0.0587243	0.0587243
TI240292S001129	Ava_0513	Cytochrome c assembly protein	3	3182.67	2253.68	3188.17	2874.84	537.946	1771.09	4016.62	2420.45	2736.05	1155.55	570.229	520.822	651.936	580.996	66.2168	595.816	875.763	0.0640819	0.0640819			TI240292S001129	Ava_0513	Cytochrome c assembly protein	3	859.061	659.269	958.535	825.621	152.409	799.347	850.449	616.008	755.268	123.28	406.595	418.436	419.006	414.679	7.00694	385.965	589.554	0.0560443	0.0560443
TI240292S001130	Ava_0514	hypothetical protein	16	98.056	85.4718	87.57	90.3659	6.74187	86.9761	92.0652	88.4761	89.1725	2.61505	94.2439	109.262	107.777	103.761	8.27564	106.33	149.836	0.00966069	0.00966069			TI240292S001130	Ava_0514	hypothetical protein	16	118.233	131.08	130.769	126.694	7.32867	148.563	180.874	165.979	165.139	16.1716	122.569	124.289	126.974	124.611	2.21976	115.989	177.919	0.0617419	0.0617419
TI240292S001132	Ava_0516	acetyl-CoA carboxylase	9	2795.11	3185.39	3116.17	3032.22	208.245	2500.27	2713.69	3405.33	2873.09	473.12	834.08	850.99	954.125	879.732	64.9789	901.395	1299.42	0.0405794	0.0405794			TI240292S001132	Ava_0516	acetyl-CoA carboxylase	9	1141.46	1077.55	1243.23	1154.08	83.5582	888.126	1214.32	936.845	1013.1	175.961	565.888	545.9	592.913	568.234	23.5941	529.679	821.579	0.0769662	0.0769662
TI240292S001133	Ava_0517	Protein of unknown function YGGT	16	616.263	650.351	668.286	644.966	26.4262	626.594	634.064	686.02	648.893	32.3693	379.529	326.938	366.053	357.507	27.3173	366.33	512.398	-0.000542042	0.000542042			TI240292S001133	Ava_0517	Protein of unknown function YGGT	16	566.865	495.818	596.041	552.908	51.5483	538.589	633.12	531.382	567.697	56.7724	331.95	316.62	325.399	324.656	7.69189	302.301	459.723	0.0502437	0.0502437
TI240292S001134	Ava_0518	Photosystem II protein PsbX	2	1947.64	1819.4	1950.16	1905.73	74.7801	1944.42	2146.28	1920.66	2003.79	123.975	2040.22	1583.45	1705.52	1776.4	236.489	1822.46	2473.92	-0.0472694	0.0472694			TI240292S001134	Ava_0518	Photosystem II protein PsbX	2	3062.21	3202.32	3308.62	3191.05	123.593	4268.65	2699.16	2230.7	3066.17	1067.4	1610.72	1723.08	1404.29	1579.36	161.696	1477.64	2119.56	-0.0346104	0.0346104
TI240292S001135	Ava_0519	Ycf66-like	15	4283.93	4934.89	4278.34	4499.05	377.456	3973.02	4460.45	4680.44	4371.3	362.038	1973.73	2132.55	2188.69	2098.32	111.492	2149.04	3034.1	0.0130685	0.0130685			TI240292S001135	Ava_0519	Ycf66-like	15	3270.63	4293.22	3147.08	3570.31	629.099	3374.64	3083.27	3223.11	3227.01	145.725	1799.01	1639.98	1869.71	1769.56	117.663	1652	2577.02	0.084481	0.084481
TI240292S001136	Ava_0520	WD40-like Beta Propeller	15	883.655	1437.28	939.599	1086.85	304.774	1267.99	728.166	1451.21	1149.12	375.892	315.623	476.106	445.938	412.556	85.2905	423.921	613.464	0.0358901	0.0358901			TI240292S001136	Ava_0520	WD40-like Beta Propeller	15	686.489	1157.86	545.057	796.467	320.861	546.29	775.006	677.82	666.372	114.787	348.048	291.977	330.184	323.403	28.6437	302.321	463.067	0.0601689	0.0601689
TI240292S001137	Ava_0521	Multi-sensor Signal Transduction Histidine Kinase	13	209.782	202.008	184.018	198.603	13.2152	178.23	176.185	221.381	191.932	25.524	151.512	154.297	177.016	160.942	13.9903	164.951	239.651	0.0503437	0.0503437			TI240292S001137	Ava_0521	Multi-sensor Signal Transduction Histidine Kinase	13	153.324	120.107	139.597	137.676	16.6915	199.939	248.509	316.321	254.923	58.4552	172.601	152.598	192.031	172.41	19.717	161.423	258.824	0.118258	0.118258
TI240292S001138	Ava_0522	WD40-like Beta Propeller	15	351.288	328.35	344.751	341.463	11.8171	230.061	316.245	355.969	300.759	64.367	390.376	337.077	301.425	342.959	44.7663	351.832	458.784	-0.109871	0.109871			TI240292S001138	Ava_0522	WD40-like Beta Propeller	15	274.579	299.605	312.936	295.707	19.4731	345.179	240.614	282.146	289.313	52.6495	267.79	275.966	294.675	279.477	13.7823	260.638	406.363	0.0837614	0.0837614
TI240292S001139	Ava_0523	succinate dehydrogenase	3	402.856	345.25	414.38	387.495	37.0365	512.35	384.723	348.47	415.181	86.0809	287.387	289.066	303.306	293.253	8.7465	300.191	421.982	0.00738351	0.00738351			TI240292S001139	Ava_0523	succinate dehydrogenase	3	936.02	756.031	915.655	869.235	98.5653	384.469	524.68	344.604	417.918	94.5831	351.377	401.232	363.755	372.121	25.9595	347.468	521.024	0.0312595	0.0312595
TI240292S001140	Ava_0524	Transcriptional regulator AbrB	5	1768.1	1254.28	1806.26	1609.54	308.26	2336.52	2381.67	1381.21	2033.13	565.035	2625.28	2411.09	2580.29	2538.89	112.938	2599.77	3621.68	-0.00537892	0.00537892			TI240292S001140	Ava_0524	Transcriptional regulator AbrB	5	5035.02	4171.08	5412.03	4872.71	636.196	5072.33	4750.63	3781.28	4534.75	672.051	3522.14	4057.35	3667.1	3748.86	276.816	3501.36	5251.5	0.0315602	0.0315602
TI240292S001141	Ava_0525	Abortive infection protein	15	289.604	257.653	269.291	272.183	16.1708	319.072	308.544	301.145	309.587	9.00903	209.783	354.955	264.653	276.463	73.3032	284.435	389.675	-0.0507655	0.0507655			TI240292S001141	Ava_0525	Abortive infection protein	15	489.806	436.9	496.049	474.252	32.4977	352.537	387.009	262.089	333.878	64.5164	281.414	287.29	269.81	279.505	8.8951	260.387	388.587	0.0242499	0.0242499
TI240292S001142	Ava_0526	protoheme IX farnesyltransferase	10	594.295	512.664	614.154	573.704	53.787	496.552	682.919	448.437	542.636	123.848	234.131	262.982	264.157	253.757	17.0069	259.967	366.689	0.0114262	0.0114262			TI240292S001142	Ava_0526	protoheme IX farnesyltransferase	10	586.378	379.339	510.49	492.069	104.741	288.924	430.734	358.818	359.492	70.9075	276.641	276.713	306.204	286.519	17.0477	267.371	419.696	0.0925281	0.0925281
TI240292S001143	Ava_0527	Cytochrome oxidase assembly	3	2270.11	2482.76	2397.34	2383.4	107.008	2353.5	2185.58	2507.17	2348.75	160.845	2081.22	2094.76	2231.29	2135.75	83.0122	2186.7	3089.82	0.0144301	0.0144301			TI240292S001143	Ava_0527	Cytochrome oxidase assembly	3	2329.67	1496.32	2051.9	1959.3	424.319	1573.77	2359.61	2003.5	1978.96	393.495	2697.53	2529.78	2689.11	2638.81	94.5148	2458.91	3768.76	0.0610805	0.0610805
TI240292S001144	Ava_0528	cytochrome C oxidase subunit II, transmembrane region	3	1710.54	1653.47	1851.9	1738.64	102.158	1643.26	1828.35	1818.47	1763.36	104.128	1074.83	833.813	951.702	953.449	120.519	978.03	1352.53	-0.0194658	0.0194658			TI240292S001144	Ava_0528	cytochrome C oxidase subunit II, transmembrane region	3	1930.24	1023.07	1902.36	1618.56	515.897	712.781	1059.41	754.991	842.393	189.122	1022.47	1019.93	952.573	998.324	39.6422	930.486	1380.44	0.016	0.016
TI240292S001145	Ava_0529	Cytochrome c oxidase, subunit I	3	3446.23	3180.11	3442.5	3356.28	152.58	3437.75	3180.6	3176.96	3265.1	149.529	1218.88	1481.87	1499.98	1400.25	157.326	1435.91	2058	0.0311313	0.0311313
TI240292S001146	Ava_0530	cytochrome c oxidase subunit III	3	243.179	193.867	252.811	229.952	31.6196	255.542	277.947	214.983	249.491	31.9156	137.126	153.077	146.551	145.585	8.01897	149.11	206.728	-0.0123758	0.0123758
TI240292S001148	Ava_0532	K+ channel, inward rectifier	15	238.574	219.211	219.083	225.623	11.2163	148.472	257.09	209.154	204.905	54.4338	199.726	138.845	178.959	172.51	30.9486	177.159	250.487	0.00718711	0.00718711			TI240292S001148	Ava_0532	K+ channel, inward rectifier	15	112.768	84.6834	98.4817	98.6442	14.0428	105.686	93.6856	117.971	105.781	12.1428	192.967	181.72	185.934	186.873	5.68208	174.076	263.676	0.0449684	0.0449684
TI240292S001150	Ava_0534	hypothetical protein	16	486.667	446.068	503.215	478.65	29.405	321.76	629.724	437.039	462.841	155.595	326.592	241.578	273.146	280.439	42.9735	287.834	393.829	-0.0372958	0.0372958			TI240292S001150	Ava_0534	hypothetical protein	16	162.38	128.686	135.024	142.03	17.9062	289.254	230.778	215.548	245.193	38.9105	228.836	233.122	232.39	231.449	2.29254	215.331	327.993	0.0520095	0.0520095
TI240292S001151	Ava_0535	Rieske (2Fe-2S) region	15	274.996	318.886	291.904	295.262	22.1369	265.364	261.176	310.038	278.86	27.0824	126.862	129.61	144.969	133.814	9.75852	137.106	197.528	0.0398095	0.0398095			TI240292S001151	Ava_0535	Rieske (2Fe-2S) region	15	162.198	199.968	100.346	154.171	50.2937	89.6635	80.3875	79.1797	83.0769	5.73603	135.759	129.675	137.387	134.274	4.06476	125.078	192.149	0.0640598	0.0640598
TI240292S001152	Ava_0536	Ferric uptake regulator (FUR) family	5	810.995	1042.21	850.94	901.381	123.584	906.022	918.033	1115.17	979.741	117.437	2053.99	1592.46	1547.55	1731.33	280.33	1777.32	2339.02	-0.0982345	0.0982345
TI240292S001153	Ava_0537	Pentapeptide repeat	15	216.831	220.159	227.999	221.663	5.73363	174.45	201.474	220.563	198.829	23.1702	195.419	183.385	174.138	184.314	10.6709	188.788	253.79	-0.0577248	0.0577248			TI240292S001153	Ava_0537	Pentapeptide repeat	15	138.223	142.173	135.44	138.612	3.38374	150.976	116.298	133.509	133.594	17.3393	185.55	172.695	179.804	179.35	6.43949	167.124	254.042	0.0499136	0.0499136
TI240292S001154	Ava_0538	Response regulator receiver domain protein (CheY)	15	329.628	307.033	327.483	321.381	12.4722	211.181	325.271	316.585	284.346	63.5111	177.002	167.941	180.752	175.232	6.58635	179.407	251.835	0.00534143	0.00534143			TI240292S001154	Ava_0538	Response regulator receiver domain protein (CheY)	15	152.444	146.605	145.237	148.096	3.82773	172.814	158.518	177.014	169.449	9.69622	172.823	176.863	175.592	175.093	2.06587	162.918	247.98	0.0511079	0.0511079
TI240292S001155	Ava_0539	Transposase, IS4	6	2310.84	1978.81	2365.28	2218.31	209.191	1469.56	2284.17	1540.62	1764.78	451.201	2464.61	2127.06	2464.74	2352.13	194.923	2410.52	3412.55	0.0158881	0.0158881			TI240292S001155	Ava_0539	Transposase, IS4	6	1166.65	1176.93	1287.3	1210.29	66.884	1479.86	1840	2316.77	1878.88	419.807	3063.61	3116.33	3161.7	3113.88	49.0892	2898.07	4437.9	0.0594049	0.0594049
TI240292S001156	Ava_0540	molybdopterin-guanine dinucleotide biosynthesis protein A	10	276.714	274.952	267.228	272.965	5.04569	167.805	287.424	278.596	244.608	66.6601	128.581	126.787	117.436	124.268	5.98382	127.258	171.084	-0.057406	0.057406			TI240292S001156	Ava_0540	molybdopterin-guanine dinucleotide biosynthesis protein A	10	97.4732	87.7734	98.0798	94.4421	5.78325	149.981	133.709	193.928	159.206	31.151	114.296	119.954	107.797	114.016	6.08314	106.356	157.025	0.00917895	0.00917895
TI240292S001158	Ava_0542	TPR repeat	15	1086.19	1156.95	1070.95	1104.69	45.8887	985.325	1006.39	1008.71	1000.14	12.8822	712.59	643.828	644.154	666.857	39.606	683.066	928.009	-0.0419313	0.0419313
TI240292S001159	Ava_0543	hypothetical protein	16	342.419	438.459	359.102	379.993	51.3153	255.079	220.965	244.55	240.198	17.4684	218.155	146.053	162.205	175.471	37.8372	180.339	241.935	-0.0749535	0.0749535
TI240292S001160	Ava_0544	hypothetical protein	16	448.878	533.773	465.028	482.56	45.0811	330.905	384.134	428.593	381.211	48.9093	442.028	475.406	434.604	450.679	21.7336	461.523	626.47	-0.0429699	0.0429699			TI240292S001160	Ava_0544	hypothetical protein	16	239.045	246.121	218.202	234.456	14.5143	268.596	198.5	344.803	270.633	73.1728	503.601	558.786	521.328	527.905	28.1739	492.441	742.469	0.0389074	0.0389074
TI240292S001161	Ava_0545	Protein of unknown function DUF255	16	681.568	702.578	717.592	700.579	18.0949	539.396	723.285	788.837	683.839	129.314	922.23	1037.73	962.885	974.28	58.5847	997.978	1371.06	-0.0255952	0.0255952			TI240292S001161	Ava_0545	Protein of unknown function DUF255	16	438.173	467.686	467.999	457.953	17.1302	614.044	685.521	728.953	676.173	58.0222	1086.26	1125.11	1078.77	1096.72	24.8747	1021.13	1538.56	0.0374632	0.0374632
TI240292S001162	Ava_0546	hypothetical protein	16	161.164	146.07	173.6	160.278	13.7864	132.648	155.273	136.142	141.354	12.1795	258.585	229.63	268.922	252.379	20.3678	258.632	369.363	0.0278593	0.0278593			TI240292S001162	Ava_0546	hypothetical protein	16	109.326	123.218	121.807	118.117	7.64595	178.52	205.126	141.927	175.191	31.7307	268.256	317.855	313.014	299.708	27.3462	280.217	434.224	0.0755318	0.0755318
TI240292S001163	Ava_0547	Peptidase S14, ClpP	15	2055.79	1620.89	2065.05	1913.91	253.805	2015.18	2310.06	1735.65	2020.3	287.239	2153.23	1902.35	2009.69	2021.75	125.874	2071.02	2853.45	-0.0214938	0.0214938			TI240292S001163	Ava_0547	Peptidase S14, ClpP	15	3724.05	3194.58	3723.16	3547.26	305.434	3420.99	3075.3	2517.49	3004.59	455.885	2492.83	2689.35	2394.71	2525.63	150.034	2356.82	3483.67	0.010875	0.010875
TI240292S001164	Ava_0548	hypothetical protein	16	2357.01	2077.91	2319.03	2251.32	151.374	2068.6	2205.17	2098.38	2124.05	71.8115	4575.08	4311.2	4130.17	4338.82	223.734	4443.53	5994.47	-0.0522745	0.0522745			TI240292S001164	Ava_0548	hypothetical protein	16	3037.26	3183.82	2847.17	3022.75	168.792	3372.35	2488.57	2620.09	2827.01	476.842	4564.41	4843.76	4367.46	4591.87	239.338	4283.07	6341.71	0.0133063	0.0133063
TI240292S001165	Ava_0549	3'-5' exoribonuclease, VacB and RNase II	6	3785.63	3504.51	3863.17	3717.77	188.715	3229.46	3393.99	3929.02	3517.49	365.766	1522.81	1913.99	1952.63	1796.48	237.788	1843.03	2663.95	0.0411429	0.0411429			TI240292S001165	Ava_0549	3'-5' exoribonuclease, VacB and RNase II	6	2314.87	2100.45	2357.06	2257.46	137.603	2611.8	3570.42	3025.8	3069.34	480.789	1862.55	1714.75	1915.54	1830.95	104.059	1708.31	2651.89	0.0781471	0.0781471
TI240292S001166	Ava_0550	3-octaprenyl-4-hydroxybenzoate carboxy-lyase	10	1132.73	1198.4	1208.93	1180.02	41.2922	932.05	1094.75	1264.81	1097.2	166.393	674.25	713.387	827.285	738.307	79.5027	757.038	1111.67	0.0631906	0.0631906			TI240292S001166	Ava_0550	3-octaprenyl-4-hydroxybenzoate carboxy-lyase	10	718.19	706.597	767.184	730.657	32.1597	907.932	1098.02	988.854	998.27	95.3949	823.54	894.397	891.205	869.714	40.0198	810.925	1245.89	0.0644357	0.0644357
TI240292S001167	Ava_0551	hypothetical protein	16	445.624	464.811	433.841	448.092	15.632	367.868	389.884	439.847	399.2	36.8825	1270.15	1290.28	1306.14	1288.86	18.0385	1318.9	1835.07	-0.0069506	0.0069506			TI240292S001167	Ava_0551	hypothetical protein	16	456.429	547.375	451.83	485.211	53.8843	654.393	765.141	912.964	777.499	129.728	1453.44	1465.45	1574.3	1497.73	66.585	1396.36	2173.95	0.0818531	0.0818531
TI240292S001168	Ava_0552	hypothetical protein	16	72.3637	71.61	73.6895	72.5544	1.05281	65.8752	87.899	68.1125	73.9622	12.1213	220.961	202.688	212.913	212.187	9.15813	217.269	300.731	-0.0144861	0.0144861			TI240292S001168	Ava_0552	hypothetical protein	16	112.54	145.948	119.918	126.135	17.5501	190.554	165.775	77.3872	144.572	59.4881	282.138	247.334	243.426	257.633	21.3116	240.753	355.085	0.0075277	0.0075277
TI240292S001169	Ava_0553	shikimate kinase	8	595.582	514.741	554.031	554.785	40.4257	331.907	634.45	493.199	486.518	151.382	423.998	327.737	366.726	372.82	48.4186	382.46	525.193	-0.0299589	0.0299589			TI240292S001169	Ava_0553	shikimate kinase	8	166.423	168.283	201.468	178.725	19.7179	256.028	263.287	312.012	277.109	30.444	403.491	401.133	406.391	403.672	2.63367	375.483	572.81	0.0539587	0.0539587
TI240292S001170	Ava_0554	acetylglutamate kinase	15	1233.63	1161.6	1259.91	1218.38	50.8949	964.776	1333.69	1380.17	1226.21	227.601	374.833	400.806	468.264	414.634	48.2263	425.232	627.311	0.0685982	0.0685982			TI240292S001170	Ava_0554	acetylglutamate kinase	15	257.062	226.364	269.13	250.852	22.0489	309.823	384.61	255.46	316.631	64.8432	315.027	285.876	303.529	301.477	14.6834	281.145	428.058	0.0522922	0.0522922
TI240292S001171	Ava_0555	hypothetical protein	16	1196.53	1448.78	1174.31	1273.21	152.459	954.406	1052.08	1364.37	1123.62	214.139	603.241	592.377	605.417	600.345	6.98547	614.307	852.638	-0.0104264	0.0104264			TI240292S001171	Ava_0555	hypothetical protein	16	387.941	366.484	407.254	387.226	20.394	391.43	490.696	491.662	457.93	57.5922	533.866	404.214	528.327	488.802	73.3082	458.638	723.486	0.0963249	0.0963249
TI240292S001172	Ava_0556	hypothetical protein	16	389.421	348.355	377.549	371.775	21.1335	273.859	348.323	361.761	327.981	47.3501	112.042	104.906	166.162	127.703	33.4966	131.377	212.226	0.163903	0.163903			TI240292S001172	Ava_0556	hypothetical protein	16	154.312	134.306	147.921	145.513	10.2181	174.095	224.643	123.711	174.149	50.466	97.903	102.265	124.114	108.094	14.044	101.301	165.184	0.138108	0.138108
TI240292S001173	Ava_0557	Pyridoxamine 5'-phosphate oxidase	10	303.083	316.101	297.362	305.516	9.60334	305.618	321.784	287.435	304.946	17.1847	789.188	788.165	748.945	775.433	22.9446	793.773	1078.3	-0.0415721	0.0415721			TI240292S001173	Ava_0557	Pyridoxamine 5'-phosphate oxidase	10	409.447	412.052	435.075	418.858	14.1045	919.007	801.761	799.81	840.193	68.2617	834.211	771.145	831.726	812.361	35.7157	757.355	1163.17	0.0639385	0.0639385
TI240292S001174	Ava_0558	Protein of unknown function UPF0118	16	70.6352	69.4223	72.3041	70.7872	1.44692	90.4861	60.8535	77.2859	76.2085	14.8457	635.062	760.472	743.258	712.931	67.9834	730.824	1032.15	0.0120475	0.0120475			TI240292S001174	Ava_0558	Protein of unknown function UPF0118	16	101.369	162.25	148.614	137.411	31.9491	550.506	513.655	439.799	501.32	56.3748	727.033	709.948	761.379	732.787	26.1934	682.828	1057.05	0.0743112	0.0743112
TI240292S001175	Ava_0559	Protein of unknown function DUF1361	16	66.2797	63.1043	61.8528	63.7456	2.28206	88.1281	77.5773	76.063	80.5895	6.57239	3868.42	3979.84	3657.77	3835.34	163.565	3927.16	5302.44	-0.0508045	0.0508045			TI240292S001175	Ava_0559	Protein of unknown function DUF1361	16	124.708	224.95	236.178	195.278	61.373	1035.64	750.81	731.123	839.191	170.415	4231.79	3827.51	4316.58	4125.29	261.35	3850.49	5976.55	0.0779861	0.0779861
TI240292S001176	Ava_0560	hypothetical protein	16	86.7591	73.3329	86.6676	82.2532	7.72537	66.1549	108.606	67.6122	80.791	24.0994	298.565	154.555	155.869	202.996	82.7675	209.486	268.985	-0.199331	0.199331
																									TI240292S001178	Ava_0562	Phospholipid/glycerol acyltransferase	15	448.045	349.279	627.549	474.958	141.074	473.004	420.728	313.243	402.325	81.455	1892.06	2250.56	1914.57	2019.06	200.801	1888.69	2789.71	0.00927587	0.00927587
TI240292S001179	Ava_0563	Binding-protein-dependent transport systems inner membrane component	11	1047.37	1101.2	1017.32	1055.3	42.4973	714.901	1185.51	1236.38	1045.6	287.518	528.032	553.759	484.881	522.224	34.8045	535.001	713.47	-0.0702481	0.0702481			TI240292S001179	Ava_0563	Binding-protein-dependent transport systems inner membrane component	11	617.218	577.052	542.444	578.905	37.4211	341.232	318.603	524.753	394.863	113.056	344.291	381.977	335.68	353.982	24.6231	330.527	488.457	0.0105498	0.0105498
TI240292S001180	Ava_0564	phosphoribosylglycinamide formyltransferase	15	1116.1	1011.01	1095.25	1074.12	55.6414	700.697	1281.35	928.453	970.165	292.563	1411.64	1292.58	1327.94	1344.05	61.1441	1376.31	1890.41	-0.0255866	0.0255866			TI240292S001180	Ava_0564	phosphoribosylglycinamide formyltransferase	15	737.143	779.125	716.603	744.29	31.8679	794.874	791.498	895.104	827.159	58.8666	1515.45	1422.97	1368.7	1435.71	74.2013	1339.12	1984.97	0.0149016	0.0149016
TI240292S001181	Ava_0565	Abortive infection protein	15	286.951	316.373	279.11	294.145	19.6453	238.071	279.608	302.618	273.432	32.7136	311.721	363.746	321.785	332.417	27.5942	340.67	463.474	-0.0407466	0.0407466			TI240292S001181	Ava_0565	Abortive infection protein	15	322.15	262.365	291.912	292.142	29.8932	258.683	256.951	202.404	239.346	32.0044	320.655	364.744	342.537	342.645	22.0443	319.839	484.998	0.0467996	0.0467996
TI240292S001182	Ava_0566	hypothetical protein	16	709.142	770.405	657.76	712.436	56.3949	467.849	621.362	745.083	611.431	138.883	373.947	411.57	364.49	383.336	24.9045	392.7	529.547	-0.0532723	0.0532723			TI240292S001182	Ava_0566	hypothetical protein	16	311.926	399.801	281.182	330.97	61.5597	282.706	276.628	383.964	314.433	60.2925	322.593	375.314	310.192	336.033	34.5791	314.401	458.621	-0.00917771	0.00917771
TI240292S001183	Ava_0567	hypothetical protein	16	303.426	325.328	324.744	317.833	12.4804	216.712	257.009	317.383	263.702	50.6679	126.15	85.4454	110.686	107.427	20.5469	110.35	155.608	0.00215803	0.00215803			TI240292S001183	Ava_0567	hypothetical protein	16	118.285	107.153	113.241	112.893	5.5743	114.414	114.479	56.3062	95.0663	33.5673	111.86	118.28	113.468	114.536	3.3406	106.685	161.259	0.0420626	0.0420626
TI240292S001184	Ava_0568	Ferredoxin (2Fe-2S)	3	426.602	292.007	406.267	374.959	72.5543	206.08	477.458	311.106	331.548	136.839	134.101	123.503	147.101	134.902	11.8194	138.265	199.943	0.0441959	0.0441959			TI240292S001184	Ava_0568	Ferredoxin (2Fe-2S)	3	80.549	45.0702	63.5225	63.0472	17.7442	77.2539	89.8882	50.5985	72.5802	20.0575	156.326	161.683	145.059	154.356	8.48538	144.001	211.99	0.00499229	0.00499229
TI240292S001185	Ava_0569	aconitate hydratase	7	6989.9	7827.33	7660.2	7492.48	443.192	8102.98	6918.87	8059.07	7693.64	671.329	4154.92	4903.77	4855.06	4637.92	418.993	4753.81	6727.37	0.0150512	0.0150512
																									TI240292S001189	Ava_0573	putative UV damage endonuclease	6	919.777	896.561	984.003	933.447	45.2955	779.086	547.035	528.922	618.348	139.498	625.976	793.407	677.636	699.006	85.7367	654.788	977.318	0.0233773	0.0233773
TI240292S001191	Ava_0575	Peptidase M41, FtsH	15	1842.89	1191.34	1831.23	1621.82	372.852	1587.28	2138.53	1278.72	1668.18	435.581	1273.82	1095.99	1149.09	1172.97	91.2885	1201.95	1644.57	-0.0321433	0.0321433			TI240292S001191	Ava_0575	Peptidase M41, FtsH	15	3070.26	1635.18	2884.51	2529.98	780.472	2082.32	2517.67	2174.01	2258	229.503	1573.56	1892.67	1551.45	1672.56	190.941	1565.95	2289.31	-0.0063348	0.0063348
TI240292S001192	Ava_0576	Aminotransferase, class IV	8	516.27	527.274	529.676	524.406	7.14813	645.119	517.87	485.37	549.453	84.4277	504.229	479.026	550.265	511.173	36.124	523.725	751.927	0.0352966	0.0352966			TI240292S001192	Ava_0576	Aminotransferase, class IV	8	1419.74	1079.71	1336.86	1278.77	177.3	695.091	913.562	994.813	867.822	155.008	660.707	700.955	720.166	693.943	30.3433	646.945	1000.56	0.0731795	0.0731795
																									TI240292S001194	Ava_0578	photosystem II 11 kD protein	2	83.0538	87.8854	117.085	96.008	18.4121	135.766	89.6584	83.8646	103.096	28.4405	63.3217	79.3901	68.7048	70.4722	8.17869	65.988	98.7602	0.0275095	0.0275095
																									TI240292S001195	Ava_0579	hypothetical protein	16	867.911	849.393	1027.71	915.004	98.0423	666.119	699.245	664.927	676.764	19.4786	1541.4	1709.9	1479.64	1576.98	119.183	1473.02	2165.74	0.00305565	0.00305565
TI240292S001196	Ava_0580	hypothetical protein	16	65.2358	61.8681	64.9447	64.0162	1.86602	74.7507	74.7146	65.6603	71.7085	5.23794	162.52	238.29	205.506	202.105	37.999	207.59	290.729	-0.00716762	0.00716762			TI240292S001196	Ava_0580	hypothetical protein	16	118.649	151.801	138.169	136.206	16.6626	206.191	222.548	225.943	218.227	10.5611	187.089	201.831	198.223	195.714	7.68453	182.41	278.667	0.0567439	0.0567439
TI240292S001197	Ava_0581	DNA polymerase I	6	149.805	140.042	139.713	143.187	5.73385	168.32	170.136	156.103	164.853	7.63186	283.895	304.225	289.027	292.382	10.5717	299.34	411.262	-0.0250753	0.0250753			TI240292S001197	Ava_0581	DNA polymerase I	6	329.625	343.124	315.079	329.276	14.0257	247.924	282.756	211.851	247.51	35.4548	287.084	293.435	307.784	296.101	10.6047	275.915	427.223	0.0745964	0.0745964
TI240292S001198	Ava_0582	Integrins alpha chain	15	275.295	310.971	261.61	282.626	25.484	229.989	238.314	298.323	255.542	37.2825	266.061	313.652	287.181	288.965	23.8454	296.135	408.096	-0.0219416	0.0219416			TI240292S001198	Ava_0582	Integrins alpha chain	15	169.886	181.328	204.131	185.115	17.434	195.014	186.65	229.651	203.771	22.799	327.63	296.083	315.312	313.008	15.8988	291.935	444.577	0.0525829	0.0525829
TI240292S001199	Ava_0583	putative Ig	15	123.052	155.683	117.829	132.188	20.5137	137.437	104.337	140.99	127.588	20.2141	101.198	112.835	114.136	109.39	7.12389	112.062	158.252	0.0131034	0.0131034			TI240292S001199	Ava_0583	putative Ig	15	105.491	102.925	101.898	103.438	1.85087	112.253	139.407	123.257	124.972	13.6582	140.228	114.355	115.231	123.272	14.6914	115.449	169.381	-0.00128782	0.00128782
TI240292S001200	Ava_0584	Streptomyces cyclase/dehydrase	15	359.921	496.97	342.234	399.708	84.6942	378.092	373.806	430.368	394.088	31.4919	2034.57	2092.42	2172.38	2099.79	69.1958	2149.61	3022.11	0.00753358	0.00753358			TI240292S001200	Ava_0584	Streptomyces cyclase/dehydrase	15	400.563	470.064	408.902	426.51	37.9492	471.98	381.344	384.701	412.675	51.3872	2060.23	2193.3	2189.72	2147.75	75.8175	2001.27	3068.13	0.0614219	0.0614219
TI240292S001201	Ava_0585	hypothetical protein	16	307.229	363.548	287.465	319.414	39.4782	323.568	329.356	336.477	329.8	6.46602	1584.03	1571.3	1774.31	1643.22	113.712	1683.51	2421.01	0.0375059	0.0375059			TI240292S001201	Ava_0585	hypothetical protein	16	386.673	412.225	398.813	399.237	12.7816	467.559	338.529	352.519	386.203	70.803	1499.39	1724.72	1580.62	1601.58	114.114	1495.61	2253.1	0.0377339	0.0377339
TI240292S001202	Ava_0586	Radical SAM	15	372.664	366.183	352.657	363.835	10.208	477.205	354.998	378.301	403.501	64.8841	808.635	729.315	730.752	756.234	45.386	774.626	1052.59	-0.041682	0.041682			TI240292S001202	Ava_0586	Radical SAM	15	992.131	996.427	1107.27	1031.94	65.2686	739.212	573.228	563.9	625.447	98.6338	831.187	902.235	839.464	857.629	38.8513	799.622	1200.72	0.0331815	0.0331815
TI240292S001205	Ava_0589	chorismate synthase	8	54.2781	67.6811	59.963	60.6407	6.72715	58.3766	60.3163	65.7837	61.4922	3.84103	173.44	141.624	116.275	143.78	28.6436	147.717	187.117	-0.168033	0.168033			TI240292S001205	Ava_0589	chorismate synthase	8	73.2009	90.0331	83.2826	82.1722	8.47086	110.02	84.6756	95.1984	96.6313	12.7328	166.386	172.553	180.135	173.025	6.88641	161.268	249.867	0.0755067	0.0755067
TI240292S001206	Ava_0590	BolA-like protein	15	2234.48	2043.17	2400.15	2225.94	178.644	1714.25	2550.5	1778.51	2014.42	465.371	1050.88	757.953	905.049	904.626	146.462	928.654	1287.99	-0.0183277	0.0183277			TI240292S001206	Ava_0590	BolA-like protein	15	2599.1	2354.62	2507.59	2487.1	123.526	2426.19	1798.84	1673.87	1966.3	403.146	884.404	996.613	932.397	937.805	56.2998	875.157	1323.64	0.043244	0.043244
TI240292S001207	Ava_0591	Glutaredoxin-related protein	15	1560.21	1394.13	1544.91	1499.75	91.7879	1183.25	1606.04	1368.27	1385.85	211.943	719.872	586.094	564.636	623.534	84.1183	639.726	845.391	-0.0888224	0.0888224			TI240292S001207	Ava_0591	Glutaredoxin-related protein	15	1654.24	1636.44	1595.53	1628.74	30.107	1164.52	940.115	711.733	938.788	226.394	577.801	628.319	550.29	585.47	39.5757	546.61	804.463	0.0045744	0.0045744
TI240292S001208	Ava_0592	Molybdopterin binding domain	15	518.592	444.731	514.001	492.441	41.3822	546.319	652.927	403.276	534.174	125.268	5634.61	3590.8	3778.51	4334.64	1129.71	4459.19	5860.25	-0.116152	0.116152			TI240292S001208	Ava_0592	Molybdopterin binding domain	15	1980.91	1487.9	2277.04	1915.28	398.644	1038.92	584.554	877.052	833.51	230.293	4978.7	4522.59	4764.63	4755.31	228.199	4434.4	6735.49	0.0490289	0.0490289
TI240292S001209	Ava_0593	Photosystem II protein PsbW, class I	2	366.825	265.584	361.697	331.368	57.0286	3370.19	3081.78	2879.71	3110.56	246.507	741.826	436.607	283.868	487.434	233.172	503.774	610.362	-0.360289	0.360289			TI240292S001209	Ava_0593	Photosystem II protein PsbW, class I	2	2395.98	1732.36	2604.06	2244.13	455.254	3492.89	3487.47	3252.86	3411.07	137.045	1013.02	853.698	742.67	869.796	135.892	816.428	1151.77	-0.0640384	0.0640384
																									TI240292S001210	Ava_0594	hypothetical protein	16	53525.1	53328.3	48554.2	51802.5	2814.89	42905.3	44705.7	44055.5	43888.9	911.723	53852.6	52934.7	53394.5	53393.9	458.94	49671.7	75512.2	0.0493009	0.0493009
																									TI240292S001211	Ava_0595	Signal Transduction Histidine Kinase (STHK), LytS	13	58949.4	60249.1	57505.2	58901.2	1372.58	58485.5	59279.2	58139.8	58634.9	584.19	60811	58899.9	57481.6	59064.2	1670.78	55012.4	82434.8	0.0299529	0.0299529
																									TI240292S001212	Ava_0596	Transport-associated	15	46599.4	42945.9	47238.4	45594.6	2315.95	36667.6	36429.4	39099	37398.6	1477.33	44789.1	45805.8	45777	45457.3	578.866	42298.9	64515.4	0.0539105	0.0539105
																									TI240292S001213	Ava_0597	hypothetical protein	16	16518.7	14975	17374	16289.2	1215.86	15302.7	9943.84	12747.2	12664.6	2680.37	11825.4	12363	11663.1	11950.5	366.321	11132.3	16702.6	0.0317797	0.0317797
																									TI240292S001214	Ava_0598	hypothetical protein	16	30052.9	36940.9	34977.3	33990.4	3548.46	35192.1	24709	25018.1	28306.4	5965.21	21319.1	26396.4	21360.6	23025.4	2919.5	21574.2	31543.1	-0.00677257	0.00677257
																									TI240292S001215	Ava_0599	ABC transporter-like	11	1271.25	1336.58	1525.11	1377.65	131.82	1832.05	1458.75	1516.39	1602.4	200.963	944.101	920.441	906.276	923.606	19.1104	859.851	1294.12	0.035874	0.035874
TI240292S001216	Ava_0600	DevC protein	11	164.184	176.014	165.1	168.433	6.58148	208.75	162.797	157.046	176.198	28.3372	191.02	296.495	289.819	259.111	59.0633	266.37	393.22	0.0596318	0.0596318			TI240292S001216	Ava_0600	DevC protein	11	234.16	234.09	235.425	234.558	0.751401	285.797	443.091	308.623	345.837	84.9943	365.071	348.966	353.962	356	8.24396	331.475	502.089	0.0447869	0.0447869
TI240292S001217	Ava_0601	Secretion protein HlyD	11	835.257	982.963	841.929	886.716	83.4192	795.791	795.392	857.386	816.19	35.6774	1379.17	1229.16	1249.48	1285.94	81.3793	1317.31	1794.84	-0.0377874	0.0377874			TI240292S001217	Ava_0601	Secretion protein HlyD	11	861.522	1098.73	748.511	902.92	178.741	1053.67	1023.95	1185.95	1087.86	86.2383	1548.41	1318.92	1563.23	1476.86	136.976	1380.93	2154.89	0.0845979	0.0845979
TI240292S001218	Ava_0602	Transcriptional Regulator, TetR family	5	820.895	766.892	751.79	779.859	36.3317	598.223	688.484	709.58	665.429	59.15	1220.32	1009.22	1076.68	1102.07	107.814	1129.79	1544.48	-0.034388	0.034388			TI240292S001218	Ava_0602	Transcriptional Regulator, TetR family	5	749.162	821.289	716.487	762.313	53.6245	586.444	516.545	663.072	588.687	73.2894	1266.51	821.838	1148.08	1078.81	230.288	1016.11	1592.15	0.0828876	0.0828876
TI240292S001219	Ava_0603	hypothetical protein	16	1450.2	1560.33	1398.87	1469.8	82.4941	1630.96	1434.38	1485.39	1516.91	102.01	3543.23	3279.75	3273.65	3365.54	153.915	3446.34	4697.59	-0.0367611	0.0367611			TI240292S001219	Ava_0603	hypothetical protein	16	2348.89	2710.31	2591.5	2550.23	184.21	2747.92	2462.98	2395.53	2535.48	187.049	3585.28	3382.9	3463.02	3477.07	101.919	3238.75	4908.45	0.0456908	0.0456908
TI240292S001220	Ava_0604	hypothetical protein	16	1921.89	2096.11	1908.07	1975.36	104.804	2201.78	1853.39	2247.89	2101.02	215.69	3423.06	5645.74	5862.4	4977.07	1350.16	5121.24	7807.81	0.0949247	0.0949247			TI240292S001220	Ava_0604	hypothetical protein	16	2001.22	2075.21	2138.12	2071.52	68.5224	1785.07	3196.14	2689.77	2556.99	714.843	5744.48	5571.93	5871.13	5729.18	150.185	5335.49	8204.65	0.0652848	0.0652848
TI240292S001221	Ava_0605	Pentapeptide repeat	15	9257.27	10228.5	10217.4	9901.04	557.552	9488.67	8911.11	11522.4	9974.07	1371.67	2783.05	3834	3904.77	3507.27	628.197	3601.76	5286.1	0.0573217	0.0573217			TI240292S001221	Ava_0605	Pentapeptide repeat	15	6717.42	6393.72	6382.39	6497.84	190.245	5032.49	6923.27	6065.11	6006.95	946.731	2536.6	2547.85	2570.55	2551.67	17.2929	2373.52	3622.02	0.0543981	0.0543981
TI240292S001222	Ava_0606	hypothetical protein	16	184.53	237.087	203.985	208.534	26.5719	211.232	190.992	204.736	202.32	10.3339	138.065	123.147	135.979	132.397	8.07799	135.62	189.959	0.00188946	0.00188946			TI240292S001222	Ava_0606	hypothetical protein	16	235.628	265.877	232.606	244.704	18.3988	176.513	161.408	105.768	147.896	37.2581	161.706	126.758	166.237	151.567	21.6045	142.15	225.996	0.106583	0.106583

TI240292S001225	Ava_0609	neutral invertase	7	1691.46	1531.97	1753.46	1658.96	114.261	1111.67	1875	1500.71	1495.79	381.69	271.195	255.146	260.379	262.24	8.18474	268.452	369.64	-0.02184	0.02184			TI240292S001225	Ava_0609	neutral invertase	7	516.901	489.313	416.101	474.105	52.0928	299.076	267.148	207.359	257.861	46.5582	308.709	290.894	318.4	306.001	13.9517	285.309	441.825	0.0748952	0.0748952
TI240292S001226	Ava_0610	Protein of unknown function DUF6, transmembrane	15	89.4901	83.7081	84.9972	86.0651	3.03534	85.6267	107.547	80.2766	91.15	14.4497	185.386	186.56	176.019	182.655	5.77693	186.983	253.73	-0.0432121	0.0432121			TI240292S001226	Ava_0610	Protein of unknown function DUF6, transmembrane	15	161.44	189.899	133.638	161.659	28.1313	161.67	136.565	145.215	147.817	12.753	167.873	191.643	185.931	181.816	12.4082	169.755	260.349	0.062135	0.062135
TI240292S001231	Ava_0615	Two component Transcriptional regulator, Winged helix family	5	154.095	118.714	163.338	145.382	23.5537	94.8134	194.58	122.141	137.178	51.5552	74.6778	62.8856	62.7972	66.7869	6.83387	68.4733	91.9276	-0.0617454	0.0617454			TI240292S001231	Ava_0615	Two component Transcriptional regulator, Winged helix family	5	90.0477	101.235	67.5096	86.2641	17.1782	90.4111	56.2997	68.8684	71.8597	17.2513	46.4222	38.9466	47.2125	44.1938	4.56135	41.3495	64.8299	0.0904365	0.0904365
TI240292S001232	Ava_0616	hypothetical protein	16	42.6645	33.0546	39.1695	38.2962	4.86414	31.7178	47.3551	32.0302	37.0344	8.93937	45.5161	39.7737	40.8832	42.0577	3.04609	43.092	58.7329	-0.0376079	0.0376079			TI240292S001232	Ava_0616	hypothetical protein	16	37.8932	30.8968	35.2271	34.6724	3.53106	39.5207	39.2469	41.2542	40.0073	1.08852	43.4439	47.6019	52.8103	47.952	4.69299	44.8514	71.4867	0.111334	0.111334
TI240292S001233	Ava_0617	MscS Mechanosensitive ion channel	11	27.5226	31.0749	29.4264	29.3413	1.77768	30.0017	32.212	26.5951	29.6029	2.82964	27.2021	23.5705	26.7337	25.8354	1.97543	26.4731	37.2299	0.00699865	0.00699865			TI240292S001233	Ava_0617	MscS Mechanosensitive ion channel	11	33.8796	30.1776	35.7721	33.2765	2.84559	31.2648	30.7909	29.531	30.5289	0.896106	28.7291	25.8734	25.8328	26.8118	1.66058	25.0236	37.2688	0.0217134	0.0217134
TI240292S001234	Ava_0618	hypothetical protein	16	148.487	190.488	147.955	162.31	24.4043	222.708	139.36	168.846	176.971	42.2639	143.339	147.666	151.113	147.373	3.89548	150.848	211.114	0.00125647	0.00125647			TI240292S001234	Ava_0618	hypothetical protein	16	358.055	498.717	270.111	375.627	115.312	169.457	182.14	169.686	173.761	7.25752	196.321	168.907	181.438	182.222	13.7239	170.207	257.513	0.0436141	0.0436141
TI240292S001235	Ava_0619	Metallophosphoesterase	15	183.24	241.963	177.632	200.945	35.6331	288.296	169.316	233.786	230.466	59.5593	110.568	143.096	172.399	142.021	30.9296	145.968	225.495	0.117215	0.117215			TI240292S001235	Ava_0619	Metallophosphoesterase	15	296.33	440.697	213.928	316.985	114.787	131.065	186.482	116.756	144.768	36.8272	159.494	159.508	151.063	156.688	4.87185	145.965	217.704	0.0234183	0.0234183
TI240292S001236	Ava_0620	hypothetical protein	16	202.332	186.572	207.03	198.645	10.7156	165.213	193.925	197.643	185.594	17.7478	2527.81	1907.02	1882.85	2105.89	365.587	2162.37	2848.43	-0.0981322	0.0981322
TI240292S001241	Ava_0625	hypothetical protein	16	48.8273	60.3424	58.3531	55.8409	6.15487	87.9113	57.0566	51.6368	65.5349	19.5671	132.71	78.0518	88.7049	99.8223	28.9755	102.756	136.648	-0.102824	0.102824
TI240292S001242	Ava_0626	Alpha/beta hydrolase fold	15	1008.05	1200.33	1001.18	1069.85	113.048	800.947	959.968	1098	952.97	148.648	477.44	491.396	492.176	487.004	8.29182	498.387	692.444	-0.00897033	0.00897033			TI240292S001242	Ava_0626	Alpha/beta hydrolase fold	15	692.776	717.155	629.672	679.868	45.1474	477.499	457.966	400.152	445.206	40.221	416.971	376.014	399.832	397.606	20.5691	370.858	564.251	0.0513498	0.0513498
TI240292S001243	Ava_0627	hypothetical protein	16	868.977	742.095	856.72	822.597	69.9857	594.519	1074	801.145	823.221	240.501	3244.32	2685.07	2597.19	2842.2	351.011	2915.29	3866.1	-0.0822777	0.0822777			TI240292S001243	Ava_0627	hypothetical protein	16	926.632	972.276	815.79	904.9	80.4746	1263.98	953.977	887.017	1034.99	201.116	3281.76	3468.68	3196.86	3315.77	139.068	3090.87	4607.99	0.0229999	0.0229999
TI240292S001244	Ava_0628	uridylate kinase	15	8796.55	8599.97	8844.68	8747.07	129.645	7539.9	8805.64	8972.07	8439.2	783.255	3517.15	3428.53	3740.56	3562.08	160.794	3647.54	5167.79	0.0179987	0.0179987			TI240292S001244	Ava_0628	uridylate kinase	15	6405.93	6802.51	6304.54	6504.33	263.16	5989.48	5758.73	5032.7	5593.64	499.3	3010.51	3312.44	3125.53	3149.49	152.387	2937.02	4439.76	0.0424584	0.0424584
TI240292S001245	Ava_0629	ribosome releasing factor	4	1860.06	1748.34	1805.65	1804.69	55.8681	1403.72	1597.72	1802.06	1601.17	199.195	430.569	562.969	416.033	469.857	80.9643	482.445	632.775	-0.104954	0.104954			TI240292S001245	Ava_0629	ribosome releasing factor	4	1003.35	1017.43	995.744	1005.51	11.004	812.869	704.401	510.812	676.027	153.014	245.497	277.208	238.014	253.573	20.8076	236.95	348.401	0.00305414	0.00305414
TI240292S001246	Ava_0630	geranylgeranyl reductase	15	160.494	158.127	158.785	159.135	1.22187	116.042	88.4841	103.843	102.79	13.8093	112.993	61.6401	59.9647	78.1992	30.1437	80.6609	103.051	-0.200834	0.200834			TI240292S001246	Ava_0630	geranylgeranyl reductase	15	194.133	136.699	112.264	147.699	42.0285	149.625	264.628	115.483	176.579	78.1403	71.0119	93.0667	110.726	91.6016	19.8977	86.2974	145.076	0.168387	0.168387
TI240292S001247	Ava_0631	Protein of unknown function DUF187	16	698.737	797.99	748.326	748.351	49.6261	668.724	658.45	746.242	691.139	47.9967	456.067	539.111	528.105	507.761	45.1055	520.432	733.997	0.0104543	0.0104543			TI240292S001247	Ava_0631	Protein of unknown function DUF187	16	529.316	538.692	521.211	529.74	8.74806	664.964	762.276	763.524	730.255	56.5467	480.896	455.943	486.951	474.597	16.4358	442.21	680.172	0.0657785	0.0657785
TI240292S001248	Ava_0632	Protein of unknown function DUF512	16	836.052	944.914	814.128	865.031	70.0434	687.805	788.879	893.731	790.138	102.969	497.865	578.457	604.773	560.365	55.7031	574.478	826.354	0.03666	0.03666			TI240292S001248	Ava_0632	Protein of unknown function DUF512	16	420.47	485.699	428.192	444.787	35.6404	321.83	351.78	335.605	336.405	14.991	622.505	622.367	593.603	612.825	16.6469	570.747	853.344	0.0267842	0.0267842
TI240292S001249	Ava_0633	undecaprenyl pyrophosphate phosphatase	9	183.007	180.911	188.952	184.29	4.17143	131.325	196.581	163	163.636	32.6324	104.79	107.004	121.02	110.938	8.80123	113.683	164.41	0.0446257	0.0446257			TI240292S001249	Ava_0633	undecaprenyl pyrophosphate phosphatase	9	83.0093	97.2667	101.612	93.9628	9.73172	87.0826	80.78	108.078	91.9802	14.2928	81.596	106.943	103.931	97.49	13.8468	91.4299	143.17	0.0873156	0.0873156
TI240292S001250	Ava_0634	hypothetical protein	16	119.984	111.644	108.856	113.495	5.79033	90.4913	136.031	109.589	112.037	22.8685	148.105	115.447	113.487	125.68	19.4458	128.998	170.449	-0.0910038	0.0910038			TI240292S001250	Ava_0634	hypothetical protein	16	97.1275	92.4108	117.271	102.27	13.2037	165.486	129.45	100.722	131.886	32.4505	127.131	129.203	135.556	130.63	4.39002	121.708	188.306	0.0735388	0.0735388
TI240292S001251	Ava_0635	photosystem II complex extrinsic protein precursor PsuB	2	4606.11	4027.79	4334.61	4322.83	289.342	2747.21	4882.2	4196.58	3942	1090.02	1578.03	1314.38	1572.6	1488.33	150.677	1525.88	2170.46	0.021523	0.021523			TI240292S001251	Ava_0635	photosystem II complex extrinsic protein precursor PsuB	2	1615.12	1235.67	1751.75	1534.18	267.39	1962.14	1707.12	1395.08	1688.11	284.004	1003.55	943.123	932.782	959.818	38.2223	894.602	1338.95	0.0285153	0.0285153
TI240292S001252	Ava_0636	L-aspartate oxidase	10	5306.31	5778.88	4918.43	5334.54	430.917	4268.32	4475.38	6144.75	4962.82	1028.8	1559.01	2671.54	2540.23	2256.93	607.968	2322.21	3451.97	0.0631578	0.0631578			TI240292S001252	Ava_0636	L-aspartate oxidase	10	1631.95	1539.05	1632.29	1601.1	53.7299	1342.76	2603.29	2021.13	1989.06	630.877	1957.05	1905.77	2005.18	1956	49.7092	1821.5	2801.63	0.0655596	0.0655596
TI240292S001253	Ava_0637	hypothetical protein	16	332.258	296.216	352.843	327.106	28.6631	306.339	343.659	252.349	300.782	45.9076	419.818	427.28	480.549	442.549	33.1199	453.456	654.121	0.0414187	0.0414187			TI240292S001253	Ava_0637	hypothetical protein	16	255.35	274.17	277.881	269.134	12.0801	264.938	343.565	155.598	254.701	94.4011	704.783	789.448	676.772	723.668	58.6641	676.187	992.55	0.000589721	0.000589721
TI240292S001254	Ava_0638	Putative diguanylate cyclase (GGDEF domain) with PAS/PAC and Chase2 sensors	15	70.6771	66.2618	62.7606	66.5665	3.96706	75.2364	71.0811	81.6453	75.9876	5.32202	138.086	158.583	144.744	147.138	10.4561	150.752	206.664	-0.0290686	0.0290686			TI240292S001254	Ava_0638	Putative diguanylate cyclase (GGDEF domain) with PAS/PAC and Chase2 sensors	15	95.6262	104.513	104.535	101.558	5.13721	153.843	150.51	137.175	147.176	8.81966	144.633	157.111	164.242	155.328	9.92512	144.986	226.276	0.0850972	0.0850972
																									TI240292S001255	Ava_0639	Thioredoxin domain 2	15	1551.65	1858.26	1499.5	1636.47	193.836	708.484	1117.13	724.532	850.05	231.44	594.974	693.978	644.968	644.64	49.5026	602.188	913.233	0.0468448	0.0468448
TI240292S001256	Ava_0640	Photosystem I assembly BtpA	2	3771	4034.77	3970.53	3925.44	137.547	4961.84	3563.8	3959.93	4161.85	720.562	3939.44	4675.33	4621.12	4411.96	410.115	4522.46	6402.21	0.0154103	0.0154103			TI240292S001256	Ava_0640	Photosystem I assembly BtpA	2	5546.45	4949.59	6744.59	5746.88	914.13	3277.82	4901	4275.31	4151.38	818.655	4960.88	4629.47	4680.75	4757.03	178.388	4433.19	6676.12	0.037082	0.037082
TI240292S001257	Ava_0641	hypothetical protein	16	16259.2	17464.8	16917	16880.3	603.618	19976.7	13562.1	17073.2	16870.7	3212.1	10601.7	12509.9	13162.8	12091.5	1330.83	12398.8	17923	0.042622	0.042622			TI240292S001257	Ava_0641	hypothetical protein	16	21509.9	18762.2	19011.8	19761.3	1519.44	14483	20969.5	20802	18751.5	3697.59	11099	10651.3	11247.4	10999.3	310.351	10244.7	15734.8	0.0637295	0.0637295
TI240292S001258	Ava_0642	DEAD/DEAH box helicase-like	6	17761	16558.6	19183.5	17834.4	1313.99	16028.1	17841.1	17241.6	17036.9	923.693	7837.6	8251.69	9242.25	8443.84	721.771	8653.93	12539.5	0.046917	0.046917			TI240292S001258	Ava_0642	DEAD/DEAH box helicase-like	6	14534.1	13615.9	13603.5	13917.8	533.721	9207.45	13826.5	12288.9	11774.3	2352.13	8227.28	8620.03	8028.55	8291.96	300.998	7726.9	11545.8	0.0261267	0.0261267
TI240292S001259	Ava_0643	Protein of unknown function DUF820	16	1375.19	1294.59	1424.44	1364.74	65.5542	986.294	1199.58	1235.82	1140.56	134.826	1096.56	1115.75	1163.03	1125.11	34.2077	1151.74	1618.54	0.00697186	0.00697186			TI240292S001259	Ava_0643	Protein of unknown function DUF820	16	1187.5	967.955	1069.29	1074.91	109.879	928.25	962.043	963.176	951.156	19.8453	1139.55	1230.57	1154.95	1175.02	48.7159	1095.29	1648.32	0.0361912	0.0361912
TI240292S001260	Ava_0644	Aldo/keto reductase	15	295.766	240.325	278.818	271.637	28.4094	246.084	363.009	246.143	285.079	67.4899	143.569	164.464	164.649	157.561	12.1177	161.451	228.213	0.0140114	0.0140114			TI240292S001260	Ava_0644	Aldo/keto reductase	15	446.596	308.576	467.75	407.64	86.442	242.768	361.806	328.018	310.864	61.3451	182.587	197.079	204.543	194.736	11.1642	181.698	282.639	0.0808285	0.0808285
TI240292S001261	Ava_0645	Dihydrouridine synthase TIM-barrel protein nifR3	6	1670.67	1506.98	1614.96	1597.54	83.2285	1622.32	1616.06	1452.48	1563.62	96.2981	1285.31	1418.32	1451.69	1385.11	88.0206	1418.9	2008.4	0.0163248	0.0163248			TI240292S001261	Ava_0645	Dihydrouridine synthase TIM-barrel protein nifR3	6	2191.84	1850.26	2197.64	2079.91	198.905	1506.92	1977.46	1840.69	1775.02	242.047	1536.75	1655.1	1662.28	1618.04	70.4915	1508.45	2320.82	0.0662842	0.0662842
TI240292S001262	Ava_0646	Beta-lactamase-like	15	401.345	321.2	412.144	378.23	49.6837	533.157	388.161	360.315	427.211	92.8022	523.042	627.496	592.546	581.028	53.171	595.561	831.583	-0.00362606	0.00362606			TI240292S001262	Ava_0646	Beta-lactamase-like	15	1036.92	920.619	1068.34	1008.63	77.8197	644.442	758.256	543.504	648.734	107.44	758.555	921.727	724.162	801.481	105.546	751.191	1085.32	-0.0249047	0.0249047
TI240292S001263	Ava_0647	Multi-sensor Signal Transduction Histidine Kinase	13	599.832	656.507	594.658	616.999	34.3128	493.271	547.904	648.157	563.111	78.5548	575.057	542.395	477.982	531.811	49.3954	545.13	716.75	-0.0936836	0.0936836			TI240292S001263	Ava_0647	Multi-sensor Signal Transduction Histidine Kinase	13	398.471	456.545	405.773	420.263	31.6326	461.415	354.906	406.818	407.713	53.26	559.703	590.101	569.718	573.174	15.491	533.814	808.299	0.0444197	0.0444197
TI240292S001264	Ava_0648	Putative diguanylate phosphodiesterase (EAL domain) with Response Regulator Receiver modulation	13	171.589	199.66	179.864	183.704	14.4241	152.812	173.178	201.889	175.96	24.6567	40.4295	37.2729	46.0612	41.2545	4.45185	42.3013	61.9951	0.0606479	0.0606479			TI240292S001264	Ava_0648	Putative diguanylate phosphodiesterase (EAL domain) with Response Regulator Receiver modulation	13	84.0231	124.149	79.0143	95.7288	24.7398	67.3418	58.5507	51.191	59.0278	8.08596	29.0548	29.9552	30.1266	29.7122	0.575707	27.659	42.3173	0.0583111	0.0583111
TI240292S001266	Ava_0650	Predicted signal transduction protein containing Nacht domain	13	30.7063	29.8563	31.3778	30.6468	0.762507	33.2556	35.1466	30.1086	32.837	2.54497	160.096	123.045	131.899	138.346	19.3488	141.954	192.123	-0.0523387	0.0523387			TI240292S001266	Ava_0650	Predicted signal transduction protein containing Nacht domain	13	63.1793	45.6833	56.0616	54.9747	8.79848	60.0373	42.3204	42.1523	48.17	10.2777	253.159	235.711	212.423	233.764	20.4379	218.511	316.523	-0.0192344	0.0192344
TI240292S001267	Ava_0651	Protein of unknown function DUF861	16	452.821	307.887	443.258	401.322	81.0582	341.915	480.641	319.117	380.557	87.4209	1748.39	1453.14	1458.25	1553.26	169.006	1592.71	2137.21	-0.0629111	0.0629111
TI240292S001268	Ava_0652	Mo-dependent nitrogenase-like	15	2668.84	1924.2	2991.02	2528.02	547.174	2165.87	3584.18	1845.03	2531.69	925.488	7091.87	5570.31	5732.45	6131.55	835.612	6290.95	8435.35	-0.0662096	0.0662096			TI240292S001268	Ava_0652	Mo-dependent nitrogenase-like	15	5424.29	3836.39	5968.66	5076.45	1107.88	3210.68	2638.95	2239.24	2696.29	488.25	7225.2	8040.69	6884.06	7383.32	594.303	6898.64	10112.2	-0.00144232	0.00144232
																									TI240292S001269	Ava_0653	Abortive infection protein	15	334.129	304.727	344.816	327.891	20.76	510.002	526.32	422.467	486.263	55.848	244.391	246.704	245.056	245.384	1.19115	228.225	346.796	0.0485335	0.0485335
TI240292S001270	Ava_0654	Major facilitator superfamily MFS_1	15	252.578	191.144	237.997	227.24	32.0986	158.312	301.227	214.454	224.664	72.0026	76.1882	78.1525	77.2474	77.196	0.983207	78.9932	109.212	-0.0159851	0.0159851			TI240292S001270	Ava_0654	Major facilitator superfamily MFS_1	15	112.417	127.793	109.775	116.662	9.73035	117.903	122.714	90.2986	110.305	17.4925	101.602	101.147	91.3794	98.0428	5.77514	91.4871	134.149	-0.000802547	0.000802547
																									TI240292S001272	Ava_0656	Alpha/beta hydrolase fold	15	4859.94	5129.04	5521.29	5170.09	332.579	4520.48	3704.84	3602.51	3942.61	503.061	3885.99	3965.7	3825.7	3892.47	70.224	3623.19	5458.23	0.0371026	0.0371026
TI240292S001273	Ava_0657	hypothetical protein	16	105.592	82.6844	101.093	96.4562	12.137	90.7733	103.151	90.3167	94.7471	7.28179	116.688	108.841	106.89	110.807	5.18623	113.469	154.047	-0.0427074	0.0427074			TI240292S001273	Ava_0657	hypothetical protein	16	126.087	119.62	138.908	128.205	9.81686	141.694	150.164	91.7931	127.884	31.5412	151.194	153.3	130.946	145.147	12.3435	135.656	195.874	-0.0240479	0.0240479
TI240292S001274	Ava_0658	hypothetical protein	16	269.717	359.191	259.901	296.269	54.7118	246.634	302.765	346.089	298.496	49.865	61.4584	51.0266	58.5604	57.0151	5.38488	58.4449	81.9088	0.00140982	0.00140982			TI240292S001274	Ava_0658	hypothetical protein	16	57.0524	70.4758	69.3392	65.6225	7.44366	55.5055	65.9008	39.5338	53.6467	13.2814	61.0644	60.5365	63.7642	61.7884	1.7314	57.5488	88.8069	0.069988	0.069988
TI240292S001275	Ava_0659	ABC transporter-like	11	88.736	82.036	87.1263	85.9661	3.49745	70.1252	97.9481	77.6976	81.9237	14.3848	402.312	384.1	382.815	389.742	10.9044	398.946	546.411	-0.0295214	0.0295214			TI240292S001275	Ava_0659	ABC transporter-like	11	88.4232	95.1391	116.095	99.8859	14.4338	234.009	190.34	248.557	224.302	30.2979	430.67	398.562	424.232	417.821	16.9867	389.452	595.681	0.0583875	0.0583875
TI240292S001276	Ava_0660	Glycosyl transferase WecB/TagA/CpsF	15	305.847	315.359	325.334	315.513	9.7444	326.241	398.926	291.719	338.962	54.7241	1271.2	1051.85	1066.73	1129.93	122.571	1158.61	1558.74	-0.0589456	0.0589456			TI240292S001276	Ava_0660	Glycosyl transferase WecB/TagA/CpsF	15	381.534	494.898	494.372	456.935	65.2993	911.83	768.995	551.751	744.192	181.316	1415.9	1340.79	1393.68	1383.46	38.5845	1288.52	1964.13	0.0535416	0.0535416
TI240292S001277	Ava_0661	Two Component Transcriptional Regulator, LuxR family	5	147.053	158.95	151.332	152.445	6.02592	118.739	159.05	151.364	143.051	21.4027	319.08	218.76	221.639	253.16	57.1066	260.239	341.285	-0.113101	0.113101			TI240292S001277	Ava_0661	Two Component Transcriptional Regulator, LuxR family	5	108.144	100.205	128.998	112.449	14.8717	361.124	359.245	243.527	321.299	67.3588	299.39	270.83	320.017	296.746	24.6998	277.312	437.126	0.0976945	0.0976945
TI240292S001278	Ava_0662	Response regulator receiver (CheY) and GAF modulated Serine phosphatase	13	303.512	364.979	339.569	336.02	30.8869	318.482	295.882	377.227	330.53	41.9895	551.096	498.185	571.85	540.377	37.9843	553.641	787.694	0.0231165	0.0231165			TI240292S001278	Ava_0662	Response regulator receiver (CheY) and GAF modulated Serine phosphatase	13	225.014	279.651	284.708	263.124	33.1015	492.906	531.899	479.358	501.388	27.2781	577.09	478.573	578.166	544.61	57.1917	509.615	796.333	0.0860832	0.0860832
TI240292S001279	Ava_0663	Putative Anti-Sigma regulatory factor (Ser/Thr protein kinase)	13	121.978	116.824	122.457	120.42	3.12341	143.874	136.833	132.729	137.812	5.63699	1412.67	1322.31	1145.66	1293.55	135.808	1326.29	1733.28	-0.10421	0.10421			TI240292S001279	Ava_0663	Putative Anti-Sigma regulatory factor (Ser/Thr protein kinase)	13	259.042	288.075	301.324	282.814	21.6267	586.934	429.592	408.325	474.95	97.5619	1269.68	1057.84	1171.33	1166.28	106.009	1090.41	1656.34	0.0488558	0.0488558
																									TI240292S001280	Ava_0664	Protein of unknown function DUF39	16	1391.35	1720.67	1659.24	1590.42	175.116	4769.52	7097.6	6558.86	6141.99	1218.74	7606.99	6634.72	7534.01	7258.57	541.503	6779.67	10475.8	0.0720084	0.0720084
TI240292S001281	Ava_0665	hypothetical protein	16	11669.2	13125.3	11994.5	12263	764.313	17594.9	11249.6	11029.7	13291.4	3728.57	44899.7	42101.8	43259.1	43420.2	1405.85	44449.8	61307.7	-0.0194216	0.0194216			TI240292S001281	Ava_0665	hypothetical protein	16	24783.2	23162	25092	24345.7	1036.69	46229.8	40645.9	44192	43689.2	2825.72	42880.9	37363.3	42947.2	41063.8	3204.94	38362.5	59506.1	0.0770463	0.0770463
TI240292S001282	Ava_0666	TPR repeat	15	1224.96	1126.95	1149	1166.97	51.4147	936.717	1273.18	987.207	1065.7	181.449	861.722	877.928	864.57	868.073	8.65254	888.229	1225.2	-0.0193106	0.0193106			TI240292S001282	Ava_0666	TPR repeat	15	1162.7	1191.05	1386.39	1246.71	121.794	1048.07	1150.64	1053.05	1083.92	57.8345	1086.11	1135.24	1107.39	1109.58	24.6387	1033.08	1567.83	0.0473954	0.0473954
TI240292S001283	Ava_0667	Protein of unknown function UPF0016	16	86.1784	68.865	88.755	81.2661	10.8167	103.493	90.9336	82.8615	92.4293	10.3966	84.1978	93.242	96.8601	91.4333	6.52205	93.6798	133.358	0.0238482	0.0238482			TI240292S001283	Ava_0667	Protein of unknown function UPF0016	16	200.283	182.177	247.253	209.904	33.5878	169.178	228.936	190.91	196.341	30.2465	107.852	109.651	109.404	108.969	0.975053	101.375	154.417	0.051998	0.051998
TI240292S001284	Ava_0668	3'-5' exonuclease	6	48.3583	61.4886	48.6498	52.8323	7.49805	47.063	43.5913	49.5282	46.7275	2.98266	159.913	136.248	130.387	142.183	15.6319	145.797	193.549	-0.0796151	0.0796151			TI240292S001284	Ava_0668	3'-5' exonuclease	6	51.001	72.9412	48.4646	57.469	13.4593	95.5973	63.6343	110.95	90.0604	24.1387	160.944	156.799	162.398	160.047	2.90502	148.976	228.028	0.0588595	0.0588595
TI240292S001285	Ava_0669	Peptidase S13, D-Ala-D-Ala carboxypeptidase C	9	634.283	769.224	694.338	699.282	67.606	720.858	560.171	671.036	650.688	82.2529	764.452	941.848	924.094	876.798	97.6982	899.114	1277.6	0.0195526	0.0195526			TI240292S001285	Ava_0669	Peptidase S13, D-Ala-D-Ala carboxypeptidase C	9	646.753	802.473	633.857	694.361	93.8493	550.583	577.839	632.729	587.05	41.8403	1362.1	1514.7	1304.2	1393.67	108.743	1301.99	1911.83	0.00115888	0.00115888
TI240292S001286	Ava_0670	hypothetical protein	16	347.03	283.14	326.419	318.863	32.6085	151.763	409.171	241.01	267.315	130.705	237.153	162.093	182.129	193.792	38.8656	199.104	268.769	-0.0631579	0.0631579			TI240292S001286	Ava_0670	hypothetical protein	16	118.413	102.931	111.385	110.91	7.75203	152.477	97.2433	119.539	123.086	27.7874	133.772	141.772	140.801	138.782	4.36592	129.286	197.748	0.058231	0.058231
TI240292S001287	Ava_0671	bifunctional ornithine acetyltransferase/N-acetylglutamate synthase protein	8	291.946	299.837	292.237	294.673	4.47407	234.992	314.355	302.276	283.874	42.7617	62.1399	65.3134	65.6974	64.3836	1.95255	65.9074	92.0066	-0.00228176	0.00228176			TI240292S001287	Ava_0671	bifunctional ornithine acetyltransferase/N-acetylglutamate synthase protein	8	88.3482	89.7665	81.6662	86.5936	4.32578	70.6288	77.675	97.9641	82.0893	14.1922	58.0882	62.6291	55.0788	58.5987	3.80096	54.7002	80.5104	0.00470231	0.00470231
TI240292S001290	Ava_0674	Protein of unknown function DUF433	16	325.962	282.031	326.514	311.502	25.5247	313.293	352.802	258.246	308.114	47.4902	436.719	329.29	342.24	369.416	58.6446	379.203	506.987	-0.0729071	0.0729071
TI240292S001291	Ava_0675	hypothetical protein	16	156.954	151.17	171.718	159.947	10.5955	150.299	177.873	148.69	158.954	16.4042	296.387	256.456	294.501	282.448	22.5294	289.44	408.675	0.0123829	0.0123829			TI240292S001291	Ava_0675	hypothetical protein	16	327.533	293.059	300.014	306.869	18.2305	207.203	188.239	157.087	184.176	25.3038	332.489	364.101	296.364	330.985	33.8938	309.668	445.568	-0.0298587	0.0298587
TI240292S001292	Ava_0676	threonine dehydratase	8	1134.38	1013.77	1124.08	1090.74	66.861	696.545	1008.64	1064.12	923.099	198.153	165.064	179.67	207.112	183.948	21.3483	188.649	277.828	0.0664554	0.0664554			TI240292S001292	Ava_0676	threonine dehydratase	8	109.751	101.658	110.374	107.261	4.86248	80.3615	111.995	97.7091	96.6886	15.8415	105.161	117.941	114.375	112.492	6.59441	104.969	160.56	0.0585844	0.0585844
																									TI240292S001297	Ava_0681	Twin-arginine translocation pathway signal	15	1057.17	1002.98	1440.64	1166.93	238.585	924.162	755.253	773.242	817.552	92.7637	301.471	352.462	298.739	317.557	30.2593	296.977	437.039	0.00403027	0.00403027
TI240292S001299	Ava_0683	hypothetical protein	16	485.385	513.695	514.672	504.584	16.6338	500.591	478.624	505.83	495.015	14.435	1987.31	2523.63	2462.51	2324.48	293.593	2384.4	3399.02	0.0229781	0.0229781			TI240292S001299	Ava_0683	hypothetical protein	16	581.278	599.17	650.834	610.427	36.1187	788.808	972.41	1126.13	962.45	168.882	2864.53	2712.6	2984.83	2853.99	136.42	2661.36	4131.96	0.0782852	0.0782852

TI240292S001302	Ava_0686	Pentapeptide repeat	15	1543.48	1247.23	1548.13	1446.28	172.396	1646.09	1840.25	1027.08	1504.47	424.675	12900.9	8239.87	8850.37	9997.05	2533.27	10282.7	13590	-0.105397	0.105397			TI240292S001302	Ava_0686	Pentapeptide repeat	15	4207.12	4133.89	4704.21	4348.4	310.303	5722.47	3784.21	3161.97	4222.89	1335.42	14815.1	17737.9	14862.1	15805	1674.1	14790.3	21759.6	0.00330032	0.00330032
TI240292S001303	Ava_0687	ABC-2	11	3166.43	4033.78	3258.43	3486.21	476.431	2859.53	2660.1	3903.33	3140.99	667.693	1382.59	1730.97	1617.11	1576.89	177.639	1617.07	2265.66	2.01496e-05	2.01496e-05			TI240292S001303	Ava_0687	ABC-2	11	1823.1	2238.86	1772.35	1944.77	255.954	1724.06	1332.72	1713.95	1590.24	223.075	1179.75	957.216	1110.99	1082.65	113.942	1013.1	1555.45	0.0629354	0.0629354
TI240292S001304	Ava_0688	hypothetical protein	16	2338.12	2237.96	2340.18	2305.42	58.4314	1371.51	2248.06	2036.85	1885.48	457.461	964.657	812.916	892.964	890.179	75.9089	912.323	1263.16	-0.0153259	0.0153259			TI240292S001304	Ava_0688	hypothetical protein	16	983.19	937.949	897.897	939.679	42.6729	1075.06	774.55	853.456	901.021	155.798	618.594	606.235	656.683	627.171	26.295	584.632	908.442	0.0793133	0.0793133
TI240292S001305	Ava_0689	GCN5-related N-acetyltransferase	15	966.638	975.713	1035.22	992.524	37.2534	657.753	912.819	967.139	845.904	165.191	418.212	417.134	459.792	431.713	24.3234	442.177	631.171	0.0279081	0.0279081			TI240292S001305	Ava_0689	GCN5-related N-acetyltransferase	15	472.019	428.617	446.023	448.886	21.8427	395.739	408.692	309.599	371.343	53.863	408.281	412.356	408.43	409.689	2.31098	381.06	578.503	0.0473123	0.0473123
TI240292S001306	Ava_0690	NADH dehydrogenase I subunit N	3	3348.09	4101.14	3657.91	3702.38	378.49	2710.04	3843.44	4094.46	3549.31	737.59	1969.63	1654.87	1710.73	1778.41	167.938	1823.01	2473.36	-0.0453944	0.0453944			TI240292S001306	Ava_0690	NADH dehydrogenase I subunit N	3	1893.58	2300.67	2107.42	2100.56	203.63	1841.4	1439.97	1426.67	1569.35	235.701	1500.27	1454.82	1491.07	1482.06	24.0286	1379.38	2102.47	0.0531269	0.0531269
TI240292S001307	Ava_0691	50S ribosomal protein L3	4	16673	18510.7	17098.4	17427.4	961.979	23637.9	13112.3	16904.7	17885	5330.83	12440.4	14011.4	14978.3	13810	1280.9	14155.8	20413.4	0.0402921	0.0402921			TI240292S001307	Ava_0691	50S ribosomal protein L3	4	23542.6	25817.4	20858.1	23406	2482.45	14222.6	19637.4	19102.7	17654.2	2983.87	13511.7	13527.5	14312.8	13784	458.05	12842.3	19876.3	0.0739849	0.0739849
TI240292S001308	Ava_0692	50S ribosomal protein L4	4	32242.6	32164	32608.4	32338.4	237.116	38007.2	30154.4	28722.1	32294.6	4998.86	28361.9	28975.2	31569.1	29635.4	1702.47	30354.5	43333.2	0.02803	0.02803			TI240292S001308	Ava_0692	50S ribosomal protein L4	4	42242.7	38851.8	40441.4	40512	1696.53	28129.5	36351	35249.6	33243.4	4462.83	34250.2	34559.9	34988	34599.4	370.492	32191.5	49207.9	0.0568312	0.0568312
TI240292S001309	Ava_0693	50S ribosomal protein L23	4	9415.17	9594.49	10323.3	9777.65	480.957	13138.5	8557.82	9527.67	10408	2413.89	7759.47	8638.97	9317.4	8571.95	781.128	8786.28	12684.7	0.0418707	0.0418707			TI240292S001309	Ava_0693	50S ribosomal protein L23	4	14524	12548.9	13695.2	13589.3	991.797	8761.75	13261.1	12092.3	11371.7	2334.64	9743.26	10037.4	9894.99	9891.88	147.092	9205.8	13992.2	0.0492554	0.0492554
TI240292S001310	Ava_0694	50S ribosomal protein L2	4	25055.1	28474.1	25446.3	26325.2	1871.26	32539.5	20359.1	30484	27794.2	6520.49	18302.1	23577.9	23953.2	21944.4	3159.91	22518.7	32639	0.0439527	0.0439527			TI240292S001310	Ava_0694	50S ribosomal protein L2	4	28770.4	27763.8	26218.6	27584.3	1285.32	17297.5	27653.1	25834	23594.9	5528.98	20096	20813	20249.1	20386	377.612	18976.3	28736.1	0.0442941	0.0442941
TI240292S001311	Ava_0695	Ribosomal protein S19	4	21445.8	27621	21524.7	23530.5	3542.72	23089.2	17050	21555.4	20564.8	3139.06	17374.8	18031.4	19997.2	18467.8	1364.57	18922.5	27254.5	0.0394288	0.0394288			TI240292S001311	Ava_0695	Ribosomal protein S19	4	24603.2	25464.7	23700.1	24589.3	882.37	17081.2	21664.4	23574.8	20773.5	3337.21	17956.4	16913.2	18794.3	17887.9	942.41	16685.5	25963.3	0.0812196	0.0812196
TI240292S001312	Ava_0696	50S ribosomal protein L22	4	14291.6	17587.7	15117.6	15665.6	1715.06	19275.9	10871.2	17501.7	15882.9	4429.99	8375	12875.7	13764.3	11671.7	2889.36	12003.7	18276.5	0.0963336	0.0963336			TI240292S001312	Ava_0696	50S ribosomal protein L22	4	14600.2	15563	12920.3	14361.2	1337.49	7774.71	14559.5	14467.7	12267.3	3890.95	11149.7	11199	11650.1	11332.9	275.776	10553	16255.3	0.0674934	0.0674934
TI240292S001313	Ava_0697	30S ribosomal protein S3	4	35453.5	38269.8	35920	36547.7	1509.44	35754.4	31114.3	38507.8	35125.5	3736.68	27977.4	31707.3	34882.9	31522.5	3456.42	32323.6	47142.7	0.0542879	0.0542879			TI240292S001313	Ava_0697	30S ribosomal protein S3	4	32974.1	33176	28465.9	31538.7	2662.99	22658.4	32653.1	32063.6	29125	5608.01	27534.5	27791.2	28399	27908.2	444.021	25974.2	39819.2	0.0608964	0.0608964
TI240292S001314	Ava_0698	50S ribosomal protein L16	4	5431.54	5827.87	6157.8	5805.74	363.634	6472.42	4155.87	5566.36	5398.22	1167.4	2821.36	3332.54	4288.9	3480.93	744.939	3577.38	5573.73	0.127655	0.127655			TI240292S001314	Ava_0698	50S ribosomal protein L16	4	5452.71	4270.5	4431.41	4718.21	641.164	2221.6	5400.66	4591.27	4071.18	1652.11	3448.78	3737.69	3716.45	3634.3	161.02	3388.29	5200.58	0.0631004	0.0631004
TI240292S001315	Ava_0699	50S ribosomal protein L29	4	44409	44835.3	43856.1	44366.8	490.952	40163.2	39301.7	42840	40768.3	1845.13	39640.8	42829	42256.9	41575.6	1699.78	42569.2	59304.9	-0.00526592	0.00526592			TI240292S001315	Ava_0699	50S ribosomal protein L29	4	42406.8	37997.4	36421.2	38941.8	3102.53	31316.1	39033.9	39166.7	36505.5	4494.69	37007.7	34073.4	38701.7	36594.3	2341.7	34157.9	53314.6	0.0852268	0.0852268
TI240292S001316	Ava_0700	30S ribosomal protein S17	4	36779.4	37682.5	36897.2	37119.7	490.979	33668.2	32302.1	34988.5	33652.9	1343.25	26548.9	29159.5	31068.5	28925.6	2268.85	29640.8	42509.9	0.0335836	0.0335836			TI240292S001316	Ava_0700	30S ribosomal protein S17	4	30312.9	26566.6	26375.3	27751.6	2220.2	20888.2	30482.4	30096.1	27155.6	5431.11	27939.8	28639.8	29291	28623.6	675.772	26652.4	40960.1	0.0644192	0.0644192
TI240292S001317	Ava_0701	Ribosomal protein L14	4	14601.9	14554.8	15146.2	14767.6	328.691	13854.2	12505.9	13470.7	13276.9	694.717	7858.77	7831.5	9890.37	8526.88	1180.9	8748.98	13111.9	0.0870501	0.0870501			TI240292S001317	Ava_0701	Ribosomal protein L14	4	11692.2	9592.89	9672.37	10319.2	1189.75	5997.39	11531.9	10989.7	9506.33	3050.9	8655.56	9073.88	8979.52	8902.99	219.412	8290.42	12646.9	0.0544881	0.0544881
TI240292S001318	Ava_0702	50S ribosomal protein L24	4	14634.6	15142.6	15667.2	15148.1	516.336	14370.8	12233.3	14449.6	13684.6	1257.44	9420.81	9660.76	10589.4	9890.32	617.18	10131.4	14502.9	0.0315804	0.0315804			TI240292S001318	Ava_0702	50S ribosomal protein L24	4	12754.3	12217.5	10367.7	11779.8	1252.07	8154.09	11045.1	10599	9932.73	1556.41	8669.21	8229.34	9061.47	8653.34	416.293	8069.44	12536.5	0.0791318	0.0791318
TI240292S001319	Ava_0703	50S ribosomal protein L5	4	19849.5	18509.8	19482	19280.4	692.184	16357.9	17164.5	17742.4	17088.3	695.392	14256.8	14826.1	14679.7	14587.5	295.638	14929.6	20697.3	-0.0120705	0.0120705			TI240292S001319	Ava_0703	50S ribosomal protein L5	4	15909.6	16059.2	14156.5	15375.1	1057.99	12667.5	15973.4	16477	15039.3	2069.39	12663.2	12041.9	12060.5	12255.2	353.453	11414.9	17198	0.0375399	0.0375399
TI240292S001320	Ava_0704	30S ribosomal protein S8	4	5505.88	4390.51	5553.49	5149.96	658.134	4488.16	4836.42	4383.29	4569.29	237.206	2507.67	2324.25	2684.44	2505.45	180.108	2567.04	3676.41	0.0319334	0.0319334			TI240292S001320	Ava_0704	30S ribosomal protein S8	4	4415.61	3154.47	4230.81	3933.63	681.074	2895.39	4592.5	4364.31	3950.73	921.051	3436.64	3300.8	3365.86	3367.76	67.9416	3135.19	4761.88	0.0484402	0.0484402
TI240292S001321	Ava_0705	50S ribosomal protein L6	4	6369.82	5348.52	6738.36	6152.23	720.013	5124.98	6269.38	5917.01	5770.46	586.107	3145.27	3230.82	3483.99	3286.69	176.139	3366.16	4792.87	0.0245846	0.0245846			TI240292S001321	Ava_0705	50S ribosomal protein L6	4	5143.88	3890.32	4922.29	4652.16	669.017	4446.23	6005.45	5238.4	5230.02	779.644	3841.11	3918.49	4018.41	3926	88.8871	3655.43	5618.63	0.0646028	0.0646028
TI240292S001322	Ava_0706	50S ribosomal protein L18	4	6018.47	5133.91	5955.64	5702.67	493.561	4791.69	5878.9	5539.32	5403.3	556.223	2887.23	2933.94	3168.88	2996.68	150.945	3068.93	4364.02	0.0229037	0.0229037			TI240292S001322	Ava_0706	50S ribosomal protein L18	4	4592.63	3255.36	4178.01	4008.67	684.53	3660.35	5000.39	4717.07	4459.27	706.24	3248.23	3065.08	3260.76	3191.36	109.54	2973.52	4563.92	0.0629363	0.0629363
TI240292S001323	Ava_0707	30S ribosomal protein S5	4	20522.3	17772.1	21245.8	19846.7	1832.77	15675.6	20539.2	17911	18041.9	2434.45	8676.98	10387.5	10608.1	9890.86	1057.02	10141.6	14542.3	0.0320771	0.0320771			TI240292S001323	Ava_0707	30S ribosomal protein S5	4	10397.2	9078.77	9742.42	9739.46	659.214	8974.45	14716.6	12060.1	11917	2873.74	12338.6	11989.7	11724.6	12017.6	307.946	11191.4	16792.4	0.0317504	0.0317504
TI240292S001324	Ava_0708	50S ribosomal protein L15	4	20720.6	19046.4	20573.8	20113.6	927.164	15971.8	19663	19496.6	18377.1	2084.77	9518.3	9654.81	9880.2	9684.44	182.758	9911.2	13836.2	-0.00224049	0.00224049			TI240292S001324	Ava_0708	50S ribosomal protein L15	4	12039.3	11678.3	11561.2	11759.6	249.166	10372.5	13795	12547.9	12238.5	1732.1	8600	8443.75	8796.42	8613.39	176.715	8018.73	12312.5	0.0631621	0.0631621
TI240292S001325	Ava_0709	preprotein translocase SecY	11	13552.7	10274.6	14332.8	12720.1	2153.43	10368.2	15406.8	11560.7	12445.2	2633.21	6418.23	6200.7	6867.56	6495.5	340.081	6652.37	9458.89	0.0227499	0.0227499			TI240292S001325	Ava_0709	preprotein translocase SecY	11	8321.74	5925.19	8396.74	7547.89	1405.8	7343.38	10706.8	9190.63	9080.27	1684.42	7838.85	7957.84	7760.11	7852.27	99.5418	7306.67	11040.3	0.0410717	0.0410717
TI240292S001326	Ava_0710	adenylate kinase	15	4526.6	3648.14	4414.23	4196.32	478.05	2992.79	4885.92	3320.38	3733.03	1011.78	2737.62	2394.62	2534.6	2555.62	172.463	2618.19	3603.49	-0.0231964	0.0231964			TI240292S001326	Ava_0710	adenylate kinase	15	3604.9	2359	3637.86	3200.59	729.019	2999.2	3539.3	3411.78	3316.76	282.307	2543.06	2489.25	2458.1	2496.8	42.9779	2323.96	3504.02	0.0382832	0.0382832
TI240292S001327	Ava_0711	translation initiation factor IF-1	6	370.391	306.145	385.368	353.968	42.0875	368.571	373.165	278.54	340.092	53.3554	147.27	118.68	160.31	142.087	21.2938	145.823	215.27	0.0672971	0.0672971
TI240292S001328	Ava_0712	50S ribosomal protein L36	4	4931.55	4476.83	4597.26	4668.55	235.592	4754.78	4851.72	3808.5	4471.66	576.358	2863.21	2487.09	2803.18	2717.83	202.064	2784.78	3909.64	0.00470613	0.00470613			TI240292S001328	Ava_0712	50S ribosomal protein L36	4	5825.89	4722.76	5693.89	5414.18	602.416	3441.57	5070.1	4814.81	4442.16	875.888	2844.88	2708.72	2790.58	2781.39	68.5405	2590.02	3940.58	0.0508955	0.0508955
TI240292S001329	Ava_0713	30S ribosomal protein S13	4	18700.8	18461.6	18547.4	18569.9	121.166	17497.9	18835.3	17939.4	18090.9	681.427	12372	13574.8	13773.8	13240.2	758.429	13561.4	19120.6	0.0111086	0.0111086			TI240292S001329	Ava_0713	30S ribosomal protein S13	4	18504.4	16367.3	17613.8	17495.2	1073.49	13008.8	19527.4	17626.3	16720.8	3352.33	11812.8	11771.8	12042	11875.5	145.63	11050.1	16913.3	0.0586464	0.0586464
TI240292S001330	Ava_0714	30S ribosomal protein S11	4	36770.2	36074.9	36799.7	36548.3	410.212	32301.5	35162.2	33718.2	33727.3	1430.37	24147	25437.3	25543.6	25042.6	777.461	25635.7	35780	-0.00257499	0.00257499			TI240292S001330	Ava_0714	30S ribosomal protein S11	4	32093.4	27768.9	28765.1	29542.4	2264.64	22296.1	31143.4	30667.4	28035.7	4976.28	23024	22320	23070.2	22804.7	420.427	21227.6	32441.7	0.0567954	0.0567954
TI240292S001331	Ava_0715	DNA-directed RNA polymerase alpha subunit	5	11204	10586	10936.9	10909	309.94	10176.1	9921.28	10842.3	10313.2	475.571	4757.82	5694.14	5951.93	5467.96	628.368	5607.55	8106.73	0.042481	0.042481			TI240292S001331	Ava_0715	DNA-directed RNA polymerase alpha subunit	5	10386.7	8324.87	9095.53	9269.03	1041.81	6092.42	10338.7	9252.04	8561.05	2205.85	4899.23	4704.89	5202.2	4935.44	250.626	4603.16	7175.26	0.0834874	0.0834874
TI240292S001332	Ava_0716	50S ribosomal protein L17	4	13644.9	13366	14455.2	13822	565.796	12953.5	12871.9	13377.9	13067.8	271.676	6338.89	6835.47	7429.08	6867.81	545.812	7037.78	10131.9	0.0386201	0.0386201			TI240292S001332	Ava_0716	50S ribosomal protein L17	4	13380.8	11435.8	12602.9	12473.2	978.992	8505.92	14045.4	13151.4	11900.9	2973.95	6239.38	6269.88	6449.39	6319.55	113.474	5882.34	9030.19	0.0627949	0.0627949
TI240292S001333	Ava_0717	tRNA pseudouridine synthase A	6	9545.31	8821.96	10367.8	9578.36	773.449	10258.8	8876.05	9593.46	9576.1	691.536	3714.47	4393.23	4917.91	4341.87	603.363	4455.01	6588	0.0702648	0.0702648			TI240292S001333	Ava_0717	tRNA pseudouridine synthase A	6	9747.11	8980.12	9369.97	9365.73	383.516	6283.32	11299.3	10034.6	9205.73	2608.68	4483.28	4472.85	4726	4560.71	143.239	4248.66	6569.3	0.0726628	0.0726628
TI240292S001334	Ava_0718	50S ribosomal protein L13	4	7550.73	7305.08	7935.27	7597.03	317.638	7803.32	7004.89	6772.62	7193.61	540.643	2868.33	3137.82	3458.83	3154.99	295.626	3234.06	4690.93	0.0479155	0.0479155			TI240292S001334	Ava_0718	50S ribosomal protein L13	4	8198.88	7839.87	7605.3	7881.35	298.956	5384.38	9213.99	7575.1	7391.15	1921.42	3474.36	3580.63	3465.27	3506.75	64.1425	3264.21	4930.47	0.0407789	0.0407789
TI240292S001335	Ava_0719	30S ribosomal protein S9	4	9180.24	9756.48	9210.22	9382.31	324.385	7989.37	9075.55	9075.61	8713.51	627.125	3802.17	4208.47	4403.3	4137.98	306.702	4239.9	6050.29	0.0270073	0.0270073			TI240292S001335	Ava_0719	30S ribosomal protein S9	4	9105.95	8358.18	8290.53	8584.89	452.523	7071.3	9363.51	8350.33	8261.71	1148.67	3953.65	3924.58	3938.46	3938.9	14.5425	3663.21	5570.16	0.0494155	0.0494155
TI240292S001336	Ava_0720	50S ribosomal protein L31	4	2167.09	2759.13	2262.78	2396.33	317.812	2834.18	1774.57	2715.96	2441.57	580.657	876.073	975.569	1038.74	963.462	82.0088	987.426	1419.15	0.0361615	0.0361615			TI240292S001336	Ava_0720	50S ribosomal protein L31	4	2622.57	3507.5	2296.11	2808.73	626.786	1498.94	2090.63	1692.57	1760.71	301.673	969.009	1020.45	942.96	977.474	39.4341	911.088	1358.74	0.0234575	0.0234575
TI240292S001337	Ava_0721	peptide chain release factor 1	4	8390.9	7558.52	8097.02	8015.48	422.141	8743.04	7939.49	8490.18	8390.9	410.868	5854.54	6438.9	6751.12	6348.19	455.119	6504.21	9278.16	0.026612	0.026612			TI240292S001337	Ava_0721	peptide chain release factor 1	4	9864.24	11346.5	8969.2	10060	1200.67	6327.39	8619.88	7443.37	7463.55	1146.38	6510.51	6838.78	6408.44	6585.91	224.858	6136.3	9192	0.0296056	0.0296056
TI240292S001338	Ava_0722	ABC transporter-like	11	2940.93	2399.03	3012.84	2784.27	335.554	1755.93	3404.17	2383.48	2514.53	831.9	501.601	542.733	567.393	537.242	33.2376	550.33	782.092	0.0218165	0.0218165			TI240292S001338	Ava_0722	ABC transporter-like	11	971.527	804.119	892.667	889.437	83.7505	697.789	933.227	842.733	824.583	118.764	523.491	483.373	493.689	500.184	20.8328	466.251	703.098	0.039025	0.039025
TI240292S001339	Ava_0723	phosphoglyceromutase	7	3185.33	2749.06	3231.27	3055.22	266.138	2334.77	3454.85	3146.58	2978.73	578.598	522.687	696.383	808.667	675.912	144.085	694.628	1063.75	0.107205	0.107205			TI240292S001339	Ava_0723	phosphoglyceromutase	7	1072.12	1131.59	980.839	1061.52	75.9313	883.915	1226.18	881.162	997.086	198.407	737.603	668.924	693.777	700.101	34.7735	652.923	986.244	0.0414241	0.0414241
TI240292S001340	Ava_0724	protein-export membrane protein	11	2039.58	2035.64	2032.79	2036.01	3.40847	1445.28	1922.57	1967.97	1778.61	289.562	409.319	448.49	568.658	475.489	83.0298	488.252	745.893	0.107798	0.107798			TI240292S001340	Ava_0724	protein-export membrane protein	11	783.277	722.068	764.609	756.651	31.3712	531.423	832.076	567.374	643.624	164.191	462.86	444.03	489.414	465.435	22.8017	434.052	675.778	0.0819243	0.0819243
TI240292S001341	Ava_0725	Peptidase, metallopeptidase	15	3904.43	4644.44	3806.06	4118.31	458.286	2675.7	3613.49	4094.93	3461.37	721.74	1234.56	1613.47	1445.72	1431.25	189.873	1468.35	2043.19	-0.0110754	0.0110754			TI240292S001341	Ava_0725	Peptidase, metallopeptidase	15	1377.54	1614.71	1178.68	1390.31	218.295	1141.52	1223.34	1584.12	1316.33	235.494	1107.74	1109.28	1159.41	1125.48	29.397	1048.13	1616.1	0.0688555	0.0688555
TI240292S001342	Ava_0726	Protein of unknown function DUF820	16	106.073	93.2731	114.297	104.547	10.5944	81.2344	117.084	103.487	100.602	18.0981	139.878	165.169	143.404	149.483	13.6978	153.223	207.599	-0.0472983	0.0472983			TI240292S001342	Ava_0726	Protein of unknown function DUF820	16	86.6476	102.924	78.4102	89.3274	12.4749	106.768	94.5247	71.9423	91.0783	17.6667	181.445	147.005	158.422	162.291	17.5425	151.891	227.472	0.0287131	0.0287131
TI240292S001343	Ava_0727	Glycosyl transferase, group 1	15	1859.93	1713.59	1936.86	1836.79	113.415	1340.35	2006.92	1852.6	1733.29	348.935	3229.11	3120.98	3244.36	3198.15	67.2647	3273.19	4556.16	-0.00632684	0.00632684			TI240292S001343	Ava_0727	Glycosyl transferase, group 1	15	1368.85	1366.69	1283.61	1339.72	48.6001	1657.61	1606	1438.02	1567.21	114.82	3494.04	3082.07	3514.14	3363.42	243.858	3141.11	4870.44	0.0765909	0.0765909
TI240292S001344	Ava_0728	Major facilitator superfamily MFS_1	11	2942.04	2301.09	2951.76	2731.63	372.887	2384.91	2986.19	2625.05	2665.39	302.661	873.787	1157.23	1170.84	1067.29	167.715	1095.53	1593.14	0.0472761	0.0472761			TI240292S001344	Ava_0728	Major facilitator superfamily MFS_1	11	1701.19	1597.82	1793.99	1697.67	98.1328	1603.36	2257.46	1683.83	1848.22	356.693	940.075	906.886	915.682	920.881	17.1946	857.208	1298.76	0.0450222	0.0450222
TI240292S001345	Ava_0729	DNA repair protein RecO	6	3320.66	2788.52	3256.03	3121.73	290.378	3455.12	2939	3089.58	3161.24	265.416	10169.7	10120.3	9907.69	10065.9	139.236	10300.5	14124.6	-0.0278096	0.0278096			TI240292S001345	Ava_0729	DNA repair protein RecO	6	4013.91	4033.69	4785.9	4277.83	440.109	16234.2	17265.4	15227.1	16242.2	1019.2	11714	11263.4	11568.2	11515.2	229.928	10719.9	16324.1	0.051972	0.051972
TI240292S001346	Ava_0730	deoxyribose-phosphate aldolase	7	1648.31	1776.17	1742.67	1722.38	66.3003	1529.17	1761.28	1742.82	1677.76	129.014	2245.36	1965.42	2112.37	2107.72	140.024	2159.28	2987.34	-0.0157003	0.0157003			TI240292S001346	Ava_0730	deoxyribose-phosphate aldolase	7	1540.79	1818.84	1720.38	1693.34	140.983	2176.07	2217.54	2085.67	2159.76	67.4324	2317.46	2171.82	2208.23	2232.5	75.791	2080.07	3141.03	0.0408006	0.0408006
																									TI240292S001347	Ava_0731	C-5 cytosine-specific DNA methylase	6	155.223	209.244	259.185	207.884	51.9939	1621.02	1710.86	1668	1666.63	44.9402	396.119	270.211	450.96	372.43	92.6739	351.531	592.163	0.167909	0.167909
TI240292S001348	Ava_0732	hypothetical protein	16	1374.69	983.082	1267.31	1208.36	202.35	825.192	1696.2	1149.12	1223.51	440.244	585.091	573.576	581.816	580.161	5.93343	593.635	821.664	-0.0143845	0.0143845			TI240292S001348	Ava_0732	hypothetical protein	16	580.83	425.698	611.172	539.234	99.4882	706.684	856.683	571.265	711.544	142.771	689.924	714.411	695.71	700.015	12.7983	651.598	987.015	0.0446921	0.0446921
TI240292S001349	Ava_0733	L-asparaginase II	15	5451.42	5151.07	4975.57	5192.68	240.639	5357.85	5147.97	5444.25	5316.69	152.369	3043.58	3649.13	3556.53	3416.41	326.188	3502.17	4942.39	0.011	0.011			TI240292S001349	Ava_0733	L-asparaginase II	15	5428.68	5257.17	5319.2	5335.01	86.844	4011.95	6001.74	5548.67	5187.46	1042.91	3159.73	3228.95	3255.85	3214.84	49.5909	2991.97	4575.83	0.0576693	0.0576693
TI240292S001350	Ava_0734	Protein of unknown function DUF1230	16	8277.82	7335.5	8061.37	7891.56	493.575	8580.48	7890.05	8040.56	8170.36	363.056	4101.29	5789.25	5687.16	5192.57	946.454	5332.82	7759.02	0.0456685	0.0456685			TI240292S001350	Ava_0734	Protein of unknown function DUF1230	16	7726.12	6192.16	8279.19	7399.15	1081.25	4693.14	10391.2	7278.96	7454.43	2853.08	6580.3	6657.05	6612.19	6616.52	38.5579	6154.22	9354.19	0.0489591	0.0489591
TI240292S001351	Ava_0735	Iojap-related protein	15	7857.85	6827.94	7256.9	7314.23	517.339	6457.63	8654.74	6885.39	7332.59	1164.82	10447.9	8875.2	8721.99	9348.35	955.289	9584.38	12821	-0.0672643	0.0672643			TI240292S001351	Ava_0735	Iojap-related protein	15	9973.72	7931.31	9768.47	9224.5	1124.63	8099.08	9111.29	9181.41	8797.26	605.658	9071.84	9575.25	8718.93	9122	430.358	8506	12626	0.0168645	0.0168645
TI240292S001352	Ava_0736	Glycosyl transferase, group 1	15	633.596	730.126	583.235	648.986	74.6449	714.032	586.377	656.154	652.187	63.92	1739.01	1369.04	1475.12	1527.72	190.511	1567.05	2132.18	-0.0431171	0.0431171			TI240292S001352	Ava_0736	Glycosyl transferase, group 1	15	1042.87	1356.96	1146.68	1182.17	160.023	1346.5	1076.78	1026.74	1150.01	171.997	1701.5	1600.22	1715.66	1672.46	62.9602	1558.62	2396.79	0.0655227	0.0655227
TI240292S001353	Ava_0737	ABC transporter-like	11	328.001	237.309	295.687	286.999	45.9661	164.97	389.263	221.246	258.493	116.693	519.963	447.648	492.432	486.681	36.4989	498.677	693.31	-0.00900838	0.00900838			TI240292S001353	Ava_0737	ABC transporter-like	11	231.705	232.767	236.909	233.793	2.74974	237.138	180.113	257.9	225.051	40.2775	656.838	709.541	706.729	691.036	29.65	644.203	988.876	0.0632288	0.0632288
TI240292S001354	Ava_0738	Amino acid ABC transporter, permease protein, 3-TM region, His/Glu/Gln/Arg/opine	11	193.183	157.648	186.58	179.137	18.9005	129.662	220.813	174.206	174.893	45.5795	275.69	315.686	287.94	293.105	20.4919	300.298	411.388	-0.0300393	0.0300393			TI240292S001354	Ava_0738	Amino acid ABC transporter, permease protein, 3-TM region, His/Glu/Gln/Arg/opine	11	157.826	133.047	159.84	150.238	14.9215	148.002	134.947	180.692	154.547	23.5642	323.057	382.542	367.723	357.774	30.9654	334.411	513.986	0.0648116	0.0648116
TI240292S001356	Ava_0740	extracellular solute-binding protein, family 3	11	3449.17	2858.15	3269.97	3192.43	303.043	2100.98	3709.75	2931.49	2914.07	804.525	942.852	992.14	1080.01	1005	69.4796	1029.65	1476.92	0.0341036	0.0341036			TI240292S001356	Ava_0740	extracellular solute-binding protein, family 3	11	1216.84	1094.55	1165.12	1158.84	61.3874	1180.44	1111.44	1012.82	1101.56	84.2446	878.997	822.751	847.343	849.697	28.1967	791.644	1200.32	0.0464035	0.0464035
TI240292S001357	Ava_0741	hypothetical protein	16	424.198	395.446	415.69	411.778	14.7701	268.856	482.794	397.963	383.205	107.73	166.828	130.119	150.357	149.101	18.3868	152.935	212.548	-0.0121284	0.0121284			TI240292S001357	Ava_0741	hypothetical protein	16	178.291	188.311	166.243	177.615	11.0495	139.652	80.966	108.632	109.75	29.3587	109.19	119.954	117.195	115.446	5.59106	107.658	164.602	0.057938	0.057938
TI240292S001358	Ava_0742	hypothetical protein	16	1999.39	1879.61	2020.46	1966.49	75.9699	1115.61	2460.83	1915.78	1830.74	676.632	707.6	574.595	558.564	613.586	81.8117	629.499	833.772	-0.0850764	0.0850764			TI240292S001358	Ava_0742	hypothetical protein	16	642.949	571.568	687.566	634.028	58.5115	805.967	525.544	584.206	638.572	147.906	483.569	550.507	505.873	513.317	34.0842	479.211	721.501	0.0369536	0.0369536
TI240292S001359	Ava_0743	Radical SAM	15	2453.23	2764.82	2596.2	2604.75	155.97	1910.55	2493.67	2802.19	2402.13	452.811	1205.42	1098.47	1065.07	1122.99	73.3172	1150.43	1549.47	-0.0550903	0.0550903			TI240292S001359	Ava_0743	Radical SAM	15	1847.61	1939.67	1987.25	1924.84	70.9898	2521.38	1876.04	1664.74	2020.72	446.27	1130.33	955.982	1163.54	1083.28	111.49	1013.55	1593.66	0.0941188	0.0941188
TI240292S001360	Ava_0744	Anti-Sigma-factor antagonist (STAS) and sugar transfersase	15	1354.75	1268.35	1363.79	1328.96	52.69	1002.44	1556.61	1125.44	1228.16	291.014	843.275	617.821	746.112	735.736	113.085	755.146	1053.93	-0.00857155	0.00857155			TI240292S001360	Ava_0744	Anti-Sigma-factor antagonist (STAS) and sugar transfersase	15	1116.13	1075.8	1182.68	1124.87	53.9722	1518.99	1221.35	1178.69	1306.34	185.385	830.955	710.005	804.214	781.724	63.5338	730.443	1123.34	0.0656705	0.0656705
TI240292S001363	Ava_0747	CO2 hydration	14	25565.2	21712.4	24916.2	24064.6	2062.71	13740	24950.2	21155.3	19948.5	5701.7	2351.63	2470.27	2685.31	2502.4	169.147	2563.68	3674.44	0.0331024	0.0331024			TI240292S001363	Ava_0747	CO2 hydration	14	7931.36	5418.48	8439.64	7263.16	1617.63	7533.84	7942.61	7746.81	7741.09	204.448	1898.08	1778.63	1991.52	1889.41	106.708	1762.81	2747.25	0.0832478	0.0832478
TI240292S001364	Ava_0748	NADH dehydrogenase subunit M	14	23991.1	22308.6	25111.2	23803.6	1410.68	15507.4	23905.1	22577	20663.2	4514.14	1904.1	2254.21	2560.59	2239.63	328.489	2298.37	3417.67	0.0767246	0.0767246			TI240292S001364	Ava_0748	NADH dehydrogenase subunit M	14	6594.33	3982.14	6360.99	5645.82	1445.5	4275.7	6705.24	6018.94	5666.63	1252.5	1736.17	1607.82	1742.16	1695.38	75.8922	1580.66	2432.12	0.0664018	0.0664018
TI240292S001365	Ava_0749	NADH dehydrogenase subunit L	14	29169.2	26979.2	28717.2	28288.5	1156.24	21647	28896.3	32071	27538.1	5343.05	2289.11	2532.52	2853.13	2558.25	282.89	2623.32	3842.53	0.0598076	0.0598076			TI240292S001365	Ava_0749	NADH dehydrogenase subunit L	14	4940.54	3408.21	5620.62	4656.46	1133.23	3286.59	4951.01	3843.39	4026.99	847.262	1406.95	1410.84	1461.2	1426.33	30.2631	1327.91	2042.17	0.065268	0.065268
TI240292S001366	Ava_0750	SWIM Zn-finger	15	1171.94	1094.31	1176.72	1147.66	46.2608	867.533	1279.28	1119.53	1088.78	207.591	714.159	627.276	685.42	675.618	44.2631	692.131	963.442	-0.00696605	0.00696605			TI240292S001366	Ava_0750	SWIM Zn-finger	15	1266.8	1122.03	1169.36	1186.06	73.8202	891.629	630.996	651.271	724.632	144.979	661.384	612.466	639.213	637.687	24.4945	594.308	903.238	0.0497153	0.0497153
TI240292S001367	Ava_0751	hypothetical protein	16	780.349	655.571	765.664	733.861	68.1974	594.93	837.893	511.273	648.032	169.661	1329.74	910.948	981.387	1074.02	224.238	1103.66	1472.05	-0.0830633	0.0830633			TI240292S001367	Ava_0751	hypothetical protein	16	1256.51	1190.55	1393.47	1280.18	103.508	1849.14	1099.78	1079.13	1342.68	438.726	1279.98	1307	1322.15	1303.04	21.3615	1212.78	1856.47	0.0589148	0.0589148
TI240292S001368	Ava_0752	sporulation-control protein Spo0M-like	15	48.2851	46.5407	47.3026	47.3762	0.874483	42.6916	41.3653	42.4596	42.1722	0.708312	192.279	154.669	159.762	168.904	20.4032	173.237	233.385	-0.0577361	0.0577361			TI240292S001368	Ava_0752	sporulation-control protein Spo0M-like	15	60.5198	63.4906	75.571	66.5272	7.97186	98.9847	105.94	67.8556	90.9267	20.2806	255.881	255.621	272.38	261.294	9.60193	243.495	377.568	0.0765046	0.0765046
TI240292S001369	Ava_0753	Pentapeptide repeat	15	1662.37	1621.95	1532.81	1605.71	66.2886	1473.24	1485.85	1922.86	1627.32	256.026	1449.03	1995.9	1973.41	1806.11	309.445	1854.46	2692.98	0.0441698	0.0441698			TI240292S001369	Ava_0753	Pentapeptide repeat	15	1425.55	1434.37	1418.56	1426.16	7.92241	1470.87	2158.93	2015.36	1881.72	362.973	1873.65	1915.4	1955.97	1915.01	41.1629	1782.9	2737.66	0.0632173	0.0632173
TI240292S001370	Ava_0754	methionine aminopeptidase	4	7892.52	8831.92	8256.87	8327.1	473.621	5760.01	7857.02	8924.97	7514	1610.12	2135.94	2947.31	3113.71	2732.32	523.142	2806.67	4175.46	0.0735342	0.0735342			TI240292S001370	Ava_0754	methionine aminopeptidase	4	2606.76	2956.7	2424.95	2662.81	270.268	3029.01	3716.34	3403.78	3383.04	344.136	2425.23	2140.19	2364.73	2310.05	150.178	2156.38	3309.2	0.0629585	0.0629585
TI240292S001371	Ava_0755	Homoserine dehydrogenase, NAD-binding	15	357.084	369.767	347.995	358.282	10.9352	286.304	345.632	356.409	329.448	37.7504	69.2328	83.2065	81.2962	77.9118	7.5767	79.8705	112.857	0.0126323	0.0126323			TI240292S001371	Ava_0755	Homoserine dehydrogenase, NAD-binding	15	191.455	216.779	194.129	200.788	13.9134	149.775	196.715	178.868	175.119	23.6933	74.034	67.3595	77.2629	72.8855	5.05064	68.0548	106.336	0.0865947	0.0865947
TI240292S001372	Ava_0756	Ferredoxin (2Fe-2S)	3	2526.69	2319.97	2671.02	2505.89	176.446	2020.29	3043.62	2124.73	2396.21	563.097	1306.76	933.568	1117.02	1119.12	186.604	1148.96	1592.16	-0.0200609	0.0200609			TI240292S001372	Ava_0756	Ferredoxin (2Fe-2S)	3	1709.29	1787.77	1885.8	1794.29	88.4366	2587.71	1791.97	1541.77	1973.82	546.165	856.803	945.301	815.384	872.496	66.3647	815.003	1196.04	0.000318954	0.000318954
TI240292S001373	Ava_0757	amidase enhancer	15	639.756	534.992	623.35	599.366	56.3503	423.384	643.279	557.901	541.521	110.859	112.946	125.62	127.778	122.115	8.01368	125.1	176.928	0.0151391	0.0151391			TI240292S001373	Ava_0757	amidase enhancer	15	288.078	276.435	256.72	273.744	15.851	208.292	256.233	230.007	231.511	24.0059	100.112	87.6624	104.953	97.5759	8.92007	91.2309	143.582	0.0955714	0.0955714
																									TI240292S001374	Ava_0758	ParB-like nuclease	6	1492.87	1991.56	1510.42	1664.95	282.988	2782.23	2524.47	2280.14	2528.95	251.074	2940.93	2479.84	2804.01	2741.59	236.798	2562.53	3928.72	0.0614635	0.0614635
																									TI240292S001375	Ava_0759	Ferritin and Dps	15	2294.53	3423.02	2223.38	2646.98	673.016	3399.55	3224.43	3427.8	3350.59	110.166	3207.76	2547.56	3235.55	2996.96	389.436	2808.61	4427.44	0.0964306	0.0964306
TI240292S001376	Ava_0760	hypothetical protein	16	56.4772	71.7194	59.8907	62.6958	7.99889	98.826	65.9706	77.3376	80.7114	16.6855	186.504	192.175	174.502	184.394	9.02353	188.834	254.035	-0.0564144	0.0564144			TI240292S001376	Ava_0760	hypothetical protein	16	198.05	234.396	197.205	209.883	21.2324	219.662	207.514	276.907	234.694	37.0582	177.252	139.832	178.016	165.033	21.8285	154.683	243.725	0.0957324	0.0957324
TI240292S001379	Ava_0763	Small GTP-binding protein domain	15	21255.3	18770.9	22403.4	20809.9	1856.8	16456.6	22532.7	20175.8	19721.7	3063.41	4543.75	5135.07	5219.84	4966.22	368.317	5088.54	7214.27	0.0181994	0.0181994			TI240292S001379	Ava_0763	Small GTP-binding protein domain	15	11135.4	10592.7	9571.03	10433	794.305	6602.07	9068.22	7554.32	7741.54	1243.69	3516.95	3616.91	3223.68	3452.51	204.382	3221.72	4727.97	0.000415462	0.000415462
TI240292S001380	Ava_0764	hypothetical protein	16	139.185	93.1461	136.969	123.1	25.9646	88.8415	208.584	121.258	139.561	61.9342	40.7966	35.3836	38.7537	38.3113	2.7335	39.2526	54.5626	-0.00914449	0.00914449			TI240292S001380	Ava_0764	hypothetical protein	16	111.156	94.0993	87.0937	97.4498	12.3762	100.991	74.7447	55.8822	77.2061	22.655	34.6487	39.6884	36.4735	36.9369	2.55163	34.4883	51.9727	0.0381966	0.0381966
TI240292S001382	Ava_0766	Prevent-host-death protein	15	190.765	144.45	188.812	174.676	26.1946	103.862	235.723	139.835	159.807	68.1616	90.8411	76.9385	82.0284	83.2693	7.03389	85.3393	117.098	-0.0282742	0.0282742			TI240292S001382	Ava_0766	Prevent-host-death protein	15	183.602	185.293	158.837	175.911	14.8105	132.23	125.494	195.543	151.089	38.6453	100.765	104.123	91.5222	98.8035	6.52558	92.2368	134.837	-0.00530018	0.00530018
TI240292S001383	Ava_0767	PilT protein-like	15	64.3455	45.8678	58.3285	56.1806	9.42427	42.0209	74.7499	55.3203	57.3637	16.4599	43.8787	38.992	44.336	42.4023	2.96216	43.4427	61.4199	0.014545	0.014545			TI240292S001383	Ava_0767	PilT protein-like	15	72.2041	51.2751	60.9661	61.4818	10.474	55.2756	44.6062	49.712	49.8646	5.33634	47.2339	48.1497	42.4166	45.9334	3.07984	42.8832	62.5982	-0.00745312	0.00745312
TI240292S001384	Ava_0768	hypothetical protein	16	209.697	227.821	218.609	218.709	9.06225	128.802	242.659	191.003	187.488	57.0099	114.25	94.1764	83.9732	97.4665	15.4042	100.047	129.57	-0.124056	0.124056			TI240292S001384	Ava_0768	hypothetical protein	16	135.2	188.803	124.059	149.354	34.6146	136.047	85.6174	156.652	126.106	36.5459	100.849	83.5628	73.6441	86.0185	13.7675	80.7593	114.071	-0.0623751	0.0623751
TI240292S001386	Ava_0770	hypothetical protein	16	253.976	269.391	251.015	258.127	9.8662	189.261	322.018	212.816	241.365	70.8336	235.001	171.433	210.097	205.51	32.0312	210.942	295.637	-0.00285774	0.00285774			TI240292S001386	Ava_0770	hypothetical protein	16	272.024	268.562	287.212	275.933	9.92005	320.071	300.366	298.006	306.148	12.1155	247.094	241.985	244.786	244.622	2.55853	227.594	346.073	0.0496776	0.0496776
TI240292S001387	Ava_0771	UspA	15	76.7929	49.8008	72.1351	66.2429	14.4285	81.6897	83.518	49.5349	71.5809	19.1142	84.3013	52.1432	72.5438	69.6628	16.2714	71.623	101.884	0.00903779	0.00903779
TI240292S001388	Ava_0772	phosphoglycerate kinase	7	4948.7	3722.68	5335.28	4668.89	841.927	3104.54	6188.13	4466.11	4586.26	1545.3	1169.5	1233.4	1335.7	1246.2	83.8331	1276.71	1828.7	0.0322584	0.0322584			TI240292S001388	Ava_0772	phosphoglycerate kinase	7	1116.62	868.684	1303.28	1096.19	218.016	1349.2	1667.86	1273.58	1430.21	209.25	1048.66	1009.05	994.54	1017.42	28.0145	947.58	1423.04	0.0329998	0.0329998
TI240292S001389	Ava_0773	NUDIX hydrolase	8	2305.43	2698.82	2401.34	2468.53	205.121	1711.36	2164.56	2671.48	2182.47	480.312	570.41	642.892	699.616	637.639	64.7631	653.73	948.81	0.0483619	0.0483619			TI240292S001389	Ava_0773	NUDIX hydrolase	8	453.764	475.899	460.06	463.241	11.4053	452.69	555.815	639.044	549.183	93.3537	504.762	407.874	529.435	480.69	64.2566	450.583	717.979	0.109825	0.109825
TI240292S001391	Ava_0775	hypothetical protein	16	634.236	626.168	623.589	627.998	5.55451	551.028	629.158	676.752	618.979	63.4768	533.756	590.447	560.988	561.73	28.3529	575.274	794.388	-0.0179829	0.0179829			TI240292S001391	Ava_0775	hypothetical protein	16	1023.87	1199.88	683.675	969.145	262.421	1028.56	874.027	963.395	955.328	77.5834	509.011	465.789	526.892	500.564	31.4151	467.203	727.439	0.0820546	0.0820546
TI240292S001393	Ava_0777	hypothetical protein	16	310.326	257.651	322.986	296.988	34.6498	212.617	436.686	311.59	320.298	112.288	173.658	153.686	158.886	162.077	10.361	166.032	227.202	-0.0314553	0.0314553			TI240292S001393	Ava_0777	hypothetical protein	16	229.899	176.57	253.958	220.142	39.606	242.54	185.806	111.913	180.086	65.5012	175.101	163.194	173.713	170.669	6.51124	159.057	243.611	0.0601609	0.0601609
TI240292S001394	Ava_0778	Glycosyl transferase, family 2	15	297.592	304.775	287.099	296.488	8.88985	249.465	304.286	290.349	281.366	28.4929	211.875	232.704	187.244	210.608	22.7561	215.952	282.726	-0.10154	0.10154			TI240292S001394	Ava_0778	Glycosyl transferase, family 2	15	276.561	253.823	288.526	272.97	17.6278	210.6	177.73	264.297	217.542	43.6991	184.811	239.258	193.809	205.959	29.1863	193.153	284.312	0.00230902	0.00230902
TI240292S001395	Ava_0779	hypothetical protein	16	1877.06	2026.38	1879.35	1927.6	85.5564	1494.86	1728.37	1912.43	1711.89	209.268	1375.94	1740.18	1751.35	1622.49	213.591	1664.51	2396.94	0.0362308	0.0362308			TI240292S001395	Ava_0779	hypothetical protein	16	964.017	803.493	937.405	901.638	86.0316	771.007	993.016	867.58	877.201	111.317	1727.95	1626.24	1808.97	1721.05	91.564	1605.42	2498.56	0.0814696	0.0814696
TI240292S001396	Ava_0780	S-adenosylmethionine synthetase	15	1909.05	1400.51	2110.8	1806.79	366.021	1940.85	2488.81	1593.11	2007.59	451.568	1805.47	1958.85	2050.35	1938.22	123.735	1985.53	2824.18	0.0229542	0.0229542			TI240292S001396	Ava_0780	S-adenosylmethionine synthetase	15	2694.22	2253.73	2828.57	2592.17	300.699	2068.04	2701.01	1973.77	2247.61	395.477	2866.06	2993.67	2692.02	2850.58	151.418	2659.04	3923.74	0.00840498	0.00840498
																									TI240292S001397	Ava_0781	phosphoribulokinase	14	3927.84	2472.15	4073.69	3491.23	885.553	3549.86	3719.06	2519.04	3262.66	649.52	2266.77	2307.29	2078.88	2217.65	121.873	2068.87	3042.13	0.00329101	0.00329101
TI240292S001398	Ava_0782	ferredoxin-NADP+ reductase	3	12881.8	9334.45	13179.2	11798.5	2139.08	6880.67	14264.5	8898.72	10014.6	3816.33	4371.59	4512.66	4832.46	4572.24	236.138	4682.59	6656.86	0.0225129	0.0225129			TI240292S001398	Ava_0782	ferredoxin-NADP+ reductase	3	4656.03	3649.87	4702.59	4336.16	594.799	5369.58	7908.73	6243.57	6507.29	1289.96	5377.7	5145.83	5218.12	5247.22	118.643	4885.58	7401.09	0.044932	0.044932
TI240292S001399	Ava_0783	homoserine dehydrogenase	8	2028.91	1839.97	1841.98	1903.62	108.511	1786.15	2267.49	1802.82	1952.15	273.218	1080.01	976.016	1014.98	1023.67	52.5388	1048.37	1442.52	-0.0231447	0.0231447			TI240292S001399	Ava_0783	homoserine dehydrogenase	8	1538.78	1403.1	1950.74	1630.87	285.201	1535.06	1391.81	1060.87	1329.25	243.204	873.284	827.07	912.798	871.051	42.9075	812.332	1262.45	0.0795807	0.0795807
TI240292S001400	Ava_0784	hypothetical protein	16	15008.2	16663.4	15129.3	15600.3	922.688	11906.6	18447.3	15804	15386	3290.3	8167.86	5944.26	6509.76	6873.96	1155.68	7057.48	9537.5	-0.057429	0.057429
TI240292S001401	Ava_0785	hypothetical protein	16	573.272	505.404	581.149	553.275	41.6443	384.476	698.907	562.566	548.65	157.677	564.377	493.919	483.066	513.787	44.1469	526.576	706.597	-0.0615769	0.0615769			TI240292S001401	Ava_0785	hypothetical protein	16	389.257	446.239	459.964	431.82	37.4943	472.127	335.932	280.961	363.007	98.4168	505.249	538.051	523.957	522.419	16.4552	486.676	740.083	0.0503734	0.0503734
TI240292S001402	Ava_0786	hypothetical protein	16	1667.38	1261.2	1589.82	1506.13	215.637	1058.4	1512.37	1129.57	1233.44	244.16	1013.88	1023.6	1061.39	1032.95	25.0986	1057.26	1481.27	0.00278359	0.00278359			TI240292S001402	Ava_0786	hypothetical protein	16	1193.49	830.7	1134.73	1052.97	194.722	790.913	829.605	628.902	749.807	106.479	1346.19	1311.11	1310.98	1322.76	20.2903	1231.05	1862.46	0.0429173	0.0429173
																									TI240292S001403	Ava_0787	Peptidase M15D, vanX D-ala-D-ala dipeptidase	15	500.82	559.896	580.454	547.057	41.3401	372.724	315.547	324.797	337.689	30.6916	1785.48	1963.36	1726.33	1825.05	123.373	1703.92	2515.2	0.00890932	0.00890932
																									TI240292S001404	Ava_0788	TspO and MBR related proteins	15	5639.26	5722.51	6642.79	6001.52	556.917	5869.11	4048.85	4576.96	4831.64	936.473	14450.1	14132.1	14161.5	14247.9	175.691	13257.6	20089.3	0.0449924	0.0449924
																									TI240292S001405	Ava_0789	TspO and MBR related proteins	15	3406.89	3395.83	4185.68	3662.8	452.861	2873.88	1769	1813.01	2151.96	625.589	5278.29	5270.31	5036.35	5194.98	137.438	4838.07	7236.82	0.0273982	0.0273982
																									TI240292S001406	Ava_0790	hypothetical protein	16	5110.26	4668.61	6708.91	5495.93	1073.44	6775.31	4407.66	4646.03	5276.33	1303.61	8622.03	9486.43	8422.28	8843.58	565.612	8254.78	12225.5	0.0137014	0.0137014
																									TI240292S001407	Ava_0791	Response regulator receiver domain protein (CheY)	13	2827.02	2311.79	3372.14	2836.99	530.245	3775.61	3325.71	3366.67	3489.33	248.768	11286.2	12204.6	12165.1	11885.3	519.192	11080.4	17015.3	0.0637534	0.0637534
																									TI240292S001408	Ava_0792	Periplasmic Sensor Signal Transduction Histidine Kinase	13	1944.12	1645.72	2187.27	1925.7	271.247	2102.9	2517.01	2538.71	2386.2	245.592	6011.13	5963.98	5964.71	5979.94	27.0141	5561.68	8446.2	0.0477176	0.0477176
TI240292S001409	Ava_0793	UDP-N-acetylmuramoyl-L-alanyl-D-glutamatesynthetase	9	286.282	277.112	247.797	270.397	20.1017	235.811	246.682	343.906	275.466	59.5193	465.45	579.773	599.394	548.205	72.3371	562.406	815.497	0.0453565	0.0453565
TI240292S001410	Ava_0794	glycyl-tRNA synthetase beta subunit	4	2272.45	2603.36	2332.09	2402.63	176.374	2223.22	1751.53	2573.55	2182.76	412.499	435.082	568.512	614.569	539.388	93.2207	553.844	822.997	0.0737845	0.0737845			TI240292S001410	Ava_0794	glycyl-tRNA synthetase beta subunit	4	1063.06	1159.65	870.111	1030.94	147.417	591.17	968.31	864.89	808.123	194.873	330.397	322.891	371.443	341.577	26.1357	319.078	505.3	0.103633	0.103633
TI240292S001411	Ava_0795	Magnesium and cobalt transport protein CorA	11	172.465	209.936	186.908	189.77	18.899	151.309	142.465	206.057	166.61	34.4472	53.2088	59.9708	60.2478	57.8091	3.98642	59.2265	83.5918	0.012218	0.012218			TI240292S001411	Ava_0795	Magnesium and cobalt transport protein CorA	11	63.6415	64.9994	58.6671	62.436	3.33383	45.5074	58.3084	46.6948	50.1702	7.07284	65.0829	64.921	63.9725	64.6588	0.599832	60.1537	90.9593	0.0419837	0.0419837
TI240292S001412	Ava_0796	hypothetical protein	16	587.21	743.975	580.408	637.197	92.5343	532.793	524.242	732.008	596.348	117.563	236.366	186.597	202.602	208.522	25.4068	213.877	291.846	-0.038632	0.038632			TI240292S001412	Ava_0796	hypothetical protein	16	394.327	535.588	353.366	427.761	95.6012	279.532	177.746	169.702	208.993	61.2205	120.343	96.8458	121.926	113.038	14.0455	105.898	166.856	0.0960582	0.0960582
TI240292S001413	Ava_0797	Ribonuclease III	6	1138.51	1408.27	1138.53	1228.44	155.738	1378.35	889.126	1336.01	1201.16	271.059	1987.99	2226.55	2172.2	2128.91	125.03	2180.63	3044.07	-0.00276894	0.00276894			TI240292S001413	Ava_0797	Ribonuclease III	6	1467.26	1393.07	1432.69	1431.01	37.1249	973.623	1280.75	1049.81	1101.39	159.928	2476.73	2227.03	2402.07	2368.61	128.172	2209.59	3375.89	0.0570161	0.0570161
TI240292S001414	Ava_0798	Semialdehyde dehydrogenase, NAD - binding	15	107.905	132.652	106.161	115.573	14.8168	132.099	77.683	125.59	111.791	29.7169	83.352	89.8911	98.9433	90.7288	7.82933	92.9878	134.472	0.0442878	0.0442878
TI240292S001416	Ava_0800	transposase	6	425.986	508.438	442.326	458.916	43.6579	502.865	432.639	364.717	433.407	69.0768	3415.48	2677.52	2779.87	2957.62	399.804	3034.44	4078.61	-0.0624179	0.0624179			TI240292S001416	Ava_0800	transposase	6	988.343	1157.98	1241.92	1129.41	129.179	1567.21	1556.46	1536.09	1553.25	15.8029	4175.86	4339.05	4174.56	4229.83	94.5966	3938.25	5943.68	0.0397595	0.0397595
TI240292S001417	Ava_0801	Transposase, IS4	6	396.193	338.218	368.527	367.646	28.9975	502.867	413.27	246.858	387.665	129.911	3299.31	2475.52	2718.35	2831.06	423.306	2905.49	3947.59	-0.0474063	0.0474063			TI240292S001417	Ava_0801	Transposase, IS4	6	1240.27	1142.68	1543.45	1308.8	208.99	3013.7	2602.03	2728.56	2781.43	210.866	3617.78	3574.23	3603.46	3598.49	22.1968	3347.13	5092.6	0.0503328	0.0503328
TI240292S001418	Ava_0802	Histidine kinase, HAMP region	15	1132.16	991.688	1059.84	1061.23	70.2469	1324.41	970.064	1077.61	1124.03	181.677	15701.4	16014.4	14432.4	15382.8	837.79	15755	21109.8	-0.0626535	0.0626535			TI240292S001418	Ava_0802	Histidine kinase, HAMP region	15	2401.95	2542.43	2914.84	2619.74	265.044	10985.2	8298.03	9247.48	9510.24	1362.73	16342.8	14034.5	16103.3	15493.5	1269.2	14477.7	22382.5	0.0726279	0.0726279
																									TI240292S001419	Ava_0803	bifunctional deaminase-reductase-like	15	2841.45	2882.4	3286.14	3003.33	245.778	9759.82	7796.67	8946.75	8834.42	986.384	20851.9	18020.2	19474.1	19448.7	1415.98	18163.6	27559	0.0475539	0.0475539
TI240292S001420	Ava_0804	Protein of unknown function DUF482	16	85.1327	55.3956	72.2783	70.9355	14.9139	65.0874	101.633	69.2478	78.6562	20.0073	266.967	259.526	282.303	269.599	11.6138	276.055	390.529	0.0159977	0.0159977			TI240292S001420	Ava_0804	Protein of unknown function DUF482	16	126.683	89.636	143.245	119.855	27.4489	223.341	217.781	181.592	207.571	22.67	298.759	291.097	287.344	292.4	5.81801	272.203	409.997	0.0369292	0.0369292
TI240292S001421	Ava_0805	hypothetical protein	16	1048.71	816.53	1071.81	979.015	141.189	983.864	1076.93	838.583	966.458	120.121	1608.87	1876.08	2003.55	1829.5	201.418	1876.01	2720.63	0.0468783	0.0468783			TI240292S001421	Ava_0805	hypothetical protein	16	1589.03	1522.08	1789.12	1633.41	138.943	1152.68	1245.3	873.357	1090.44	193.623	2244.68	2236.6	2157.95	2213.08	47.9156	2060.43	3091.4	0.031544	0.031544
TI240292S001422	Ava_0806	Protein of unknown function DUF477	16	5281.57	5999.56	5461.11	5580.75	373.643	7213.5	5191.48	6218.99	6207.99	1011.05	4471.33	4602.97	4418.36	4497.56	95.0553	4603.09	6305.47	-0.0292965	0.0292965			TI240292S001422	Ava_0806	Protein of unknown function DUF477	16	9766.95	12696.4	8932.77	10465.4	1976.62	6142.87	5219.76	5032.24	5464.95	594.529	3146.85	3403.99	2954.67	3168.5	225.439	2958.83	4338.24	-0.00095911	0.00095911
																									TI240292S001423	Ava_0807	Transcriptional Regulator, LysR family	5	1360.92	1754.42	1589.54	1568.29	197.61	2202.08	1264.09	1404.3	1623.49	505.952	2794.08	3070.14	2883.11	2915.78	140.903	2719.06	4102.92	0.0399827	0.0399827
																									TI240292S001425	Ava_0809	HAD-superfamily hydrolase, subfamily IA, variant 1	15	3161.11	4019.77	3505.17	3562.02	432.145	2606.39	1969.05	2083.67	2219.7	339.747	10659	11288	10839.9	10929	323.778	10180.1	15396.5	0.0428562	0.0428562
TI240292S001426	Ava_0810	FAD-dependent pyridine nucleotide-disulphide oxidoreductase	3	2730.44	2622.51	2565.2	2639.38	83.9041	2450.94	2661.27	2510.28	2540.83	108.441	5100.51	5223.55	4755.71	5026.59	242.523	5147.54	6924.03	-0.0565899	0.0565899			TI240292S001426	Ava_0810	FAD-dependent pyridine nucleotide-disulphide oxidoreductase	3	4685.35	4203.04	4943.35	4610.58	375.773	4649.47	3470.6	3336.17	3818.75	722.563	4971.31	5688.34	5643.14	5434.26	401.566	5075.51	7844.59	0.0723599	0.0723599
																									TI240292S001427	Ava_0811	GCN5-related N-acetyltransferase	15	1436.03	1385.7	2019.54	1613.76	352.317	1326.49	1010.47	974.8	1103.92	193.575	2595.89	2862.55	2799.63	2752.69	139.389	2567.34	3928.7	0.0591271	0.0591271
TI240292S001429	Ava_0813	Heat shock protein DnaJ-like	15	93.5769	90.3689	108.244	97.3966	9.52994	74.9875	87.2219	73.483	78.5642	7.53547	59.3393	43.2692	56.4468	53.0185	8.56604	54.4263	77.9139	0.0259315	0.0259315
TI240292S001430	Ava_0814	Peptidase S41	15	82.826	105.762	100.097	96.2282	11.9474	85.8197	88.3196	90.9852	88.3748	2.58319	89.1036	80.8443	80.1546	83.3675	4.97954	85.3945	115.757	-0.0452664	0.0452664			TI240292S001430	Ava_0814	Peptidase S41	15	170.078	234.52	133.085	179.228	51.333	111.478	97.2524	120.338	109.69	11.6464	120.141	130.169	118.301	122.871	6.3877	114.607	170.684	0.0216446	0.0216446
TI240292S001431	Ava_0815	hypothetical protein	16	493.069	440.35	479.306	470.908	27.3444	274.704	492.926	436.991	401.54	113.348	285.283	263.316	261.071	269.89	13.3783	276.392	375.736	-0.0407756	0.0407756
TI240292S001433	Ava_0817	Histidine triad (HIT) protein	15	609.851	555.826	602.073	589.25	29.2062	449.796	551.946	495.336	499.026	51.1745	342.24	278.3	284.282	301.607	35.3154	309.321	415.97	-0.0601941	0.0601941			TI240292S001433	Ava_0817	Histidine triad (HIT) protein	15	462.3	537.221	518.142	505.888	38.9346	581.949	369.061	445.212	465.407	107.871	215.919	221.102	188.272	208.431	17.6498	194.798	281.427	-0.0231904	0.0231904
TI240292S001435	Ava_0819	Endonuclease V	6	1066.4	1128.75	1061.35	1085.5	37.5424	839.058	998.576	1079.83	972.489	122.49	274.898	247.799	274.414	265.704	15.508	272.156	382.285	0.00590755	0.00590755
TI240292S001436	Ava_0820	FHA domain containing protein	15	2243.44	3169.31	2216.21	2542.98	542.582	2948.35	1737.31	3198.97	2628.21	781.654	19349.3	19002.4	18261	18870.9	555.957	19317.2	26265.6	-0.0402112	0.0402112			TI240292S001436	Ava_0820	FHA domain containing protein	15	2905.78	4592.5	3231.59	3576.62	894.735	14190.7	9740.64	12666	12199.1	2261.49	16486.3	14174.8	16654.2	15771.8	1385.58	14743	22979	0.0831716	0.0831716
TI240292S001437	Ava_0821	FHA domain containing protein	15	433.524	537.512	441.654	470.897	57.8332	747.613	447.969	415.868	537.15	182.972	3762.41	3928.34	3966.19	3885.65	108.391	3977.4	5553.44	-0.00201829	0.00201829			TI240292S001437	Ava_0821	FHA domain containing protein	15	1145.5	1254.92	1457.87	1286.09	158.5	3876.89	4574.64	4408.32	4286.62	364.449	4611.52	3987.57	4152.24	4250.44	323.363	3970.36	5950.79	0.0305631	0.0305631
TI240292S001438	Ava_0822	hypothetical protein	16	137.212	125.386	140.166	134.255	7.82117	138.197	143.976	107.31	129.827	19.7134	223.747	129.936	147.211	166.965	49.9277	171.903	228.125	-0.108241	0.108241			TI240292S001438	Ava_0822	hypothetical protein	16	338.562	229.14	408.778	325.493	90.5292	560.662	313.237	339.602	404.501	135.881	207.394	179.258	192.537	193.063	14.0757	180.307	273.024	0.0447968	0.0447968
TI240292S001439	Ava_0823	Cyclopropane-fatty-acyl-phospholipid synthase	15	902.109	802.237	883.415	862.587	53.0937	684.369	838.566	831.959	784.964	87.1812	295.258	320.232	389.98	335.156	49.093	343.945	516.55	0.0891193	0.0891193			TI240292S001439	Ava_0823	Cyclopropane-fatty-acyl-phospholipid synthase	15	706.674	608.643	745.925	687.08	70.7073	667.1	737.503	724.868	709.824	37.5352	271.539	261.723	286.822	273.361	12.6481	254.887	396.425	0.0805563	0.0805563
TI240292S001440	Ava_0824	Transcriptional Regulator, LysR family	5	136.654	130.851	129.435	132.313	3.82545	152.043	171.293	135.152	152.829	18.083	181.494	176.268	177.224	178.329	2.78255	182.492	251.431	-0.0209489	0.0209489			TI240292S001440	Ava_0824	Transcriptional Regulator, LysR family	5	296.192	289.309	382.639	322.713	52.0108	446.744	402.351	390.785	413.293	29.5408	215.127	191.147	221.86	209.378	16.1435	195.593	305.486	0.0859838	0.0859838
TI240292S001441	Ava_0825	RecJ exonuclease	6	146.716	177.15	146.657	156.841	17.5879	178.469	144.166	164.965	162.534	17.2802	239.321	258.504	267.16	254.995	14.2476	261.173	369.594	0.0161987	0.0161987			TI240292S001441	Ava_0825	RecJ exonuclease	6	281.611	290.585	242.919	271.705	25.3302	351.376	309.523	417.031	359.31	54.1915	233.965	241.949	247.4	241.105	6.75744	224.562	345.52	0.0660993	0.0660993
TI240292S001442	Ava_0826	GCN5-related N-acetyltransferase	15	621.477	711.27	605.789	646.179	56.9135	844.437	567.226	675.317	695.66	139.721	1298.53	1320.76	1315.34	1311.54	11.5913	1341.96	1857.52	-0.014333	0.014333			TI240292S001442	Ava_0826	GCN5-related N-acetyltransferase	15	1842.71	1931.26	1759.85	1844.61	85.7215	1925.64	1569.5	1642.93	1712.69	188.037	1347.38	1258.4	1376.13	1327.31	61.3795	1237.6	1912.92	0.0724187	0.0724187
TI240292S001443	Ava_0827	hypothetical protein	16	106.226	85.7059	135.75	109.227	25.1568	161.524	117.13	95.9692	124.875	33.4565	428.19	374.142	377.196	393.176	30.3616	402.887	545.697	-0.0470793	0.0470793			TI240292S001443	Ava_0827	hypothetical protein	16	517.771	428.108	485.986	477.289	45.4598	399.58	307.715	237.71	315.002	81.1807	438.855	469.642	488.872	465.79	25.2301	434.52	675.717	0.0804373	0.0804373
TI240292S001444	Ava_0828	Putative diguanylate cyclase/phosphodiesterase (GGDEF & EAL domains) with Phytochrome (GAF) sensor	15	250.08	237.012	269.678	252.257	16.4412	215.362	249.962	256.89	240.738	22.2474	470.669	482.555	470.279	474.501	6.97757	485.568	668.103	-0.0228842	0.0228842			TI240292S001444	Ava_0828	Putative diguanylate cyclase/phosphodiesterase (GGDEF & EAL domains) with Phytochrome (GAF) sensor	15	241.858	215.449	241.073	232.793	15.026	399.861	392.339	434.051	408.75	22.2318	499.706	496.823	523.348	506.625	14.5538	471.884	728.543	0.0706397	0.0706397
TI240292S001445	Ava_0829	hypothetical protein	16	945.923	915.845	1013.94	958.568	50.2526	945.636	1110.88	898.43	984.983	111.558	456.415	361.202	429.607	415.741	49.0973	426.383	599.845	0.00537408	0.00537408			TI240292S001445	Ava_0829	hypothetical protein	16	1336.04	1536.92	1352.93	1408.63	111.421	878.761	802.138	703.871	794.923	87.6682	381.707	416.081	405.134	400.974	17.5609	373.82	570.283	0.0549107	0.0549107
TI240292S001446	Ava_0830	peptide deformylase	4	4995.42	4911.52	5190.71	5032.55	143.249	4976.16	5665.13	4858.98	5166.76	435.563	3072.54	3062.56	3209.61	3114.9	82.1704	3188.36	4473.36	0.00475175	0.00475175			TI240292S001446	Ava_0830	peptide deformylase	4	6053.26	7277.6	6091.28	6474.05	696.157	5373.91	4872.98	4362.66	4869.85	505.629	2792.33	2978.31	2659.64	2810.09	160.073	2621.89	3872.46	0.00975042	0.00975042
TI240292S001447	Ava_0831	hypothetical protein	16	1297.13	2178.48	1481.35	1652.32	464.882	1554.11	1148.57	1955.44	1552.71	403.435	526.664	680.107	590.766	599.179	77.0665	614.655	844.961	-0.028273	0.028273			TI240292S001447	Ava_0831	hypothetical protein	16	638.073	1037.02	575.867	750.32	250.23	728.188	698.788	636.386	687.787	46.879	538.105	429.002	533.61	500.239	61.7343	468.616	734.023	0.0885444	0.0885444
TI240292S001448	Ava_0832	hypothetical protein	16	342.949	555.155	351.113	416.406	120.23	294.197	311.946	438.487	348.21	78.6845	54.5139	46.1919	36.1282	45.6113	9.20655	46.8629	58.9101	-0.182222	0.182222			TI240292S001448	Ava_0832	hypothetical protein	16	54.9992	88.8391	39.9783	61.2722	25.0272	83.8781	91.5527	54.9609	76.7972	19.2962	28.6799	38.1562	36.8149	34.5503	5.12802	32.4152	50.748	0.0866984	0.0866984
TI240292S001450	Ava_0834	Photosystem II oxygen evolving complex protein PsbP	2	150.021	99.2681	157.929	135.739	31.8314	82.7939	203.222	126.361	137.459	60.9764	43.663	45.3992	43.3926	44.1516	1.08888	45.191	61.915	-0.0290465	0.0290465			TI240292S001450	Ava_0834	Photosystem II oxygen evolving complex protein PsbP	2	64.0381	53.1433	68.3868	61.8561	7.8525	65.2278	55.8462	42.0908	54.3882	11.6372	34.6576	39.7957	40.0668	38.1734	3.04778	35.6661	55.4242	0.0794003	0.0794003
TI240292S001451	Ava_0835	hypothetical protein	16	116.206	98.1962	94.8592	103.087	11.483	59.4676	111.197	94.3884	88.351	26.3878	127.741	122.343	105.661	118.582	11.5108	121.562	159.243	-0.0998576	0.0998576			TI240292S001451	Ava_0835	hypothetical protein	16	43.7922	43.3655	46.7612	44.6396	1.84966	57.185	47.6516	61.2908	55.3758	6.99729	113.552	129.876	118.764	120.731	8.3381	112.727	169.559	0.035601	0.035601
TI240292S001452	Ava_0836	Maf-like protein	15	143.613	132.686	139.285	138.528	5.5027	98.4815	152.2	125.768	125.483	26.8603	105.458	114.448	101.744	107.217	6.53193	109.826	147.952	-0.0546301	0.0546301			TI240292S001452	Ava_0836	Maf-like protein	15	57.9222	64.8183	71.2708	64.6704	6.6755	68.8326	65.0929	62.2852	65.4036	3.28471	114.872	132.41	131.087	126.123	9.76615	117.822	182.171	0.0728171	0.0728171
TI240292S001453	Ava_0837	UDP-3-O-[3-hydroxymyristoyl] glucosamine N-acyltransferase	9	850.685	749.689	873.185	824.52	65.7746	517.134	888.349	769.347	724.943	189.549	359.039	322.026	325.31	335.458	20.4874	343.625	467.738	-0.0391558	0.0391558			TI240292S001453	Ava_0837	UDP-3-O-[3-hydroxymyristoyl] glucosamine N-acyltransferase	9	291.54	285.808	295.255	290.868	4.75928	240.06	193.252	190.412	207.908	27.8807	192.099	193.693	190.971	192.254	1.36795	178.835	270.986	0.044782	0.044782
TI240292S001456	Ava_0840	Glycosyl transferase, family 2	15	158.438	156.874	160.263	158.525	1.69607	204.986	166.849	151.471	174.435	27.5523	207.269	224.077	193.358	208.234	15.382	213.362	284.58	-0.0702939	0.0702939			TI240292S001456	Ava_0840	Glycosyl transferase, family 2	15	496.494	520.423	506.953	507.957	11.9962	258.634	196.696	225.158	226.829	31.0028	292.565	323.284	308.981	308.277	15.3718	287.506	436.738	0.0491718	0.0491718
TI240292S001457	Ava_0841	Glycosyl transferase, family 2	15	59.6713	56.4404	56.3302	57.4806	1.89796	52.6335	55.0922	60.7553	56.1603	4.16489	146.838	137.902	128.496	137.745	9.1719	141.115	188.598	-0.0669104	0.0669104
TI240292S001458	Ava_0842	Glycosyl transferase, group 1	15	74.4984	57.683	71.6804	67.9539	9.00581	80.5271	71.0094	58.7622	70.0996	10.911	164.662	144.731	155.851	155.081	9.98752	158.868	220.09	-0.0137065	0.0137065			TI240292S001458	Ava_0842	Glycosyl transferase, group 1	15	221.815	213.257	230.53	221.867	8.63671	201.256	134.154	172.59	169.333	33.6695	173.962	185.024	196.349	185.112	11.1936	172.75	270.083	0.0873752	0.0873752
TI240292S001462	Ava_0846	Polysaccharide biosynthesis protein	9	166.719	153.677	165.233	161.876	7.13989	111.388	156.374	140.687	136.15	22.8336	39.8015	51.6582	37.816	43.0919	7.48478	44.2477	57.8185	-0.111239	0.111239
TI240292S001463	Ava_0847	Glycosyl transferase, group 1	15	522.062	472.135	537.775	510.657	34.2738	441.542	481.29	524.357	482.396	41.4188	75.8944	94.0414	80.8116	83.5825	9.38541	85.7113	116.639	-0.0420076	0.0420076			TI240292S001463	Ava_0847	Glycosyl transferase, group 1	15	312.485	226.169	315.798	284.817	50.8181	148.147	196.137	149.809	164.697	27.2399	80.1447	77.3834	62.0987	73.2089	9.72028	68.6198	96.4898	-0.0675834	0.0675834
TI240292S001464	Ava_0848	Glycosyl transferase, family 2	15	139.416	116.56	144.714	133.563	14.9618	90.1739	121.769	110.698	107.547	16.0313	24.7095	24.4922	26.8199	25.3406	1.28578	25.9517	36.9203	0.0235172	0.0235172			TI240292S001464	Ava_0848	Glycosyl transferase, family 2	15	47.9843	41.0414	41.2371	43.421	3.95318	30.6968	32.4855	29.1588	30.7804	1.66492	29.447	24.6603	24.2275	26.1116	2.89662	24.4425	35.7376	-0.00601555	0.00601555
TI240292S001465	Ava_0849	Glycosyl transferase, family 2	15	187.308	178.272	217.733	194.438	20.674	156.604	186.159	200.273	181.012	22.2846	27.7934	28.7902	29.3202	28.6346	0.775188	29.3102	40.9904	0.000242547	0.000242547			TI240292S001465	Ava_0849	Glycosyl transferase, family 2	15	80.8192	63.8101	70.0011	71.5435	8.60882	46.2605	46.8887	33.7255	42.2915	7.42508	30.3926	27.4648	26.2553	28.0376	2.1273	26.1898	38.4704	0.00170395	0.00170395
TI240292S001466	Ava_0850	Acyltransferase 3	15	134.428	144.864	132.129	137.14	6.78722	112.279	122.898	158.743	131.307	24.3465	22.5622	23.1817	22.676	22.8067	0.329745	23.3385	32.1629	-0.0205969	0.0205969			TI240292S001466	Ava_0850	Acyltransferase 3	15	54.8156	56.7259	47.2494	52.9303	5.01165	31.5035	31.4905	30.0332	31.0091	0.845136	22.5237	21.8132	23.4132	22.5834	0.801652	21.0434	32.5396	0.0728275	0.0728275
TI240292S001467	Ava_0851	O-antigen polymerase	9	452.937	443.134	451.368	449.146	5.26535	394.991	408.404	521.132	441.509	69.2807	75.0476	76.0939	82.9586	78.0333	4.29735	79.9226	113.973	0.0266374	0.0266374			TI240292S001467	Ava_0851	O-antigen polymerase	9	291.051	228.46	295.789	271.767	37.5795	184.726	162.682	152.034	166.481	16.6736	56.8729	54.8723	60.5398	57.4283	2.87429	53.5595	83.4946	0.0836013	0.0836013
TI240292S001468	Ava_0852	Lipopolysaccharide biosynthesis	9	2664.88	2773.63	2688.24	2708.92	57.2465	2315.19	2304	2850.71	2489.97	312.463	207.31	272.722	225.314	235.115	33.7895	241.267	327.395	-0.0487247	0.0487247			TI240292S001468	Ava_0852	Lipopolysaccharide biosynthesis	9	997.985	969.423	982.757	983.388	14.2912	382.893	537.473	564.572	494.979	98.0106	152.723	157.282	160.386	156.797	3.85455	146.008	224.329	0.0640922	0.0640922
TI240292S001469	Ava_0853	Glycosyl transferase, group 1	15	4099.32	3838.34	3935.95	3957.87	131.86	3038.93	3978.11	4240.54	3752.53	631.767	292.155	367.698	371.371	343.742	44.7127	352.631	508.01	0.0368885	0.0368885			TI240292S001469	Ava_0853	Glycosyl transferase, group 1	15	1182.11	1041.55	1175.92	1133.19	79.4244	494.267	595.173	637.715	575.719	73.6763	162.586	186.691	184.52	177.932	13.3347	166.196	256.681	0.0713864	0.0713864
TI240292S001470	Ava_0854	Glycosyl transferase, group 1	15	1678.55	1463.13	1576.05	1572.58	107.75	1092.78	1771.86	1553.9	1472.85	346.721	933.057	754.962	741.522	809.847	106.915	830.825	1103.24	-0.0809471	0.0809471			TI240292S001470	Ava_0854	Glycosyl transferase, group 1	15	664.376	546.612	639.061	616.683	61.9898	569.547	449.332	349.545	456.141	110.159	898.625	918.641	867.874	895.046	25.5719	833.662	1246.98	0.0274361	0.0274361
TI240292S001471	Ava_0855	histidinol dehydrogenase	8	236.712	239.883	282.983	253.193	25.848	207.775	289.363	280.902	259.346	44.8619	155.284	182.071	184.949	174.101	16.3598	178.465	254.529	0.0254709	0.0254709			TI240292S001471	Ava_0855	histidinol dehydrogenase	8	172.367	141.264	203.542	172.391	31.139	163.167	178.063	206.816	182.682	22.1878	163.18	174.091	153.159	163.477	10.4693	152.593	224.258	0.00252251	0.00252251
TI240292S001472	Ava_0856	DNA mismatch repair protein	6	519.693	612.635	519.741	550.69	53.6465	620.413	423.426	565.358	536.399	101.637	923.192	1135.82	1017.24	1025.42	106.55	1051.35	1448.31	-0.0235494	0.0235494			TI240292S001472	Ava_0856	DNA mismatch repair protein	6	657.412	514.356	817.142	662.97	151.469	678.307	1020.42	714.814	804.515	187.871	1128.59	1108.78	1255.57	1164.31	79.6481	1087.09	1714.18	0.0982871	0.0982871
TI240292S001473	Ava_0857	putative phosphate transport system substrate-binding protein	11	9620.68	11755.8	10111.4	10496	1118.31	8215.57	8551.69	11659.7	9475.67	1898.92	2279.44	2836.18	3182.12	2765.91	455.424	2839.55	4240.7	0.0807816	0.0807816			TI240292S001473	Ava_0857	putative phosphate transport system substrate-binding protein	11	2924.98	2041.09	2544.42	2503.5	443.36	1441.27	2770.82	2487.76	2233.28	700.354	1464.85	1323.55	1521.35	1436.58	101.887	1341.5	2094.91	0.0858513	0.0858513
TI240292S001475	Ava_0859	Protein of unknown function DUF990	16	310.919	307.091	322.547	313.519	8.0495	293.413	367.506	371.007	343.975	43.8232	426.529	352.929	341.406	373.621	46.1802	383.231	508.216	-0.0822975	0.0822975			TI240292S001475	Ava_0859	Protein of unknown function DUF990	16	437.947	378.855	415.466	410.756	29.8264	435.355	266.661	341.031	347.682	84.5434	306.456	319.879	325.727	317.354	9.88063	295.635	454.873	0.0661546	0.0661546
TI240292S001476	Ava_0860	DoxX	15	889.87	954.916	911.735	918.84	33.1	707.897	870.057	940.354	839.436	119.216	264.293	278.35	303.803	282.149	20.0273	289.079	415.097	0.0354725	0.0354725
TI240292S001477	Ava_0861	3-deoxy-7-phosphoheptulonate synthase	9	825.564	812.532	763.026	800.374	32.9943	1034.69	631.841	934.167	866.9	209.68	251.599	412.896	394.667	353.054	88.3337	363.118	536.854	0.0587669	0.0587669			TI240292S001477	Ava_0861	3-deoxy-7-phosphoheptulonate synthase	9	1017.53	1246.75	1014.53	1092.94	133.218	427	662.496	435.925	508.474	133.461	354.108	384.003	337.571	358.56	23.5339	334.722	493.025	0.00577957	0.00577957
TI240292S001479	Ava_0863	hypothetical protein	16	272.54	301.086	273.676	282.434	16.1629	224.017	269.973	284.997	259.662	31.7704	847.949	611.198	558.94	672.696	154.006	691.556	888.06	-0.149332	0.149332			TI240292S001479	Ava_0863	hypothetical protein	16	379.926	376.85	383.133	379.97	3.14188	395.835	311.87	313.748	340.484	47.9441	770.272	929.132	818.5	839.301	81.4473	784.992	1175.16	0.0285136	0.0285136
TI240292S001481	Ava_0865	hypothetical protein	16	193.275	205.67	199.993	199.646	6.20489	176.704	196.847	197.93	190.494	11.9547	91.4168	85.4557	94.8394	90.5707	4.74871	92.7582	131.225	0.0158594	0.0158594			TI240292S001481	Ava_0865	hypothetical protein	16	167.681	166.515	180.803	171.667	7.93416	146.808	142.97	104.632	131.47	23.3215	101.819	90.3188	89.2918	93.8098	6.95497	87.618	129.698	0.0129052	0.0129052
TI240292S001483	Ava_0867	Monooxygenase, FAD-binding	15	150.802	139.049	148.703	146.185	6.26809	159.363	148.684	169.77	159.272	10.5432	202.244	253.168	258.98	238.131	31.2142	244.295	353.202	0.041579	0.041579			TI240292S001483	Ava_0867	Monooxygenase, FAD-binding	15	188.395	203.265	198.271	196.644	7.5671	82.1509	86.2052	53.2901	73.8821	17.948	222.023	281.711	245.132	249.622	30.0963	233.802	351.151	0.0322652	0.0322652
																									TI240292S001486	Ava_0870	hypothetical protein	16	63333.8	60670.4	58600.3	60868.2	2372.91	56614.9	59142.9	58147.5	57968.5	1273.47	56583.2	55217.6	55217.7	55672.8	788.393	51809.2	78416	0.0434661	0.0434661

TI240292S001488	Ava_0872	hypothetical protein	16	1738.6	1778.35	1678.25	1731.73	50.4021	2033.23	1639.53	1710.59	1794.45	209.818	1451.58	1526.87	1565.04	1514.5	57.7288	1550.6	2178.62	0.00662658	0.00662658			TI240292S001488	Ava_0872	hypothetical protein	16	2809.96	2390.53	2847.91	2682.8	253.822	1590.71	2353.58	2110.54	2018.28	389.711	1665.27	1921.33	1806.92	1797.84	128.267	1678.89	2552.18	0.0501636	0.0501636
TI240292S001489	Ava_0873	Histidine Kinase	13	171.327	151.977	146.895	156.733	12.8915	116.93	146.72	149.603	137.751	18.0887	438.053	383.34	363.678	395.024	38.5394	404.957	538.322	-0.0766814	0.0766814			TI240292S001489	Ava_0873	Histidine Kinase	13	97.8907	116.597	113.309	109.265	9.98702	158.024	148.258	123.818	143.366	17.6195	554.847	608.081	514.967	559.298	46.7167	522.68	761.701	-0.0101261	0.0101261
TI240292S001490	Ava_0874	Nitrate transport permease	11	2604.94	3528.33	2619.6	2917.62	528.94	2742.02	2152.96	3089.34	2661.44	473.364	5509.51	5950.61	5468.66	5642.92	267.243	5778.59	7862.58	-0.0394187	0.0394187			TI240292S001490	Ava_0874	Nitrate transport permease	11	2416.53	2277.14	2411.49	2368.39	79.0587	3581.1	3446.68	4528.16	3851.98	589.437	5322.97	5372.63	5668.07	5454.56	186.569	5082.21	7868.55	0.0744565	0.0744565
TI240292S001491	Ava_0875	Twin-arginine translocation pathway signal	11	425.928	748.802	481.11	551.947	172.7	639.256	313.718	702.438	551.804	208.594	241.716	308.639	289.373	279.91	34.4505	287.105	404.07	0.0056116	0.0056116			TI240292S001491	Ava_0875	Twin-arginine translocation pathway signal	11	413.99	485.007	348.35	415.782	68.3456	299.896	383.568	382.951	355.472	48.1306	276.112	240.682	251.727	256.174	18.1287	239.216	359.611	0.034789	0.034789
																									TI240292S001492	Ava_0876	Nitrate transport ATP-binding subunits C and D	11	5402.27	7954.97	5923.66	6426.97	1348.73	2321.59	2035.52	2046.11	2134.41	162.191	7437.27	8338.18	7115	7630.15	633.989	7130.4	10452	-0.00147293	0.00147293
TI240292S001493	Ava_0877	hypothetical protein	16	344.224	365.024	327.556	345.601	18.7717	508.508	326.468	383.424	406.134	93.1204	1308.85	1229.18	1264.54	1267.52	39.918	1297.55	1790.88	-0.0184351	0.0184351			TI240292S001493	Ava_0877	hypothetical protein	16	839.417	1177.38	987.388	1001.4	169.419	473.157	372.666	265.757	370.527	103.716	1548.72	1941.99	1618.99	1703.23	209.731	1595.54	2359.27	0.00994246	0.00994246
TI240292S001495	Ava_0879	hypothetical protein	16	106.75	87.1522	118.125	104.009	15.6674	71.484	124.837	82.8004	93.0406	28.1122	119.418	70.4936	88.4684	92.7932	24.7471	95.4719	130.574	-0.0536364	0.0536364
TI240292S001497	Ava_0881	Small GTP-binding protein domain	15	39.5786	43.2747	38.6234	40.4922	2.45657	36.8691	36.4758	46.7642	40.0363	5.82978	56.0087	50.9403	45.2398	50.7296	5.38755	52.0149	68.1847	-0.0993644	0.0993644			TI240292S001497	Ava_0881	Small GTP-binding protein domain	15	35.2675	35.2298	33.9734	34.8236	0.736493	31.4897	34.5997	30.5831	32.2241	2.10661	46.6059	48.0713	49.4689	48.0487	1.43163	44.7567	68.9776	0.0683148	0.0683148
TI240292S001498	Ava_0882	hypothetical protein	16	93.8559	118.203	94.0505	102.037	14.001	105.732	80.9333	127.055	104.573	23.0826	108.893	118.563	111.692	113.049	4.97596	115.759	158.997	-0.0255775	0.0255775			TI240292S001498	Ava_0882	hypothetical protein	16	113.427	164.2	86.7381	121.455	39.3503	75.5358	58.5309	47.8952	60.654	13.9421	86.4172	91.1429	86.8751	88.1451	2.60625	82.1048	123.789	0.0385357	0.0385357
TI240292S001499	Ava_0883	TRAP dicarboxylate transporter- DctP subunit	11	303.694	296.329	311.023	303.682	7.34728	215.327	323.473	287.116	275.305	55.0321	115.943	113.301	120.464	116.569	3.62229	119.33	167.67	0.00676269	0.00676269			TI240292S001499	Ava_0883	TRAP dicarboxylate transporter- DctP subunit	11	143.089	141.502	96.141	126.911	26.6593	104.219	90.506	128.424	107.716	19.1993	115.426	130.531	134.663	126.873	10.1267	118.54	185.293	0.0870121	0.0870121
TI240292S001500	Ava_0884	TRAP dicarboxylate transporter, DctM subunit	11	458.407	515.266	459.167	477.613	32.6105	404.652	418.404	684.946	502.667	158.008	334.14	345.004	297.547	325.564	24.8641	333.599	441.751	-0.0816117	0.0816117			TI240292S001500	Ava_0884	TRAP dicarboxylate transporter, DctM subunit	11	101.045	75.5456	111.133	95.9078	18.3413	117.806	118.816	100.594	112.405	10.2415	265.637	284.621	291.176	280.478	13.2642	261.539	404.509	0.0732662	0.0732662
TI240292S001501	Ava_0885	Tripartite ATP-independent periplasmic transporter, DctQ component	11	1407.04	1693.14	1340.86	1480.35	187.23	942.67	1442.63	1678.43	1354.58	375.701	197.359	205.675	216.013	206.349	9.34523	211.3	298.879	0.0157664	0.0157664			TI240292S001501	Ava_0885	Tripartite ATP-independent periplasmic transporter, DctQ component	11	217.738	149.947	227.94	198.542	42.3923	150.796	177.135	277.659	201.863	66.9491	126.013	134.901	128.522	129.812	4.58252	120.959	182.729	0.0413898	0.0413898
TI240292S001504	Ava_0888	hypothetical protein	16	235.136	371.019	237.819	281.325	77.689	288.797	209.736	356.86	285.131	73.6309	119.146	110.687	111.173	113.669	4.74991	116.388	159.068	-0.0327806	0.0327806
TI240292S001505	Ava_0889	hypothetical protein	16	549.656	564.113	570.656	561.475	10.7458	534.718	613.789	553.119	567.209	41.3756	1584.43	1482.71	1508.02	1525.05	52.9563	1561.29	2145.39	-0.024834	0.024834			TI240292S001505	Ava_0889	hypothetical protein	16	719.126	749.13	729.28	732.512	15.2612	719.539	640.787	577.224	645.85	71.2922	1799.67	2117.51	1785.87	1901.02	187.614	1778.18	2615.03	0.00294087	0.00294087
																									TI240292S001506	Ava_0890	MscS Mechanosensitive ion channel	11	3790.37	4277.68	4093.54	4053.86	246.067	1770.76	1889.85	1817.42	1826.01	60.0059	1114.06	1123.89	1127.49	1121.82	6.95009	1043.46	1590.52	0.0528336	0.0528336
																									TI240292S001507	Ava_0891	potassium channel protein	11	4206.51	4589.22	4094.95	4296.89	259.236	1497.09	1850.48	1721.63	1689.73	178.841	740.189	742.719	761.299	748.069	11.5269	696.207	1067.39	0.0609823	0.0609823
																									TI240292S001508	Ava_0892	hypothetical protein	16	8157.38	7492.06	8585.94	8078.46	551.195	5250.9	5154.24	5084.56	5163.24	83.5357	3370.32	3395.29	3590.99	3452.2	120.843	3216.69	4982.72	0.0751187	0.0751187
TI240292S001509	Ava_0893	Phage SPO1 DNA polymerase-related protein	6	453.888	382.311	444.521	426.907	38.9041	301.811	519.647	425.565	415.674	109.254	372.447	381.641	408.13	387.406	18.5269	396.724	563.025	0.0202584	0.0202584			TI240292S001509	Ava_0893	Phage SPO1 DNA polymerase-related protein	6	223.409	212.783	234.034	223.409	10.6255	168.401	183.651	127.082	159.711	29.2686	502.82	570.908	487.896	520.542	44.2523	486.504	714.818	0.00194758	0.00194758
TI240292S001511	Ava_0895	UbiE/COQ5 methyltransferase	15	709.894	663.392	762.617	711.968	49.6448	508.962	794.158	676.353	659.825	143.315	1330.66	1321.83	1298.37	1316.95	16.6844	1347.61	1849.44	-0.0266224	0.0266224			TI240292S001511	Ava_0895	UbiE/COQ5 methyltransferase	15	613.98	571.134	568.041	584.385	25.677	464.137	369.064	841.787	558.329	250.042	1391.38	1501.45	1545.47	1479.43	79.3667	1380.07	2140.91	0.0772553	0.0772553
TI240292S001512	Ava_0896	hypothetical protein	16	246.352	215.846	267.734	243.311	26.0776	212.389	281.832	236.386	243.536	35.2691	296.92	272.046	243.846	270.937	26.5547	277.753	365.476	-0.0927763	0.0927763			TI240292S001512	Ava_0896	hypothetical protein	16	346.767	310.067	354.474	337.103	23.7285	252.879	164.484	180.179	199.181	47.1618	278.726	315.631	288.844	294.4	19.0697	274.813	412.875	0.0339847	0.0339847
																									TI240292S001513	Ava_0897	Glyoxalase/bleomycin resistance protein/dioxygenase	15	1875.54	2309.1	2197.96	2127.53	225.201	1301.91	1130.52	1081.1	1171.18	115.881	2277.66	2763.23	2150.15	2397.01	323.497	2247.05	3236.27	-0.0299433	0.0299433
TI240292S001514	Ava_0898	Protein of unknown function DUF561	16	944.081	780.849	905.938	876.956	85.3881	637.054	1114.14	852.036	867.745	238.933	266.787	283.628	287.319	279.245	10.9454	285.908	400.812	0.00352097	0.00352097			TI240292S001514	Ava_0898	Protein of unknown function DUF561	16	450.761	467.773	555.926	491.487	56.4509	343.767	327.105	288.093	319.655	28.5752	226.722	291.172	250.586	256.16	32.5848	240.022	359.824	0.0293597	0.0293597
TI240292S001515	Ava_0899	Cys/Met metabolism pyridoxal-phosphate-dependent enzyme	9	1707.23	1765.94	1772.81	1748.66	36.0465	1780.35	1840.56	2004.94	1875.29	116.249	1321.59	1703.1	1700.03	1574.9	219.386	1615.95	2327.78	0.036119	0.036119			TI240292S001515	Ava_0899	Cys/Met metabolism pyridoxal-phosphate-dependent enzyme	9	1402.72	1482.85	1231.53	1372.36	128.381	846.926	801.806	774.933	807.888	36.3799	1680.33	1718.09	1544.7	1647.71	91.18	1537.2	2260.39	0.00331983	0.00331983
TI240292S001516	Ava_0900	hypothetical protein	16	480.962	431.014	465.421	459.132	25.5612	422.964	452.824	466.482	447.423	22.256	520.141	768.137	720.43	669.569	131.589	687.864	992.3	0.0328188	0.0328188			TI240292S001516	Ava_0900	hypothetical protein	16	345.132	350.3	383.433	359.622	20.7827	490.359	729.828	810.309	676.832	166.429	807.874	732.5	812.925	784.433	45.0467	731.916	1130.58	0.0716533	0.0716533
TI240292S001517	Ava_0901	TPR repeat	15	330.914	336.317	311.842	326.358	12.8578	297.278	342.673	364.479	334.81	34.2836	311.392	313.304	296.601	307.099	9.14154	314.363	427.043	-0.0415935	0.0415935			TI240292S001517	Ava_0901	TPR repeat	15	346.804	293.87	297.841	312.838	29.4822	316.089	325.644	321.041	320.925	4.77815	304.636	341.608	292.316	312.853	25.6527	292.343	428.933	-6.21618e-05	6.21618e-05
TI240292S001518	Ava_0902	CBS	15	136.479	126.036	137.254	133.256	6.26488	85.4246	167.27	129.306	127.333	40.9582	139.097	142.653	115.594	132.448	14.704	135.818	176.41	-0.114642	0.114642			TI240292S001518	Ava_0902	CBS	15	109.747	106.414	108.401	108.187	1.67666	99.2207	107.701	150.539	119.154	27.5095	146.109	165.4	140.205	150.571	13.177	140.747	206.162	-0.00263106	0.00263106
																									TI240292S001519	Ava_0903	Protein of unknown function DUF326	16	4745.92	3623.97	5080.18	4483.36	762.783	4187.89	3649.61	2933.69	3590.4	629.194	3983.25	4489.73	3672.17	4048.38	412.652	3787.54	5481.29	-0.0210484	0.0210484
TI240292S001520	Ava_0904	TspO and MBR related proteins	15	155.454	126.547	144.833	142.278	14.6219	96.3399	192.524	146.596	145.153	48.1084	47.2267	43.2361	47.42	45.9609	2.36177	47.07	66.0806	0.00529679	0.00529679			TI240292S001520	Ava_0904	TspO and MBR related proteins	15	97.076	115.588	68.9733	93.879	23.471	61.7579	58.3237	61.8282	60.6366	2.00335	30.0308	32.6074	31.1641	31.2674	1.2914	29.1456	44.1647	0.045705	0.045705
TI240292S001522	Ava_0906	hypothetical protein	16	136.322	117.463	137.319	130.368	11.1873	97.5704	165.576	111.206	124.784	35.9789	140.582	91.1913	95.4734	109.082	27.3638	112.193	147.523	-0.113338	0.113338
TI240292S001526	Ava_0910	UvrB/UvrC protein	15	15285.5	13171.2	14908.4	14455.1	1127.72	12355.9	15612.9	13707	13891.9	1636.37	8516.37	9188.05	9581.47	9095.29	538.576	9316.34	13221.9	0.0200525	0.0200525			TI240292S001526	Ava_0910	UvrB/UvrC protein	15	11239	8620.49	11307.4	10389	1531.94	8024.91	12591.7	9840.97	10152.5	2299.31	11270.7	11962.7	10856.2	11363.2	559.003	10597.2	15725.6	0.0164752	0.0164752
TI240292S001527	Ava_0911	Ribosomal-protein-alanine acetyltransferase	15	150.523	157.85	146.146	151.506	5.91388	153.797	139.852	156.075	149.908	8.78284	1676.92	1119.25	1087.03	1294.4	331.666	1331.47	1722.53	-0.141907	0.141907			TI240292S001527	Ava_0911	Ribosomal-protein-alanine acetyltransferase	15	341.856	377.008	394.562	371.142	26.8382	373.595	258.646	369.608	333.95	65.2452	1432.83	1524.64	1413.29	1456.92	59.4533	1358.01	2030.65	0.0272243	0.0272243
TI240292S001528	Ava_0912	Diaminopimelate decarboxylase	8	3451.61	3199.21	3766.82	3472.55	284.383	2677.65	3674.8	3419.73	3257.39	518.019	1169.79	1203.06	1383.25	1252.03	114.847	1283.36	1869.26	0.0534392	0.0534392			TI240292S001528	Ava_0912	Diaminopimelate decarboxylase	8	1731.61	1700.96	1672.73	1701.77	29.4461	1432.99	1736.67	1544.5	1571.39	153.615	1062.25	982.635	1086.05	1043.64	54.159	973.446	1507.19	0.0747107	0.0747107
TI240292S001529	Ava_0913	Protein of unknown function DUF147	16	613.013	479.082	572.537	554.877	68.6897	456.963	624.656	494.983	525.534	87.9221	383.859	437.6	424.889	415.449	28.0863	425.622	594.91	-0.00123324	0.00123324			TI240292S001529	Ava_0913	Protein of unknown function DUF147	16	445.73	299.853	439.288	394.957	82.4258	449.583	829.133	656.768	645.161	190.041	518.886	480.361	507.695	502.314	19.8183	468.173	714.469	0.055316	0.055316
TI240292S001530	Ava_0914	Di-trans-poly-cis-decaprenylcistransferase	9	571.535	556.165	583.562	570.42	13.7325	546.599	585.683	581.143	571.142	21.3754	1034.68	998.067	1031.37	1021.37	20.2518	1045.31	1451.67	-0.00960414	0.00960414			TI240292S001530	Ava_0914	Di-trans-poly-cis-decaprenylcistransferase	9	746.491	620.301	759.456	708.75	76.8722	1092.61	1452.82	1202.07	1249.16	184.668	1269.11	1091.91	1179.98	1180.33	88.6038	1102.49	1671.35	0.0463645	0.0463645
TI240292S001531	Ava_0915	hypothetical protein	16	233.679	231.689	232.949	232.772	1.00687	234.142	218.677	216.659	223.159	9.56447	231.589	247.462	261.074	246.708	14.7571	252.707	359.503	0.0232735	0.0232735			TI240292S001531	Ava_0915	hypothetical protein	16	267.228	279.869	254.914	267.337	12.478	258.512	445.198	252.692	318.8	109.502	330.631	307.172	345.539	327.781	19.3418	305.865	476.667	0.0832325	0.0832325
TI240292S001532	Ava_0916	Heat shock protein DnaJ-like	15	272.445	225.619	254.501	250.855	23.625	177.027	272.899	204.815	218.247	49.3274	237.193	246.625	245.983	243.267	5.26975	248.978	345.998	-0.0086558	0.0086558			TI240292S001532	Ava_0916	Heat shock protein DnaJ-like	15	286.812	260.974	333.197	293.661	36.5953	360.916	410.387	306.707	359.337	51.8578	326.181	318.934	367.548	337.554	26.2267	315.342	499.722	0.104469	0.104469
TI240292S001533	Ava_0917	hypothetical protein	16	103.469	97.4945	102.147	101.037	3.13819	73.8375	110.352	110.708	98.2992	21.1852	110.389	117.76	112.462	113.537	3.80152	116.232	159.852	-0.0235836	0.0235836			TI240292S001533	Ava_0917	hypothetical protein	16	68.8621	73.8402	60.63	67.7774	6.67153	105.236	129.384	110.387	115.002	12.7182	98.8052	115.736	120.419	111.653	11.3705	104.459	164.61	0.0969564	0.0969564
TI240292S001534	Ava_0918	Heat shock protein DnaJ-like	15	514.839	758.048	581.712	618.2	125.643	596.017	442.192	724.994	587.734	141.583	236.641	197.942	259.101	231.228	30.9368	237.227	348.65	0.0627395	0.0627395			TI240292S001534	Ava_0918	Heat shock protein DnaJ-like	15	451.107	654.394	316.96	474.154	169.893	305.169	221.107	265.31	263.862	42.0497	170.424	169.331	187.457	175.737	10.1641	163.976	257.151	0.0913118	0.0913118
[truncated: 3,380 more rows]
[truncated: 23 more columns]
