# Supplementary material for: Cell-specific gene expression in Anabaena variabilis grown phototrophically, mixotrophically, and heterotrophically
Source: BMC Genomics. 2013 Nov 5;14(1):759. doi: 10.1186/1471-2164-14-759 (PMC4046671; doi:10.1186/1471-2164-14-759)
Supplement: Supplementary file 7 — Additional file 7: Genes discussed in this study. This table lists all genes discussed in the manuscript. Each gene is identified by its locus number, and its predicted function. Microarray data are reported as averages of the three biological replicates for each experiment. (XLSX 253 KB) [file 12864_2013_5475_MOESM7_ESM.xlsx]

## Sheet: Sheet1
Additional file 7 ‒ Genes discussed in this study
F Ave: Average of the three biological replicates of microarray experiments performed with RNA extracted from whole filaments in a given growth condition
V Ave: Average of the three biological replicates of microarray experiments performed with RNA extracted from vegetative cells in a given growth condition
Ht Ave: Average of the three biological replicates of microarray experiments performed with RNA extracted from heterocysts in a given growth condition
P values: calculated using two-tailed t-tests with unequal variances
			Phototrophic							Mixotrophic							Heterotrophic
			conditions		Ratio	Ratio				conditions		Ratio	Ratio				conditions		Ratio	Ratio
Gene Locus	Function	F Ave	V Ave	Ht Ave	F Ave/	V Ave/	p value	p value	F Ave	V Ave	Ht Ave	F Ave/	V Ave/	p value	p value	F Ave	V Ave	Ht Ave	F Ave/	V Ave/	p value	p value
					Ht Ave	Ht Ave	F vs Ht	V vs Ht				Ht Ave	Ht Ave	F vs Ht	V vs Ht				Ht Ave	Ht Ave	F vs Ht	V vs Ht
Nitrogen metabolism
Nitrogen assimilation
Ava_0147	Glutamine synthetase, GlnA	6492.66	5757.45	2624.12	2.47422	2.19405	0.00373811	0.0381996	2659.35	3922.14	3199.53	0.831171	1.22585	0.00691534	0.0956442	1440.26	1855.45	2161.2	0.666416	0.858526	0.0994198	0.347604
Ava_0148	Glutamine synthetase inhibitor, GifA	3353.41	7904.04	42446.7	0.0790027	0.186211	0.000115997	0.0175313	36092	18972.3	44050.2	0.819339	0.430697	0.136475	0.00951861	11064.3	15929.7	43659	0.246615	0.364865	0.0157131	0.00386673
Ava_1204	Glutamate dehydrogenase, GdhA	671.379	1167.14	4406.24	0.15237	0.264883	0.000145431	0.0200748	4492.28	2671.52	4871	0.92225	0.548455	0.215466	0.002261	3019.69	4592.15	5533.04	0.545756	0.829951	0.00721607	0.158149
Ava_1294	Fd-dpt glutamate synthase (GlsF, GOGAT)	7892.53	9383.35	6224.28	1.26802	1.50754	0.0739735	0.165498	13356.7	11046.3	5749.09	2.32327	1.92141	0.00760774	0.0519865	19790.1	20632.6	7000.66	2.82689	2.94724	0.0226311	0.00170202
Ava_3912	Nitrogenase cofactor biosynthesis protein, NifB	8882.68	372.267	8095.07	1.0973	0.0459869	0.503199	0.0148318	599.205	240.248	1384.76	0.432715	0.173495	0.036949	0.0257469	169.727	157.563	264.422	0.546603	0.595879	0.0613157	0.048245
Ava_3914	Nitrogenase metalloclusters biosynthesis protein, NifS	8636.75	374.817	7194.56	1.20046	0.0520973	0.145361	0.00872134	693.124	273.805	1895.46	0.365675	0.144453	0.0942839	0.0590387	155.418	130.947	186.143	0.892235	0.703476	0.48845	0.239057
Ava_3915	Fe-S cluster assembly protein, NifU	11166.9	1684.36	8942.05	1.2488	0.188364	0.10767	0.0118991	1226.12	1800.76	2951.66	0.415401	0.610084	0.0378249	0.107954	179.888	209.094	838.782	0.214464	0.249283	0.100616	0.10941
Ava_3916	Nitrogenase iron protein, NifH	31126.4	2603.82	27091.3	1.14895	0.0961127	0.153405	0.00535527	2558.4	2422.09	5878.06	0.435245	0.412057	0.155319	0.150504	192.051	189.338	1136.24	0.169024	0.166636	0.0884545	0.0910569
Ava_3917	Nitrogenase molybdenum-iron protein alpha chain, NifD	25640.8	3013.31	24035.2	1.0668	0.125371	0.518166	0.00888758	2964.27	2454.59	6188.13	0.479025	0.396661	0.120879	0.10055	234.296	206.808	1405.32	0.166721	0.147161	0.0868669	0.085047
Ava_3930	Nitrogenase molybdenum-iron protein beta chain, NifK	10174.3	643.388	9139.32	1.11324	0.0703979	0.404071	0.0108498	818.157	592.305	1678.33	0.487484	0.352914	0.193956	0.139463	84.9255	67.5584	254.899	0.333173	0.26504	0.156571	0.137973
Ava_3932	Nitrogenase MoFe cofactor biosynthesis protein, NifE	17623.6	888.514	15982.7	1.10267	0.0555922	0.363442	0.00824831	1205.78	498.308	2680.03	0.449911	0.185934	0.155409	0.085238	305.018	229.456	312.806	0.975102	0.73354	0.935929	0.365387
Ava_3933	Nitrogenase MoFe cofactor biosynthesis protein, NifN	19217.6	1060.17	15537.5	1.23685	0.0682334	0.159102	0.0132083	1413.56	576.603	3481.46	0.406024	0.165621	0.0818486	0.0508411	217.817	174.566	382.269	0.569799	0.456656	0.175494	0.117946
Ava_3934	Dinitrogenase iron-molybdenum cofactor biosynthesis, NifX	7907.84	355.11	5977.24	1.32299	0.0594103	0.0509962	0.00833769	596.318	225.601	1332.43	0.447542	0.169316	0.0169182	0.0142403	86.9766	100.534	114.402	0.760274	0.878778	0.419052	0.660497
Ava_3937	Nitrogen fixation protein, NifW	1098.29	45.5424	903.422	1.2157	0.050411	0.217462	0.0163388	85.7109	38.8047	235.382	0.364135	0.164858	0.00298569	0.00541122	23.4536	23.6776	28.2368	0.830604	0.838537	0.169582	0.191282
Ava_3940	Ferredoxin (2Fe-2S), FdxH1	68.8363	41.3171	618.542	0.111288	0.0667976	0.057078	0.0523369	49.2705	33.738	98.5711	0.499848	0.34227	0.0615616	0.0352878	22.2443	24.3058	27.1817	0.818356	0.894197	0.0704174	0.191116
Ava_4247	Nitrogenase iron protein, NifH2	955.575	895.703	705.225	1.35499	1.2701	0.169153	0.321949	501.292	705.003	661.016	0.758366	1.06654	0.0695621	0.77872	667.578	542.021	567.813	1.1757	0.954577	0.13925	0.688504
Ava_4831	Isocitrate dehydrogenase Icd	3643.37	3157.04	1437.53	2.53447	2.19616	0.00128235	0.000291846	2656.49	2246.84	1525.35	1.74156	1.473	2.97752e-06	0.0347339	1234.02	1860.85	1329.2	0.928394	1.39998	0.547941	0.0322979
Amino acid biosynthesis
Alanine/Aspartate
Ava_0017	LL-diaminopimelate aminotransferase DapL2?	5551.71	5408.38	2746.43	2.02143	1.96924	0.00331165	0.0132493	4248.44	3737.46	2242.85	1.89422	1.66639	0.00194808	0.0863543	13323.3	9980	2268.06	5.87429	4.40023	0.0231631	0.00517022
Ava_1277	LL-diaminopimelate aminotransferase DapL2?	573.84	592.762	848.176	0.676557	0.698867	0.0045928	0.00234882	396.057	561.115	815.54	0.485638	0.688028	0.000357286	0.000432793	370.185	379.974	920.225	0.402276	0.412914	0.00753283	0.00216879
Ava_2127	Aspartate aminotransferase, substrate unknown	846.317	925.964	730.426	1.15866	1.2677	0.33461	0.421001	1255.18	1498.37	1165.99	1.07649	1.28506	0.616753	0.219165	2225.42	3208.04	1265.86	1.75803	2.53428	0.018195	0.0197943
Ava_5058	Ala-glyoxylate aminotransferase	634.157	1114.58	3065.36	0.206878	0.363603	1.16796e-06	0.0591943	3867.67	2478.45	4187.47	0.923628	0.591872	0.566534	0.00187886	215.338	323.078	3517.66	0.0612162	0.0918445	0.000161873	0.648896
Serine
Ava_1171	Phosphoserine aminotransferase	2153.03	2160.79	1163.46	1.85054	1.85721	0.0119122	0.111226	1708.65	1799.35	1236.36	1.382	1.45536	0.154237	0.104155	1350.85	1545.83	983.162	1.37398	1.5723	0.132142	0.0172806
Ava_1927	Glycine decarboxylase L prot	12037.2	9581.68	6864.44	1.75356	1.39584	0.00253952	0.0820266	5930.87	8108.54	7335.79	0.808485	1.10534	0.0277191	0.491555	7829.89	7657.82	5209.98	1.50286	1.46984	0.205613	0.000946122
Ava_2076	Serine hydroxymethyltransferase	2297.16	2267.38	974.083	2.35828	2.36496	0.023496	0.0417473	2962.4	1842.77	872.068	3.39699	2.1131	0.00151394	0.0148733	2463.72	1831.46	627.431	3.92668	2.91899	0.0100208	0.00566556
Ava_2760	Glycine decarboxylase T prot	2597.61	2494.31	740.42	3.50829	3.36878	0.000193389	0.0114748	1358.41	1221.28	586.297	2.31694	2.08304	3.65354e-05	0.0139889	4402.23	5250.1	1312.39	3.35437	4.00042	0.019963	0.00349123
Ava_2761	Glycine decarboxylase H prot	1410.6	1263.6	402.906	3.50106	3.13621	0.000121161	0.0834654	691.52	692.05	234.368	2.95057	2.95284	0.00120163	0.0456423	2099.92	2016.88	547.981	3.8321	3.68057	0.00194812	0.00520955
Ava_2762	Glycine decarboxylase P prot	751.552	761.068	288.814	2.6022	2.63515	0.00377255	0.00212982	666.996	450.459	284.593	2.34368	1.58282	0.0720926	0.168524	2368.94	1555.51	273.309	8.66763	5.69139	0.0381725	0.000153583
Ava_3759	3-phosphoglycerate dehydrogenase	3317.44	3187.98	1240.83	2.67357	2.56924	0.00296158	0.0227792	1956.82	1709.87	1122.87	1.7427	1.52277	0.123441	0.123892	1019.44	1047.84	630.908	1.61583	1.66085	0.230673	0.0804345
Glycine
Ava_2076	Ser hydroxymethyl transferase	2297.16	2303.67	974.083	2.35828	2.36496	0.023496	0.0417473	2962.4	1842.77	872.068	3.39699	2.1131	0.00151394	0.0148733	2463.72	1831.46	627.431	3.92668	2.91899	0.0100208	0.00566556
Ava_2228	Phosphoglycolate phosphatase	291.482	241.73	209.351	1.39232	1.15467	0.0157384	0.287461	131.525	178.496	200.837	0.654886	0.888762	0.0308794	0.349184	742.335	677.012	256.207	2.8974	2.64244	0.0899418	0.00170398
Ava_2520	Glycolate dehydrogenase subunit D	924.909	854.254	179.328	5.15763	4.76363	0.00817126	0.0163337	545.198	304.868	104.119	5.23632	2.92808	0.010929	0.0014717	701.221	808.23	205.355	3.41467	3.93577	0.0106326	0.00262778
Cysteine
Ava_0452	Cysteine synthase K/M/A	1325.68	1313.82	414.552	3.19787	3.17452	0.00275731	0.000574831	970.804	661.837	493.126	1.96867	1.34213	0.047676	0.305036	567.656	562.552	313.189	1.8125	1.79621	0.10537	0.0196602
Ava_1347	Pyridoxal-5'-phosphate-dependent enzyme, beta subunit	271.949	273.703	129.576	2.09876	2.04418	0.0209785	0.0625077	311.034	253.866	174.379	1.78367	1.45583	0.059124	0.142328	162.688	229.257	133.441	1.21918	1.71804	0.100483	0.0338864
Ava_1668	Serine O-acetyltransferase	2677.87	2302.47	8980.67	0.298182	0.25638	0.000644924	0.00176659	1126.26	4640.84	10010.5	0.112508	0.463596	0.00271743	0.00499569	2015.97	2022.84	6976.04	0.288984	0.289969	0.0522113	0.0538002
Ava_2508	Cysteine synthase K/M/A	7333.01	6699.18	1681.61	4.36071	3.89053	2.11399e-05	0.00302999	3524.64	2017.24	1391.05	2.53381	1.45016	3.45657e-07	0.18188	7953.9	10454.9	2860.22	2.78087	3.65526	0.00517073	0.00726814
Ava_3953	Serine O-acetyltransferase	2936.97	2904.92	928.557	3.16294	3.03253	0.00772516	0.0806292	1231.15	1400.99	1290.04	0.954354	1.08601	0.64713	0.273729	503.354	627.558	682.217	0.737821	0.919881	0.223972	0.568619
Ava_5017	Serine O-acetyltransferase	188.941	184.017	130.111	1.45215	1.43347	0.00756443	0.163619	107.243	139.85	145.722	0.735939	0.959703	0.0185278	0.930747	82.3498	91.6911	166.552	0.494439	0.550525	0.010861	0.0120017
Ava_5019	Cysteine synthase K/M/A	159.227	151.532	56.3063	2.82788	2.64237	0.00836242	0.0103242	95.2282	110.235	51.1215	1.86278	2.15634	0.00479693	0.344202	64.0824	62.2524	69.3171	0.924482	0.898082	0.464933	0.318923
Lysine
Ava_0017	LL-diaminopimelate aminotransferase DapL2?	5551.71	5408.38	2746.43	2.02143	1.96924	0.00331165	0.0132493	4248.44	3737.46	2242.85	1.89422	1.66639	0.00194808	0.0863543	13323.3	9980	2268.06	5.87429	4.40023	0.0231631	0.00517022
Ava_0474	Dihydrodipicolinate reductase	1323.65	1254.94	244.676	5.4098	5.129	0.00571952	0.023848	480.962	330.619	145.323	3.30962	2.27507	0.0510657	0.00680287	1985.06	1945.97	229.402	8.65318	8.4828	0.00579348	0.0226144
Ava_0912	Diaminopimelate decarboxylase	3472.55	3384.75	1252.03	2.77353	2.60168	0.00201256	0.0177031	1701.77	1571.39	1043.64	1.6306	1.50567	0.000289639	0.0180852	4121.39	3679.21	1300.04	3.17019	2.83007	0.0240821	0.00760368
Ava_1277	LL-diaminopimelate aminotransferase DapL2?	573.84	592.762	848.176	0.676557	0.698867	0.0045928	0.00234882	396.057	561.115	815.54	0.485638	0.688028	0.000357286	0.000432793	370.185	379.974	920.225	0.402276	0.412914	0.00753283	0.00216879
Ava_2112	diaminopimelate epimerase	36.1997	37.3713	32.1817	1.12485	1.19195	0.0402963	0.103743	70.1003	39.646	33.1731	2.11317	1.19512	0.0209905	0.077746	77.0993	70.6125	30.0936	2.56198	2.34642	0.0141848	0.0219146
Ava_2354	LL-diaminopimelate aminotransferase DapL1	1045.88	934.364	230.757	4.5324	4.04912	0.010599	0.0199908	418.969	411.094	166.999	2.50881	2.46165	0.00143371	0.00927398	721.066	618.767	124.203	5.80555	4.9819	0.11834	0.00218999
Ava_3088	diaminopimelate epimerase	516.418	520.206	604.039	0.854942	0.86863	0.0607187	0.096632	431.737	775.747	660.202	0.653947	1.17502	0.00437287	0.354333	381.886	347.415	475.16	0.8037	0.731153	0.31704	0.199776
Ava_3606	aspartate-semialdehyde dehydrogenase	5468.97	5467.76	1888.78	2.8955	2.81744	0.00110165	0.00108475	4206.35	3486.87	1648.09	2.55226	2.11571	1.76941e-05	0.0356322	14131.4	13182.3	1978.9	7.14105	6.66144	0.00830385	0.0424837
Ava_3607	dihydrodipicolinate synthase	408.38	442.792	827.803	0.49333	0.536346	0.00315231	0.00678059	950.59	926.988	1347.61	0.705388	0.687875	0.0722061	0.0113357	3869.61	2560.28	1180.44	3.2781	2.16892	0.0638806	0.10758
Ava_3642	Aspartate kinase	1964.56	1877.24	421.673	4.65898	4.45189	0.00197908	0.0345954	367.714	588.988	355.806	1.03347	1.65536	0.864666	0.0520872	1124.15	806.068	186.377	6.03158	4.32494	0.00344703	0.011573
Arginine
Ava_0430	N-acetyl-gamma-glutamyl-phosphate reductase, subtype	2003.23	2031.57	367.241	5.4548	5.48367	3.62569e-05	0.0218259	646.214	423.907	210.567	3.06892	2.01317	0.0259531	0.000231637	682.938	813.9	344.533	1.98221	2.36233	0.363899	0.0265871
Ava_0554	acetylglutamate kinase	1218.38	1234.64	414.634	2.93845	2.95734	3.88118e-05	0.0213674	250.852	316.631	301.477	0.832075	1.05027	0.0364473	0.727959	523.991	523.064	240.753	2.17647	2.17262	0.00234949	0.00672462
Ava_0671	Bifunctional ornithine acetyltransferase/N-acetylglutamate synthase protein	294.673	285.965	64.3836	4.57684	4.44158	1.02699e-05	0.0122825	86.5936	82.0893	58.5987	1.47774	1.40087	0.00116988	0.0944559	469.523	531.302	80.974	5.79843	6.56138	0.00756412	0.0240115
Ava_1807	argininosuccinate lyase	763.761	743.351	571.091	1.33737	1.2344	0.0725845	0.41654	521.274	657.829	686.964	0.758808	0.957589	0.119548	0.557723	560.85	541.262	413.901	1.35504	1.30771	0.373367	0.19241
Ava_1893	carbamoyl-phosphate synthase large subunit, CarB	1927.93	1726.34	707.993	2.7231	2.37533	0.000386254	0.0312279	974.432	1053.79	600.072	1.62386	1.75611	0.0467773	0.135301	2054.42	1309.89	576.944	3.56086	2.2704	0.0497773	0.0296442
Ava_2068	argininosuccinate synthase	8215.39	7094.82	2485.82	3.30491	2.73653	0.00047469	0.0430654	996.333	1495.48	1635.11	0.609336	0.9146	0.00685373	0.0598143	5696.5	4911.57	1285.54	4.43122	3.82064	0.0212528	0.00901323
Ava_2197	ornithine carbamoyltransferase	745.55	817.298	324.462	2.29781	2.60888	0.000895455	0.00750236	852.36	521.209	260.136	3.2766	2.0036	0.0576262	0.0232417	699.813	569.908	352.635	1.98453	1.61614	0.352039	0.0646553
Ava_2942	delta-1-pyrroline-5-carboxylate dehydrogenase 2	4884.9	5077.13	3090.69	1.58052	1.67552	0.00414147	0.0633851	7405.18	4667.92	2250.67	3.29021	2.07401	0.00653883	0.0256534	11852.2	7637.16	3278.17	3.61549	2.3297	0.000236305	0.010187
Ava_3118	Bifunctional ornithine acetyltransferase/N-acetylglutamate synthase protein	608.96	591.481	336.946	1.80729	1.75542	0.00931348	0.0309289	216.912	422.582	374.108	0.579811	1.12957	0.0177374	0.658258	473.543	220.687	178.004	2.66029	1.23979	0.124517	0.552341
Ava_3516	N-acetyl-gamma-glutamyl-phosphate reductase	757.571	718.504	376.318	2.01311	1.86272	7.91252e-05	0.057068	240.381	327.235	382.659	0.628186	0.855161	0.0119646	0.423235	892.687	662.189	346.237	2.57825	1.91253	0.0921587	0.025603
Ava_3730	acetylornithine aminotransferase	8039.27	7579.23	1805.31	4.45313	4.04352	0.00193445	0.0405508	2176.41	1818.36	1186	1.83509	1.53319	0.0112415	0.00421184	2583.2	4034.41	1002.88	2.57578	4.02284	0.0181229	0.0169016
Ava_4410	Carbamoyl-phosphate synthase small subunit, CarA	11282.2	10365.8	3096.35	3.64371	3.34775	1.02511e-06	0.0420245	3167.1	3506.17	1960.58	1.61539	1.78834	0.0100009	0.00331416	6253.11	6663.68	1825.13	3.42612	3.65108	0.0344933	0.00521177
Ava_B0165	Aminotransferase/ornithine--oxo-acid transaminase	1106.36	1048.75	130.347	8.48782	8.04586	0.0201784	0.0438703	748.639	256.828	61.5726	12.1586	4.17114	0.0688167	0.0114737	1788.72	1534.74	358.559	4.98865	4.28031	0.150233	0.0255621
Phenylalanine/Tyrosine/Tryptophan
Ava_0032	3-dehydroquinate dehydratase, type II, AroD	2798.37	2674.49	10280.7	0.272196	0.260145	0.000117115	0.000377352	2202.56	3065.99	12601.7	0.174782	0.243299	0.000148259	1.66048e-05	3287.61	4675.82	15212.8	0.216108	0.307361	0.0094849	0.0078543
Ava_0334	3-deoxy-7-phosphoheptulonate synthase	806.145	727.328	150.161	5.36855	4.84366	0.0038508	0.0546627	297.421	196.016	103.152	2.88332	1.90025	0.000547146	0.0927679	1547.19	1502.15	143.312	10.7959	10.4817	0.00153449	3.11104e-06
Ava_0553	shikimate kinase	554.785	503.397	372.82	1.48808	1.30497	0.00814645	0.322536	178.725	277.109	403.672	0.442748	0.686471	0.00220153	0.0181389	391.458	408.041	298.332	1.31216	1.36774	0.0264338	0.0285466
Ava_0589	Chorismate synthase, AroC	60.6407	61.4922	143.78	0.421761	0.427683	0.0317617	0.036066	82.1722	96.6313	173.025	0.474916	0.558483	0.000174308	0.00249645	91.4593	105.958	142.481	0.641906	0.743663	0.0264151	0.0337692
Ava_0861	3-deoxy-7-phosphoheptulonate synthase	800.374	840.931	353.054	2.267	2.38188	0.00673548	0.036122	1092.94	508.474	358.56	3.04812	1.4181	0.00912616	0.187939	825.897	973.078	665.469	1.24108	1.46224	0.243178	0.205121
Ava_2259	3-phosphoshikimate 1-carboxyvinyltransferase	5045.32	4572.28	1582.28	3.18864	2.78181	0.000133347	0.0364237	1051.21	1535.68	1085.59	0.968328	1.4146	0.686222	0.110646	2204.54	2169.7	775.435	2.84298	2.79804	0.0112381	0.0507547
Ava_3106	shikimate 5-dehydrogenase	1253.33	1160.37	941.462	1.33126	1.22301	0.0220119	0.177585	542.359	715.455	889.784	0.60954	0.804077	0.000448773	0.0193568	603.082	873.579	671.828	0.897672	1.3003	0.602871	0.202722
Ava_3858	3-dehydroquinate synthase	108.353	728.179	210.574	0.514563	4.45022	0.00919381	0.47336	5262.41	1478.02	240.623	21.8699	6.14247	0.000232939	0.00708417	1100.58	1108.48	171.25	6.42671	6.47283	0.0127106	0.00400326
Ava_3980	3-deoxy-7-phosphoheptulonate synthase	40.431	39.8567	55.105	0.733708	0.722696	0.00727138	0.00111252	60.0676	48.279	54.1622	1.10903	0.891379	0.420292	0.669739	39.489	41.8752	48.6613	0.811506	0.860544	0.109177	0.193916
Ava_4386	3-dehydroquinate synthase	1798.95	1699.38	1140.38	1.57751	1.45466	0.0080346	0.253935	402.484	498.703	907.784	0.443369	0.549364	0.000110576	0.011016	771.244	912.831	764.842	1.00837	1.19349	0.964231	0.253489
Ava_4649	3-deoxy-7-phosphoheptulonate synthase	5741.82	5795.77	2539.74	2.26079	2.28203	0.00229022	0.0010501	7023.64	4868.24	2046.32	3.43233	2.37902	0.00893215	0.00740149	13703.3	13336.2	4511.79	3.03723	2.95587	0.0114125	0.00275237
Phenylalanine/Tyrosine
Ava_1690	Chorismate mutase of the AroH class	2837.95	2586.44	3623.14	0.783285	0.713867	0.00557558	0.0283581	1603.57	1413.64	3763.74	0.426056	0.375593	0.00605336	4.44536e-05	7120.56	5951.75	4291.57	1.6592	1.38685	0.00185345	0.156667
Phenylalanine
Ava_1284	prephenate dehydratase	552.259	550.404	661.944	0.834299	0.80402	0.247179	0.367607	507.309	532.933	758.73	0.668628	0.702401	0.0266358	0.00360227	530.243	514.966	540.885	0.980324	0.95208	0.912969	0.738246
Ava_2127	aspartate aminotransferase	846.317	927.934	730.426	1.15866	1.2677	0.33461	0.421001	1255.18	1498.37	1165.99	1.07649	1.28506	0.616753	0.219165	2225.42	3208.04	1265.86	1.75803	2.53428	0.018195	0.0197943
Ava_4334	Histidinol-phosphate aminotransferase	133.993	162.425	329.689	0.406423	0.515025	2.11974e-05	0.0384519	513.045	937.154	335.478	1.52929	2.79348	0.060591	0.00142081	139.453	125.377	219.41	0.635582	0.571429	0.214231	0.167768
Tyrosine
Ava_4397	Arogenate dehydrogenase	186.665	202.657	153.12	1.21907	1.31198	0.265231	0.336628	141.213	164.316	166.47	0.848283	0.987063	0.0487536	0.871777	317.698	318.519	140.366	2.26336	2.26921	0.0325402	0.00118082
Tryptophan
Ava_1911	tryptophan synthase subunit beta	3607.76	3312.41	1065.4	3.38629	2.92972	0.00175716	0.0343339	1711.15	1759.03	839.401	2.03854	2.09558	0.0288339	0.01974	3632.93	2440.8	530.517	6.8479	4.6008	0.0937773	0.00868987
Ava_1926	Indole-3-glycerol-phosphate synthase (TrpC)	243.961	224.747	299.948	0.813345	0.749287	0.165143	0.0621964	213.912	526.213	431.507	0.495732	1.21948	0.0059466	0.47452	206.495	163.634	215.761	0.957057	0.758404	0.905212	0.415433
Ava_2082	tryptophan synthase subunit alpha	1271.79	1217.15	744.182	1.70898	1.62061	0.000177707	0.0748305	422.753	626.32	713.958	0.592125	0.877251	0.0255777	0.250312	1446.55	1029.04	555.683	2.60319	1.85184	0.0601655	0.00370349
Ava_2538	N-(5'-phosphoribosyl)anthranilate isomerase	132.261	130.511	104.796	1.26208	1.24538	0.0698049	0.128508	68.5296	100.031	95.9519	0.714208	1.04251	0.00385907	0.772359	183.106	134.668	114.817	1.59476	1.17289	0.134061	0.463093
Ava_2780	Glutamine amidotransferase subU of aminodeoxychorismate synthase (ADC synthase, pabA)	1799.03	1676.36	1221.96	1.47225	1.37186	0.00111721	0.131038	705.618	1432.23	1359.72	0.518943	1.05333	0.00159587	0.542586	904.752	975.797	1213.81	0.745382	0.803912	0.00228587	0.189384
Ava_3468	Glutamine amidotransferase of anthranilate synthase	270.242	300.845	694.183	0.389295	0.43338	0.0377152	0.0354868	628.141	1069.31	735.392	0.854158	1.45407	0.112802	0.162703	1068.01	1287.57	667.432	1.60018	1.92914	0.023652	0.0482123
Ava_4408	anthranilate phosphoribosyltransferase	206.616	191.777	56.8402	3.63503	3.22542	3.47713e-05	0.0878683	61.18	64.2678	52.8625	1.15734	1.21576	0.191359	0.149075	89.5336	69.1262	38.1435	2.34728	1.81227	0.14392	0.0395523
Ava_4534	anthranilate phosphoribosyltransferase	824.915	867.791	736.068	1.12071	1.18472	0.141786	0.0546422	1410.93	1239.24	882.251	1.59924	1.40463	0.0433462	0.0859085	1664.25	1885.31	848.906	1.96046	2.22087	0.0136224	0.00455901
Ava_4721	Anthranilate synthase component I	3617.65	3197.12	1198.08	3.01953	2.66852	0.00416488	0.0423317	1285.02	1630.11	761.33	1.68786	2.14113	0.00974836	0.00280742	3919.62	2677.6	687.138	5.70426	3.89674	0.0438639	0.00775364
Ava_4890	Glutamine amidotransferase of anthranilate synthase	13595.9	11950.1	553.379	24.5689	21.5949	0.000876586	0.0126103	365.528	552.83	299.005	1.22248	1.8489	0.0319976	0.0392858	250.653	251.791	187.948	1.33363	1.33969	0.27833	0.259751
Ava_4892	Indole-3-glycerol-phosphate synthase (TrpC)	701.531	594.656	49.0218	14.3106	12.1304	0.000186735	0.00404354	50.7723	50.3933	42.8497	1.18489	1.17605	0.126198	0.379126	39.5746	38.8714	40.0378	0.988431	0.970867	0.583738	0.607817
Proline
Ava_0057	Gamma-glutamyl phosphate reductase	3632.59	3299.51	1101.01	3.29932	2.99679	0.0155227	0.00872194	2498.34	1811.06	687.557	3.63365	2.63405	0.0155368	0.000125071	2448.58	2837.96	1309.6	1.86971	2.16704	0.165428	0.0151703
Ava_2901	Pyrroline-5-carboxylate reductase	528.258	468.594	505.188	1.04567	0.927563	0.727238	0.389136	310.574	595.195	548.436	0.56629	1.08526	0.0014861	0.673852	901.412	637.55	339.103	2.65822	1.88011	0.0982937	0.0379886
Ava_3807	Gamma-glutamyl kinase	220.749	254.265	524.71	0.420706	0.484582	0.00440078	0.00266635	629.781	495.796	636.517	0.989417	0.778919	0.890585	0.0202078	617.422	629.032	504.021	1.22499	1.24803	0.04888	0.0287215
Threonine
Ava_0783	homoserine dehydrogenase	1903.62	1924.61	1023.67	1.8596	1.90701	0.00128299	0.024259	1630.87	1329.25	871.051	1.87231	1.52603	0.0412215	0.078247	1717.45	2046.73	878.319	1.95539	2.33028	0.0415117	0.000578789
Ava_2794	Homoserine kinase	1388.64	1392.84	564.142	2.46151	2.4592	0.000288054	0.0771445	490.872	501.771	477.3	1.02844	1.05127	0.782723	0.719672	1372.12	1124.21	385.115	3.56287	2.91916	0.0569925	0.000842889
Ava_3117	threonine synthase	2653.05	2492.09	1222.14	2.17082	1.99277	0.00343093	0.0121042	886.945	696.823	893.896	0.992224	0.779535	0.917876	0.175707	2108.34	1247.22	541.533	3.89327	2.30313	0.0765764	0.00611066
Ava_3606	aspartate-semialdehyde dehydrogenase	5468.97	5467.76	1888.78	2.8955	2.81744	0.00110165	0.00108475	4206.35	3486.87	1648.09	2.55226	2.11571	1.76941e-05	0.0356322	14131.4	13182.3	1978.9	7.14105	6.66144	0.00830385	0.0424837
Ava_3642	aspartate kinase	1964.56	1877.24	421.673	4.65898	4.47325	0.00197908	0.0345954	367.714	588.988	355.806	1.03347	1.65536	0.864666	0.0520872	1124.15	806.068	186.377	6.03158	4.32494	0.00344703	0.011573
Ava_4952	threonine synthase	24227.3	23163.9	6311.59	3.83855	3.56637	0.00152521	0.0648369	4327.11	3542.52	2927.97	1.47786	1.20989	0.042164	0.0487859	33019.2	35707	4143.64	7.96866	8.6173	0.0170896	0.00440625
Isoleucine/Leucine/Valine
Ava_0023	dihydroxy-acid dehydratase	3575.41	3499.98	1377.39	2.59578	2.49123	0.000412474	0.000527557	2311.09	2300.97	1357.28	1.70274	1.69529	0.0461557	0.11965	5280.46	4650.09	1120.26	4.7136	4.15091	0.0834224	0.00290356
Ava_0133	ketol-acid reductoisomerase	1695.7	2017.22	1187.9	1.42749	1.69389	0.204214	0.398531	2051.06	1991.88	1934.59	1.0602	1.02961	0.74581	0.825298	1491.18	1758.75	933.804	1.59688	1.88343	0.340405	0.0629165
Ava_0676	Threonine dehydratase	1090.74	973.345	183.948	5.92961	5.2914	0.000756527	0.0220812	107.261	96.6886	112.492	0.953499	0.859513	0.335825	0.219806	384.268	359.685	119.062	3.22746	3.02099	0.00168212	0.00284499
Ava_1491	Transketolase	3630.38	3357.41	866.537	4.18953	3.69179	0.000720602	0.0558327	1142.95	1180.61	657.862	1.73737	1.79462	0.00257015	0.0203315	2652.56	2765.38	1049.29	2.52794	2.63547	0.00256339	0.00201237
Ava_2035	Acetolactate synthase III small subunit	111.583	129.209	434.087	0.257052	0.297656	0.0112851	0.00725961	343.537	332.688	501.479	0.685048	0.663413	0.0780899	0.197902	407.643	348.176	603.36	0.675621	0.577062	0.0780899	0.197902
Ava_2749	Threonine dehydratase, catabolic	103.574	135.172	449.867	0.230233	0.300471	1.30238e-06	0.0102081	537.488	494.417	647.474	0.830131	0.763609	0.244076	0.0533756	148.802	122.586	561.975	0.264784	0.218135	0.00392533	0.00746576
Ava_2757	acetolactate synthase III large subunit	5934.26	5881.94	1407.35	4.21663	4.22715	0.00486482	0.0241328	3423.43	2154.69	986.9	3.46887	2.1833	0.010357	0.0198674	7987.21	5780.08	941.215	8.48607	6.14108	0.00264602	0.0111643
Ava_3533	hypothetical protein	4081.93	4280.64	2747.81	1.48552	1.5785	0.00510784	0.00132883	5204.57	4248.8	2839.41	1.83297	1.49636	5.93545e-05	0.0206398	4687.95	6157.96	3394.72	1.38095	1.81398	0.0360844	0.00698433
Ava_4216	FHA domain containing protein	5931.75	5878.14	3502.52	1.69357	1.68733	0.0189185	0.0215937	4108.41	3055.89	3149.73	1.30437	0.970205	0.2846	0.896074	3087.4	1650.82	2109.74	1.4634	0.782478	0.152776	0.350231
Ava_B0062	dihydroxy-acid dehydratase	29.5786	34.3298	36.528	0.80975	0.995492	0.279898	0.979312	53.5541	46.7033	39.9039	1.34208	1.1704	0.0950153	0.108215	32.243	31.7139	33.0337	0.976066	0.960048	0.656111	0.545257
Valine
Ava_1090	valine--pyruvate transaminase	2154.5	2006.77	323.692	6.65604	6.08802	0.00330319	0.0268748	537.519	371.48	161.441	3.32952	2.30103	0.016908	0.0345546	2574.43	1462.47	152.139	16.9216	9.61271	0.0116182	0.0307964
Leucine
Ava_2111	2-isopropylmalate synthase	1241.18	1147.94	336.105	3.69282	3.18504	0.0149538	0.0563799	1147.63	774.447	353.999	3.2419	2.18771	0.0135625	0.0214236	2220.26	2493.12	444.732	4.99235	5.60588	0.0871303	0.000229439
Ava_2987	3-isopropylmalate dehydrogenase	3717.6	3352.72	942.003	3.94648	3.3586	0.00780062	0.0887102	455.493	650.215	528.789	0.861389	1.22963	0.311304	0.181316	3042.81	2259.7	359.894	8.45474	6.27879	0.0883211	0.00988459
Ava_3216	2-isopropylmalate synthase	2705.42	2609.78	3781.98	0.715345	0.670247	0.0117478	0.0125594	2541.3	7817.3	3893.25	0.652746	2.00791	0.0586565	0.0256573	1215.77	1359.37	2861.04	0.424939	0.475129	0.055556	0.068365
Ava_3966	Isopropylmalate isomerase small subunit	82.3966	82.5138	43.1467	1.90969	1.9124	0.00651664	0.0990254	53.0368	40.6977	42.9862	1.23381	0.946761	0.0359096	0.550537	98.4043	125.103	41.5967	2.36567	3.00752	0.000864894	0.0214295
Ava_3967	Isopropylmalate isomerase large subunit	864.162	826.482	117.076	7.3812	7.05936	0.00868473	0.0404229	108.477	83.936	51.4359	2.10897	1.63186	0.012766	0.195228	646.461	668.65	50.6347	12.7672	13.2054	0.0444753	1.64017e-08
Histidine
Ava_0855	histidinol dehydrogenase	253.193	265.256	174.101	1.45429	1.48963	0.0160418	0.0673585	172.391	182.682	163.477	1.05453	1.11748	0.676998	0.272613	524.254	430.949	126.259	4.15222	3.41322	0.0705363	0.00634085
Ava_0985	ATP phosphoribosyltransferase regulatory subunit	1627.09	1788.45	759.461	2.14243	2.33319	0.00650575	0.0017855	1697.6	1655.22	906.662	1.87236	1.82562	0.00950081	0.0863343	1512.59	1781.66	693.373	2.1815	2.56955	0.0392903	0.0986207
Ava_1007	Imidazole glycerol phosphate synthase subunit, HisF	311.4	320.082	2227.83	0.139777	0.143674	0.000674552	1.72425e-05	307.486	386.788	2278.49	0.134952	0.169756	3.43909e-07	6.91592e-05	360.038	373.154	1599.2	0.225136	0.233337	0.0416698	0.0427834
Ava_2242	histidinol-phosphate aminotransferase	915.733	802.601	392.154	2.33514	1.99441	0.00121424	0.0368955	533.461	530.265	321.132	1.66119	1.65124	0.00349259	0.0668224	1272.35	1157.65	304.775	4.17472	3.79837	0.000378097	0.00527324
Ava_3285	Imidazoleglycerol-phosphate dehydratase	432.725	398.383	84.678	5.11025	4.70468	0.0011598	0.0165473	107.295	114.297	72.9763	1.47027	1.56622	0.21868	0.216288	249.813	175.826	54.4693	4.58631	3.22798	0.112056	0.0160469
Ava_4017	imidazole glycerol phosphate synthase subunit HisH	5532.41	5714.24	3230.58	1.71251	1.82459	0.0263879	0.00332302	9645.86	5400.65	2270.86	4.24767	2.37824	0.0200901	0.0374124	12255.4	10989.9	5541.8	2.21145	1.9831	0.269721	0.0292429
Ava_4204	histidinol dehydrogenase	2495	3295.87	10413.6	0.239591	0.342984	0.015452	0.0102064	7813.96	10743.2	11520.8	0.678251	0.932508	0.00414503	0.515668	5648.75	5298.01	9013.66	0.626687	0.587776	0.0427854	0.0307589
Ava_4334	Histidinol-phosphate aminotransferase	133.993	162.425	329.689	0.406423	0.515025	2.11974e-05	0.0384519	513.045	937.154	335.478	1.52929	2.79348	0.060591	0.00142081	139.453	125.377	219.41	0.635582	0.571429	0.214231	0.167768
Ava_4346	ATP phosphoribosyltransferase	432.928	416.973	340.577	1.27116	1.26833	0.267562	0.220799	394.065	564.924	309.745	1.27222	1.82384	0.239486	0.0514362	297.425	261.881	332.743	0.893857	0.787036	0.791727	0.225776
Ava_4918	Fused phosphoribosyl-AMP cyclohydrolase/phosphoribosyl-ATP pyrophosphatase	3583.3	4424.62	14164.4	0.252979	0.312376	0.00588285	0.000950868	10441.5	10974.1	15674.6	0.666139	0.70012	0.0478112	0.00198486	6314.59	6215.89	20790.4	0.303726	0.298979	0.0136612	0.0166449
Ava_B0230	Phosphoribosyl-AMP cyclohydrolase	222.156	198.63	43.0146	5.16465	4.65307	0.00805603	0.0186583	67.2251	44.4252	36.3672	1.84851	1.22157	0.010897	0.168619	242.048	247.663	45.2074	5.35416	5.47837	0.0411924	0.00294929
Methionine
Ava_3052	Methionine synthase	1312.92	1238.78	653.395	2.00938	1.89591	0.00168056	0.0025125	800.595	799.08	594.543	1.34657	1.34402	0.323841	0.430637	1275.2	712.998	436.528	2.92123	1.63334	0.101506	0.061199
Ava_4076	Homoserine O-acetyltransferase	28.0663	29.3704	31.7705	0.883408	0.924454	0.0460682	0.149384	38.8159	43.0193	31.2455	1.24229	1.37682	0.0552727	0.264911	26.3609	27.6418	29.737	0.886468	0.929542	0.101203	0.231823
Ava_4077	O-acetylhomoserine/O-acetylserine sulfhydrylase	93.4349	86.1002	84.908	1.10043	1.01404	0.187581	0.725965	132.489	128.78	82.1298	1.61317	1.568	0.0562301	0.173302	96.0065	94.06	79.0511	1.21449	1.18986	0.0667168	0.0278232
Amino acid transport
Ava_0737	BgtA, BGt transporter ATPase	286.999	267.791	486.681	0.589707	0.531135	0.00484752	0.0661098	233.793	225.051	691.036	0.338323	0.325671	0.00128893	0.000151459	369.911	403.013	438.272	0.844021	0.919548	0.464773	0.62853
Ava_0738	NatH, N-II transporter membrane protein	179.137	174.893	293.105	0.61117	0.596691	0.00215141	0.0304498	150.238	154.547	357.774	0.419923	0.431968	0.00222329	0.00113156	242.397	184.975	311.987	0.776945	0.592894	0.351047	0.00991023
Ava_0739	NatG, N-II transporter membrane protein	108.231	97.1911	45.3411	2.38704	2.14356	0.000608412	0.0221607	52.7017	56.8633	44.4861	1.18468	1.27823	0.325114	0.0310098	107.914	79.2519	40.6131	2.65712	1.95139	0.0733589	0.0425427
Ava_0740	NatF, N-II transporter substrate-binding protein	3192.43	3003.05	1005	3.17654	2.89957	0.00454615	0.0534263	1158.84	1101.56	849.697	1.36383	1.29642	0.00529221	0.025727	1465.52	1665.78	770.38	1.90234	2.16228	0.00494124	0.00519651
Ava_0988	NatE, N-I transporter ATPase	388.342	354.388	422.779	0.918544	0.820136	0.257603	0.0382016	326.989	414.708	385.928	0.847278	1.07457	0.0530227	0.489076	1613.14	1166.61	475.037	3.39581	2.45583	7.81574e-06	0.0296664
Ava_3008	NatD, N-I transporter membrane protein	725.243	631.62	231.527	3.13243	2.67966	0.00360433	0.0325053	275.598	208.988	164.846	1.67185	1.26777	0.070013	0.0755497	480.577	461.23	206.845	2.32337	2.22984	0.000817117	0.00109124
Ava_3704	NatA, N-I transporter ATPase	51.4679	44.3979	30.2404	1.70196	1.46817	0.00020156	0.049201	35.94	34.456	31.7478	1.13205	1.0853	0.158263	0.465165	69.0992	50.0251	29.1054	2.37411	1.71876	0.102784	0.011
Ava_3705	NatC, N-I transporter membrane protein	2132.88	1965.59	833.625	2.55856	2.28835	0.00357087	0.0277396	793.364	1006.99	645.739	1.22861	1.55944	0.168336	0.0964989	3427.31	1986.46	452.36	7.5765	4.39132	0.0639847	0.0126317
Ava_3886	BgtB, Bgt transporter fused periplasmic substrate-binding and membrane protein	91.675	82.8361	45.4753	2.01593	1.82156	4.40606e-05	0.0359731	35.3741	36.6271	51.617	0.68532	0.709594	0.0116121	0.0221904	91.2548	98.6642	39.1504	2.33088	2.52013	0.0119594	0.03076
Ava_4793	NatB, N-I transporter substrate-binding protein	1141.07	1142.77	684.67	1.6666	1.63473	0.0122721	0.00995493	781.774	826.685	731.511	1.06871	1.13011	0.501533	0.444741	1421.15	1199.12	469.147	3.02921	2.55595	0.111604	0.0134022
Septosome
Ava_0157	FraG (SepJ)	1505.28	1330.1	2091.42	0.719741	0.610574	0.000564711	0.0374426	933.667	1254.67	2350.61	0.397203	0.533764	0.000668917	0.000478059	927.842	770.585	1479.63	0.627078	0.520796	0.200609	0.127508
Ava_0208	FraC, filament integrity protein	201.369	190.687	39.5647	5.0896	4.83672	0.000354397	0.00182784	48.9628	36.2485	34.69	1.41144	1.04493	0.0578169	0.592669	151.982	172.208	41.4217	3.66914	4.15744	0.0467846	0.0628912
Ava_0209	FraD	1278.75	1256.9	189.836	6.7361	6.71538	0.0042077	0.0143282	515.539	263.99	75.3751	6.83965	3.50235	0.0119489	0.0647494	1252.1	1000.95	172.757	7.24777	5.794	0.149427	0.000417644
Photosynthesis
Photosystem I
Ava_0640	Photosystem I assembly BtpA	3925.44	4161.85	4411.96	0.889726	0.943312	0.167079	0.635632	5746.88	4151.38	4757.03	1.20808	0.872682	0.19798	0.3277	8493.29	8262.05	4503.41	1.88597	1.83462	0.0408931	0.00213896
Ava_1241	Photosystem I assembly protein Ycf4	5691	5281.54	1880.23	3.02676	2.80899	0.000735569	0.0345869	2734.98	2888.69	1399.34	1.95448	2.06432	0.0332763	0.0259951	5784.7	5842.55	2224.7	2.60021	2.62622	0.0260451	0.00686332
Ava_1270	Photosystem I reaction center, psaE	1006.53	1055.85	530.828	1.89614	1.98906	0.0466177	0.226201	767.994	652.529	578.849	1.32676	1.12729	0.182119	0.51329	348.983	468.055	514.19	0.678705	0.910275	0.101009	0.605476
Ava_1476	Photosystem I reaction center, psaL	9319.04	8990.1	4648.51	2.00474	1.93397	3.8327e-06	0.121257	3376.94	3581.1	2366.88	1.42675	1.513	0.000105393	0.182487	4678.44	3246.93	2409.63	1.94156	1.34748	0.0786851	0.0278049
Ava_1477	Photosystem I reaction center, psaJ	1771.31	1739.83	944.211	1.87597	1.84263	0.0421973	0.288205	823.498	954.827	377.371	2.1822	2.5302	1.94545e-05	0.102696	330.671	430.103	419.736	0.787806	1.0247	0.189947	0.861585
Ava_1478	Photosystem I reaction center, psaF	16727.8	15317	5834.07	2.86726	2.62544	0.0106321	0.111946	4630.95	6879.51	2283.51	2.028	3.01269	0.00849997	0.0114519	2324.94	3616.95	2137.06	1.08791	1.69249	0.428824	0.05224
Ava_2005	Photosystem I reaction center, psaM	174.584	174.365	495.653	0.35223	0.351789	0.00152015	0.000594292	104.335	407.234	985.979	0.105818	0.413025	2.74656e-05	0.00606811	189.641	152.751	453.936	0.41777	0.336503	0.130376	0.0987174
Ava_2405	Photosystem I reaction center, psaA	59985.1	58940.5	58627.3	1.02316	1.00534	0.412196	0.803661	39315.3	49127.6	57140.4	0.688048	0.85977	0.146677	0.356396	30181.9	20623.5	50517.9	0.59745	0.408241	0.030711	0.0150669
Ava_2406	Photosystem I reaction center, psaB	39520.5	36907.8	32433	1.21853	1.13797	0.0519465	0.411615	13135.1	23976.7	33402.5	0.393239	0.717812	0.0155415	0.209886	4797.61	3039.13	14618.9	0.328177	0.20789	0.150674	0.12466
Ava_2445	Photosystem I reaction center, psaK	1174.12	1167.76	545.134	2.15382	2.14216	0.0616432	0.411623	389.698	712.01	671.451	0.580383	1.06041	0.0782159	0.771416	196.265	341.712	283.659	0.691905	1.20466	0.145108	0.614935
Ava_2540	Photosystem I PsaK-like	221.227	218.689	511.682	0.432352	0.427392	0.0273046	0.0189555	706.023	586.69	622.379	1.13439	0.942657	0.140907	0.776991	477.99	446.492	592.975	0.806087	0.75297	0.0188184	0.00856904
Ava_2567	Photosystem I reaction center, psaB	689.591	782.524	1655.81	0.416469	0.472594	0.000177416	0.0110664	1870.77	2241.45	1677.81	1.11501	1.33594	0.54791	0.0777683	2573.55	4617.82	1596.72	1.61178	2.89208	0.219423	0.0940158
Ava_3007	Photosystem I reaction center, psaX	297.956	280.745	62.3862	4.77599	4.50012	0.00442733	0.0312348	79.5534	78.1147	36.7778	2.16308	2.12396	0.000698387	0.0649263	159.932	141.277	52.5887	3.04119	2.68645	0.00241381	0.00334863
Ava_3450	Photosystem I assembly protein Ycf37	213.733	218.091	110.592	1.93262	1.97203	0.00426516	0.0790455	191.477	154.287	118.639	1.61394	1.30047	0.0120854	0.0590839	329.44	337.033	220.981	1.49081	1.52517	0.0856266	0.0842734
Ava_3484	Photosystem I reaction center, psaC	7294.6	6336.39	3330.14	2.19048	1.90274	0.028634	0.206317	2331.69	2913.5	1981.69	1.17662	1.47021	0.0858629	0.131421	1067.89	1475.5	1278.8	0.835072	1.15381	0.101164	0.438318
Ava_3891	Photosystem I assembly protein Ycf3	28752.3	25814	15607.1	1.84225	1.65399	0.00464058	0.0125427	25368.1	18117.4	10386.5	2.44242	1.74432	0.0149348	0.0175664	25450.2	31081	14422.8	1.76459	2.15499	0.122976	0.00252047
Ava_4722	Photosystem I reaction center, PsaD	6284.12	5578.88	2982.13	2.10726	1.87077	0.0142418	0.217923	1994.28	2974.1	1919.02	1.03922	1.5498	0.690627	0.0975474	2004.8	1988.59	1149.96	1.74337	1.72928	0.123237	0.0184068
Photosystem II
Ava_0518	PsbX	1905.73	1990.38	1776.4	1.07281	1.12046	0.447864	0.236026	3191.05	3066.17	1579.36	2.02047	1.9414	0.000245497	0.134294	2269.35	2250.09	2117.42	1.07175	1.06266	0.834966	0.793266
Ava_0578	Psb27 (assembly factor)	357.867	327.285	121.188	2.95299	2.70063	0.00332356	0.166235	96.008	103.096	70.4722	1.36235	1.46294	0.123445	0.178143	130.989	144.543	73.0739	1.79255	1.97804	0.0918903	0.0340385
Ava_0593	PsbW (=Psb28)	331.368	3110.56	487.434	0.679823	6.3815	0.366306	0.000183338	2244.13	3411.07	869.796	2.58007	3.92169	0.0266673	2.19086e-05	232.986	3425.95	293.261	0.794466	11.6823	0.292895	0.00793254
Ava_0635	PsbU	4322.83	4040.15	1488.33	2.90448	2.71454	0.000624926	0.0574127	1534.18	1688.11	959.818	1.59841	1.75879	0.0625121	0.0449122	3997.8	3901.22	1094.74	3.65184	3.56361	0.0161441	0.000110923
Ava_1242	Photosystem II reaction centre protein PsbD/D2	42845.7	49099.7	42629.1	1.00508	1.15179	0.872115	0.00217613	41332.8	47986.9	46372.6	0.89132	1.03481	0.305942	0.573616	28443.4	32747.2	20480	1.38884	1.59898	0.383803	0.161069
Ava_1243	PsbC	3460.93	3542.83	3147.68	1.09952	1.12553	0.468848	0.581427	3460.93	3542.83	3147.68	1.09952	1.12553	0.236661	0.439815	1163.64	509.428	1443.51	0.806117	0.352909	0.668427	0.170038
Ava_1506	PsbT	26690.2	24521.8	14388.9	1.85492	1.70422	0.0157093	0.0235042	13853.7	15825.8	6633.65	2.0884	2.38568	0.0202764	0.0127953	6477.38	5736.23	7701.32	0.841074	0.744837	0.299036	0.123019
Ava_1507	Photosystem antenna protein-like, psbB (CP47)	60578.8	59009.6	51258.8	1.18182	1.15121	0.0633797	0.0929156	46320.9	52317.2	44958.8	1.0303	1.16367	0.343637	0.0113648	43046.9	44144.7	39178.1	1.09875	1.12677	0.47356	0.344198
Ava_1583	Photosystem II reaction centre protein PsbA/D1	95.7862	386.397	166.727	0.57451	2.31755	0.375432	0.0357583	791.877	562.766	502.839	1.57481	1.11918	0.00983686	0.173689	83.0083	539.019	99.1667	0.837058	5.43549	0.287362	0.000113062
Ava_1597	Photosystem II reaction centre protein PsbA/D1	17834.2	31594.2	20260.9	0.880228	1.55937	0.529421	0.0044464	27372.7	36045.5	35790.6	0.764801	1.00712	0.0659001	0.941154	5624.24	19234.4	5558.41	1.01184	3.46041	0.977908	0.0988119
Ava_1705	PsbZ	234.459	243.832	256.384	0.914484	0.95104	0.591588	0.857684	272.712	273.412	284.664	0.958016	0.960474	0.747548	0.922106	156.811	182.285	199.95	0.784251	0.911652	0.136224	0.726827
Ava_1843	PsbO	5352.45	4990.09	2586.46	2.06941	1.92931	0.0188926	0.318536	2317.8	3628.2	2436.88	0.951135	1.48887	0.715978	0.144144	1024.36	1334.14	1392.66	0.735545	0.95798	0.158915	0.797774
Ava_1852	PsbJ	74.1808	61.4459	37.2032	1.99394	1.65163	0.0133782	0.0228461	45.7533	48.0497	29.8815	1.53116	1.60801	0.120938	0.0171122	80.1216	77.9495	43.3177	1.84963	1.79948	0.0311341	0.0362613
Ava_1853	PsbL	605.175	894.416	331.528	1.82541	2.69786	0.172908	0.0676394	365.898	482.264	71.3668	5.127	6.75754	6.57522e-05	0.147164	410.38	210.182	358.247	1.14552	0.586696	0.808134	0.486169
Ava_1854	PsbF, cytochrome b559 subunit beta	9298.37	9665.5	4549.71	2.04373	2.12442	0.022044	0.19369	5188.99	5930.3	3602.15	1.44052	1.64632	0.0366243	0.0802887	4947.7	6121.15	4205.17	1.17658	1.45563	0.488794	0.220305
Ava_1855	PsbE, cytochrome b559 subunit alpha	10078	10554.6	4530.06	2.22469	2.3299	0.0121035	0.168969	5687.28	6006.07	3878.11	1.46651	1.54871	0.000847937	0.0321698	5753.6	7920.63	4710.32	1.22149	1.68155	0.427874	0.0809569
Ava_2138	Photosystem II reaction centre protein PsbA/D1	56992.1	57250.1	54627.4	1.04329	1.04801	0.362097	0.287411	52781.8	54266.4	55803.6	0.94585	0.972453	0.150172	0.34325	22538.7	39766.4	27008.8	0.834495	1.47235	0.383754	0.176695
Ava_2460	Photosystem II reaction centre protein PsbA/D1	19349.1	30749.9	20406.9	0.948166	1.50684	0.709291	0.00440476	26219.3	33490.2	35226.8	0.744301	0.950703	0.0606201	0.624978	5572.11	18078.6	5688.57	0.979527	3.17805	0.958851	0.115145
Ava_2512	Photosystem II reaction centre protein PsbD/D2	41553.2	46400.3	41673.3	0.997119	1.11343	0.909557	0.000883699	40945.9	47936	44714.7	0.915714	1.07204	0.354397	0.24295	27984.4	32448.3	20727.6	1.3501	1.56546	0.400775	0.162442
Ava_2746	PsbV	1870.7	1849.62	735.108	2.5448	2.51612	0.000142368	0.0106957	1015.34	885.306	532.672	1.90613	1.66201	0.0421693	0.0963331	576.692	693.165	769.224	0.749706	0.901122	0.436725	0.60126
Ava_3001	PsbI	2459.36	2345.1	1246.17	1.97354	1.88185	0.00409655	0.0202254	4280.69	3424.22	884.442	4.84	3.87162	0.0734457	0.466085	1593.71	1494.13	1063.12	1.49909	1.40542	0.0457869	0.0422877
Ava_3553	Photosystem II reaction centre protein PsbA/D1	17424.5	30640.7	19319.7	0.9019	1.58598	0.509189	0.00568777	26158	33435.2	35995.3	0.726705	0.928875	0.0378703	0.455138	5324.95	17474.2	5155.6	1.03285	3.38936	0.938438	0.119473
Ava_3682	PsbY	82.8796	80.9019	50.7818	1.63207	1.59313	0.00466766	0.0451885	80.5665	91.0539	53.3747	1.50945	1.70594	0.0139811	0.00578607	95.1426	118.404	50.7947	1.87308	2.33103	0.00415091	0.00211782
Ava_4121	Photosystem II reaction centre protein PsbA/D1	41.5315	1560.81	53.9715	0.769509	28.9192	0.376049	0.00178441	259.244	2101.21	169.912	1.52575	12.3664	0.108143	0.00028442	3151	6597.15	5040.19	0.625176	1.30891	0.188325	0.465982
Ava_4450	PsbH	115.934	113.833	75.4076	1.53743	1.50957	0.047728	0.029011	127.416	113.757	69.2299	1.84048	1.64317	0.0172712	0.167458	125.867	120.374	68.2649	1.84381	1.76334	0.0353296	0.0276006
Ava_4451	PsbN	262.92	269.473	288.266	0.912075	0.93481	0.195325	0.5769	508.624	438.329	306.008	1.66213	1.43241	0.0106407	0.00766195	490.365	510.535	318.834	1.53799	1.60126	0.00319466	0.0115535
Ava_4488	PsbK	136.576	118.855	105.452	1.29515	1.12709	0.355758	0.80041	222.074	349.104	112.188	1.97949	3.11179	0.0340668	0.112439	115.326	125.786	92.6666	1.24453	1.35741	0.128915	0.0848351
Photosynthetic pigments
Phycobiliproteins
Ava_0176	Alanine dehydrogenase	1209.51	1187.22	250.026	4.83756	4.74841	0.00552922	0.0197442	491.502	478.033	178.779	2.74921	2.67387	0.00586435	0.0610687	586.028	576.779	172.098	3.4052	3.35146	0.0296083	0.0027486
Ava_2621	Allophycocyanin alpha subunit, ApcA	35493.9	33997.9	11223.8	3.16237	3.02908	0.000959955	0.0577545	5866.58	11628.6	5197.48	1.12874	2.23735	0.115595	0.0049367	8174.45	10574.3	3452.04	2.368	3.06319	0.116434	0.0239718
Ava_2622	Allophycocyanin, beta subunit, ApcB	38817.3	36553.9	12070.5	3.21587	3.02836	0.000287424	0.018937	4760.98	8024.85	4458.53	1.06784	1.79989	0.271952	0.0610115	10593.2	12082.4	4301.6	2.46261	2.80882	0.106183	0.0239822
Ava_2925	Phycoerythrocyanin beta subunit, PecB	52814.6	50507.3	22498.6	2.34746	2.24491	7.04201e-05	0.000400216	4970.01	13199.3	2477.28	2.00624	5.32816	0.00755433	0.00221972	2258.08	2842.95	4237.2	0.532917	0.670951	0.0662485	0.195236
Ava_2926	Phycoerythrocyanin alpha subunit, PecA	44544.9	43048.9	14931.5	2.98328	2.88309	0.000719619	0.0199518	2715.16	7015.21	969.289	2.80119	7.23748	0.0131237	5.47716e-05	1174.8	1631.95	2201.59	0.533615	0.741262	0.174322	0.459768
Ava_2930	Phycocyanin beta subunit, CpcB	53826	51210.6	41014.5	1.31237	1.2486	8.05451e-05	0.0196966	35393.6	48102.1	40836.5	0.866715	1.17792	0.0565368	0.0177729	25188.7	31475.1	24096.2	1.04534	1.30623	0.890718	0.257896
Ava_2931	Phycocyanin alpha subunit, CpcA	57503.9	55814.9	44022.6	1.30624	1.26787	0.0096238	0.0215938	36836	48638	38907.7	0.946753	1.25009	0.173537	0.056898	31549.8	39474.3	31074.9	1.01528	1.2703	0.890407	0.150883
Ava_3383	Phycobilisome degradation protein; NblA	2287.64	2310.57	4999.65	0.45756	0.462145	0.00376846	0.00325493	3656.28	4727.95	6430.7	0.568567	0.735215	0.00535801	0.0425066	4343.77	4030.42	4550.87	0.954493	0.885637	0.855367	0.570351
Chlorophyll
Ava_0294	protochlorophyllide oxidoreductase	14071	13177.3	3912.97	3.59599	3.24391	0.000736743	0.0731501	4548.5	5158.78	1512.17	3.00793	3.41151	4.40258e-07	0.0109791	6762	6746.15	1557.84	4.34061	4.33044	0.0127265	0.000127228
Ava_1788	uroporphyrinogen decarboxylase	13173.3	12565.2	4280.35	3.07762	2.92224	9.24429e-05	0.0179975	2990.46	3369.85	2625.36	1.13907	1.28358	0.0296966	0.107074	7559.39	6516.08	2422.82	3.12008	2.68946	0.0226483	0.0299466
Ava_1946	delta-aminolevulinic acid dehydratase	108.409	104.476	152.609	0.710368	0.690593	0.0541733	0.0279461	137.048	178.622	154.999	0.884189	1.15241	0.525544	0.0581938	110.511	83.6614	102.076	1.08263	0.819597	0.733506	0.477176
Ava_2119	Magnesium chelatase, ChlI subunit	1544.69	1547.5	3427.83	0.450631	0.454814	0.014297	0.0157677	1916.97	5932.46	3489.14	0.549411	1.70027	0.00783322	0.0277952	649.075	586.029	2476.46	0.262099	0.23664	0.0397097	0.0358994
Ava_2223	coproporphyrinogen III oxidase	395.668	352.21	282.685	1.39968	1.20186	0.0248086	0.01856	325.54	395.152	330.888	0.983837	1.19422	0.798865	0.463084	813.759	584.886	280.117	2.90507	2.088	0.0366245	0.0435631
Ava_2330	light-independent protochlorophyllide reductase subunit N	617.334	566.951	566.979	1.08881	0.944725	0.563799	0.773561	247.007	394.438	203.548	1.21351	1.93781	0.355509	0.0696895	194.626	164.218	114.04	1.70665	1.44	0.258342	0.153867
Ava_2332	Light-independent protochlorophyllide reductase, iron-sulfur ATP-binding protein	7394.57	6666.1	4646.91	1.59129	1.37086	0.0108643	0.175091	1592.58	2946.79	1553.11	1.02541	1.89735	0.765533	0.000735627	769.11	995.84	1001.13	0.768239	0.994713	0.362411	0.981275
Ava_2765	Protoporphyrinogen III oxidase	888.177	952.064	398.561	2.22846	2.34665	0.0242802	0.137611	549.698	475.505	403.926	1.36089	1.17721	0.0408965	0.112073	649.832	775.025	545.913	1.19036	1.41969	0.354842	0.112586
Ava_3075	Uroporphyrinogen III synthase HEM4	60.781	65.2324	30.9003	1.967	2.12628	0.0127619	0.0671381	28.8043	27.2208	27.9881	1.02916	0.972583	0.451107	0.300681	50.0379	49.6329	27.484	1.82062	1.80588	0.0315235	0.00257672
Ava_3084	Magnesium chelatase ATPase subunit D	1418.89	1348.25	449.472	3.15679	2.98548	0.00324594	0.00942669	942.46	651.134	267.485	3.52341	2.43428	0.00158743	1.93054e-05	3808.75	3924.47	508.834	7.48525	7.71266	3.82249e-05	0.00013331
Ava_3297	delta-aminolevulinic acid dehydratase	4220.74	4225.54	1374.6	3.07051	3.04461	0.000220521	0.0268047	1090.97	1179.49	1294.09	0.843039	0.911438	0.0126444	0.360204	2136.12	2708.79	1665.82	1.28232	1.6261	0.201828	0.0463291
Ava_3341	bacteriochlorophyll a synthase	307.833	310.18	175.808	1.75096	1.74414	0.00394813	0.00587674	330.845	198.103	225.778	1.46536	0.877427	0.232179	0.582239	377.96	263.681	145.108	2.60468	1.81714	0.125256	0.00942661
Ava_3466	light-independent protochlorophyllide reductase subunit B	7630.1	6817.03	2302.68	3.31357	2.79448	0.000101328	0.0351498	1695.8	2101.02	858.927	1.97433	2.4461	0.000232282	0.00620933	1724.06	1718.22	766.994	2.24782	2.2402	0.0736316	0.0167113
Ava_3699	Glutamyl-tRNA reductase	1929.56	1717.17	359.133	5.37284	4.78143	0.0126178	0.0455542	100.335	113.742	90.5928	1.10754	1.25553	0.357317	0.392556	468.151	564.443	92.4244	5.06523	6.10707	0.0058279	0.00144713
Ava_3828	coproporphyrinogen III oxidase	318.365	283.007	117.839	2.70169	2.3014	0.00571082	0.0195402	110.581	127.211	163.642	0.675747	0.777374	0.00452214	0.208792	59.6045	62.6749	132.855	0.448644	0.471755	0.010892	0.00562233
Ava_3899	Mg-protoporphyrin IX methyl transferase	2569.79	2563.88	710.956	3.61455	3.61854	0.00125126	0.0200352	987.881	550.529	485.876	2.03319	1.13306	0.00879496	0.30796	1572.2	1709.77	532.728	2.95123	3.20946	0.0288454	0.00124236
Ava_4393	coproporphyrinogen III oxidase	341.187	321.035	1216.18	0.28054	0.265389	0.0340414	0.0317599	294.964	245.411	1243.41	0.237221	0.19737	0.00036383	1.61454e-06	323.79	285.602	1414.12	0.228969	0.201965	0.000199611	0.000153583
Ava_4774	porphobilinogen deaminase	6319.2	5885.71	2738.44	2.30759	2.08756	0.00230128	0.0519806	1513.8	1837.48	1386.78	1.09159	1.325	0.383788	0.0469857	6773.05	5174.96	1777.85	3.80968	2.91079	0.00604953	0.0138786
Ava_4776	Magnesium-protoporphyrin IX monomethyl ester aerobic oxidative cyclase	1233.14	1335.93	1553.02	0.794026	0.870197	0.00303198	0.0164239	2618.02	2870.15	1376.68	1.90168	2.08483	0.0864755	0.00190268	282.701	426.227	1018.29	0.277624	0.418572	0.0492581	0.0690009
Ava_4920	glutamate-1-semialdehyde aminotransferase	26347.8	26191.6	12911.1	2.0407	1.975	0.000641882	0.0529674	7217.36	7544.4	8722.6	0.827433	0.864926	0.0720046	0.199792	8598.89	7059.52	5437.59	1.58138	1.29828	0.159336	0.274224
Ava_4958	Magnesium-protoporphyrin IX monomethyl ester aerobic oxidative cyclase	3276.13	3614.29	1316.28	2.48892	2.71447	0.0476781	0.167516	2915.07	2502.44	1603.52	1.81792	1.56059	0.0610016	0.0620117	1879.61	2313.96	1125.22	1.67044	2.05646	0.0257009	0.0280684
Ava_B0225	delta-aminolevulinic acid dehydratase	685.067	656.921	102.171	6.70508	6.327	0.000507598	0.00852078	182.598	126.404	64.2514	2.84192	1.96733	0.0194389	0.22	288.069	188.47	56.9998	5.05385	3.30649	0.0357262	0.0207822
Carbon metabolism
CO2 fixation
Ava_0169	Phosphoribulokinase_313	7712.19	6844.96	3346.89	2.30429	2.04517	0.000320939	0.0900619	2594.38	2518.27	2070.98	1.25273	1.21598	0.023884	0.0523872	4813.13	5107.94	2077.42	2.31687	2.45879	0.0103754	0.00672446
Ava_0772	Phosphoglycerate kinase	4668.89	4586.26	1246.2	3.7465	3.6802	0.0187596	0.0641102	1096.19	1430.21	1017.42	1.07743	1.40573	0.596301	0.0735267	1635.93	2186.33	1192.3	1.37208	1.8337	0.183369	0.0314512
Ava_0781	Phosphoribulokinase_334	11483.3	11215.2	2860.3	4.01472	3.92098	0.0424499	0.160694	3491.23	3262.66	2217.65	1.57429	1.47122	0.127829	0.103558	4827.05	6353.94	2457.85	1.96393	2.58516	0.0280979	0.0281143
Ava_1024	Bicarbonate transport ATP-binding subunits C and D	5607.16	4464.86	442.579	12.6693	10.0883	0.00876665	0.045322	836.613	1058.33	552.641	1.51384	1.91505	0.144273	0.0855517	168.324	168.808	267.526	0.629189	0.630996	0.270322	0.2547
Ava_1025	Bicarbonate transport ATP-binding subunits C and D	44288.5	41846.9	4576.44	9.67751	9.144	2.48742e-06	0.00379392	8818.29	10621.2	4234.57	2.08245	2.50821	0.0217119	0.116612	723.663	499.28	2471.18	0.292841	0.202041	0.100422	0.0858026
Ava_1026	Bicarbonate transport permease	30719.7	27662.6	1129.56	27.1961	24.4896	2.40593e-08	0.0162243	4567.25	4857.63	1001.14	4.56205	4.85209	0.0149212	0.0627929	176.291	128.738	641.802	0.274682	0.200589	0.096057	0.0826642
Ava_1027	Bicarbonate transport system substrate-binding protein	40944.3	36470.9	1523.24	26.8797	23.9429	4.16918e-05	0.0115656	3856.65	4748.78	1032.47	3.73538	4.59946	0.000998296	0.0138539	116.97	96.769	529.721	0.220815	0.182679	0.0923827	0.0844505
Ava_2165	Carbonic anhydrase, CcaA	51.3099	50.3903	125.547	0.408689	0.401364	0.00294531	0.00321661	52.3032	69.1424	141.579	0.369429	0.488367	0.000414927	0.00260982	113.035	86.935	108.566	1.04116	0.800753	0.843389	0.137108
Ava_2318	GAPDH, gap2, NAD(P)-dpt, similar to plant Calvin-cycle GAPDH	30326.9	27131.6	9066.36	3.34499	2.99255	0.00812556	0.104307	4922.67	5877.38	2815.71	1.74829	2.08735	0.0136986	0.0211133	9880.03	8490.71	1871.17	5.28013	4.53764	0.0626295	0.00309048
Ava_2492	Fructose-bisphosphate aldolase	55508.1	51460	24433.5	2.2718	2.10612	0.00231476	0.000667015	13683	19905.4	12478.5	1.09652	1.59517	0.266392	0.0426119	11887	14050.9	7449.34	1.59571	1.88619	0.222293	0.0429706
Ava_3645	Transketolase	19654.4	18842.7	6041.02	3.25349	3.11913	0.00217808	0.0068138	6333.98	7809.84	5808.22	1.09052	1.34462	0.516537	0.405221	10220.7	6853.86	4118.43	2.48171	1.66419	0.0688563	0.0458572
Ava_3905	Rubisco small subunit, RbcS	4425.21	3932	769.956	5.74736	5.10678	0.0181261	0.0775287	779.951	1149.6	365.098	2.13628	3.14875	0.0479957	0.0207979	340.554	395.793	219.947	1.54835	1.79949	0.196245	0.0799317
Ava_3906	Rubisco chaperone, RbcX	57358.4	55096	33296.6	1.72265	1.6547	0.00541308	0.00742036	34394.5	45199.8	24700.4	1.39246	1.82992	0.0235035	0.000852301	30660.1	31954.1	20892.4	1.46752	1.52946	0.047867	0.126198
Ava_3907	Rubisco large subunit, RbcL	58135.6	55865.8	20639.7	2.81669	2.70672	0.000128624	0.000232204	24854.4	36453.7	15127.4	1.64301	2.40978	0.00233099	0.000345847	25738.8	25349.4	13354.8	1.92732	1.89815	0.0345548	0.0985555
Ava_4467	Carboxysome shell protein, CcmO	4456.03	3971.56	2044.5	2.17952	1.94256	0.00682417	0.059882	2071.92	1976.03	2740.34	0.75608	0.721089	0.188381	0.0655221	3007	2933.69	1816.7	1.6552	1.61485	0.243454	0.0252312
Ava_4468	Carboxysome shell interacting protein, CcmN	14848	12241.6	3784.52	3.92336	3.23465	0.00064063	0.00567124	6067.49	5573.2	3386.92	1.79145	1.64551	0.0765245	0.189303	12663	6917.79	2782.76	4.55051	2.48594	0.069691	0.0457611
Ava_4469	Carboxysome shell interacting protein, CcmM	31256.8	27779.9	8058.13	3.87891	3.44743	6.85006e-05	0.0073805	11221.9	9841.17	4124.01	2.72112	2.38631	0.0200565	0.0926192	26882.7	18715.2	4827.78	5.56833	3.87656	0.0160024	0.0127982
Ava_4470	Carboxysome shell protein, CcmL	28523.4	24184.2	6451.35	4.4213	3.7487	2.07908e-05	0.0159376	10431.7	9751.21	3997.39	2.60964	2.4394	0.0378902	0.0610015	22712.4	19045.4	3985.09	5.69935	4.77917	0.0244044	0.0102763
Ava_4471	Carboxysome shell protein, CcmK1	48000.2	44042.3	14858.8	3.23042	2.96405	0.00262851	0.0341351	19081.7	19796.7	10492.2	1.81865	1.88679	0.0461799	0.02568	41294.6	37121	10032.7	4.11599	3.7	0.0214928	0.00204158
Ava_4472	Carboxysome shell protein, CcmK2	26391.3	25411.2	9230.22	2.85922	2.75305	0.00041923	0.052206	11439.1	10892.7	6157.79	1.85766	1.76893	0.00537695	0.0129126	15701.8	17230.2	6000.27	2.61685	2.87158	0.00761753	2.27073e-05
Ava_4675	Ribulose-phosphate 3-epimerase	6023.88	5902.89	7272.25	0.828337	0.8117	0.0131134	0.0431126	5975.47	4569.58	7711.32	0.774896	0.592581	0.0482659	0.00138417	5321.75	6144.03	7190.99	0.740059	0.854407	0.0530284	0.215459
Ava_4709	Carboxysome shell protein, CcmK3	1230.18	1141.54	254.926	4.82565	4.47793	0.00104523	0.114826	273.591	238.186	101.551	2.69413	2.34549	0.00538608	0.0931403	828.69	921.017	106.517	7.7799	8.64668	0.00733267	0.000324807
Ava_4710	Carboxysome shell protein, CcmK4	986.268	909.053	214.203	4.60436	4.24389	0.00824233	0.170562	249.832	243.891	78.2264	3.1937	3.11776	0.0151821	0.0311295	673.499	789.387	83.5069	8.06519	9.45295	0.0452697	0.0107677
Ava_4911	Carboxysome shell interacting protein, CcmP	597.226	632.169	380.824	1.56825	1.66	0.0570587	0.0709858	327.926	324.566	355.55	0.922306	0.912855	0.427341	0.0896289	1106.85	1119.35	389.693	2.84031	2.8724	0.0220245	0.0485197
Glycolysis
Ava_0494	Pyruvate kinase	4850.76	4471.8	2159.68	2.24605	2.07058	0.0172964	0.0266401	2671.4	2581.87	2144.85	1.24549	1.20375	0.212969	0.265621	1038.51	1303.96	1950.14	0.532531	0.668651	0.00842265	0.0183323
Ava_0495	Glyceraldehyde-3-phosphate dehydrogenase, Gap1	3530.76	3213.46	1014.35	3.48082	3.16801	0.000392546	0.02782	912.827	906.952	1122.97	0.81287	0.807638	0.103219	0.0782653	660.861	1085.63	945.612	0.698871	1.14807	0.00479963	0.454613
Ava_0723	Phosphoglycerate mutase, cofactor-independent, GpmI	3055.22	3041.87	675.912	4.52014	4.50039	0.000747732	0.0158925	1061.52	997.086	700.101	1.51623	1.4242	0.00618883	0.11805	2459.92	3188.36	1085.95	2.26523	2.93603	0.0105876	0.00229998
Ava_0772	Phosphoglycerate kinase	4668.89	4773.51	1246.2	3.7465	3.83046	0.0187596	0.0641102	1096.19	1430.21	1017.42	1.07743	1.40573	0.596301	0.0735267	1635.93	2186.33	1192.3	1.37208	1.8337	0.183369	0.0314512
Ava_0933	Glucokinase	1442.49	1277.38	1282.84	1.12446	0.995744	0.375478	0.95714	515.322	601.761	1186.42	0.43435	0.507207	0.00169843	0.00542688	1421.17	1303.67	1022.72	1.38959	1.27471	0.0778039	0.212628
Ava_1491	Dehydrogenase, E1 component, beta subunit	3630.38	3357.41	866.537	4.18953	3.87451	0.000720602	0.0558327	1142.95	1180.61	657.862	1.73737	1.79462	0.00257015	0.0203315	2652.56	2765.38	1049.29	2.52794	2.63547	0.00256339	0.00201237
Ava_1590	Fructose-bisphosphate aldolase	2347.02	2538.04	2211.56	1.06125	1.14763	0.162013	0.0140363	4749.28	3540.32	2060.62	2.30478	1.71809	0.0015548	0.0426835	829.27	1568.69	2304.09	0.359913	0.680829	0.0111382	0.221273
Ava_1680	Fructose-1,6-bisphosphatase	7543.68	6809.79	2157.23	3.49693	3.15673	8.6728e-06	0.00119323	3581.41	3640.46	2553.8	1.40239	1.42551	0.135434	0.300659	5848.41	4637.03	2014.64	2.90296	2.30167	0.0623833	0.0129008
Ava_1694	Pyruvate kinase	5313.27	5051.92	738.442	7.19525	6.84133	0.000185966	0.015076	640.735	535.634	204.473	3.13359	2.61958	0.00357342	0.0292434	1272.82	1607.64	222.8	5.71284	7.2156	0.0220154	0.00394937
Ava_1927	Dihydrolipoamide dehydrogenase	12037.2	10367.2	6864.44	1.75356	1.51028	0.00253952	0.0820266	5930.87	8108.54	7335.79	0.808485	1.10534	0.0277191	0.491555	7829.89	7657.82	5209.98	1.50286	1.46984	0.205613	0.0733599
Ava_2318	Glyceraldehyde-3-phosphate dehydrogenase, Gap2	30326.9	28360.6	9066.36	3.34499	3.12812	0.00812556	0.104307	4922.67	5877.38	2815.71	1.74829	2.08735	0.0136986	0.0211133	9880.03	8490.71	1871.17	5.28013	4.53764	0.0626295	0.00309048
Ava_3044	6-phosphofructokinase	201.429	180.155	176.651	1.14027	1.01984	0.278072	0.862827	156.05	238.891	152.451	1.0236	1.567	0.698273	0.265751	2378.66	2348.98	1121	2.12191	2.09543	0.0983075	0.00740156
Ava_3176	Dihydrolipoamide acetyltransferase	3992.31	3948.66	1324.53	3.01414	2.98118	0.00102458	0.00270104	1921.41	1489.64	1064.65	1.80473	1.39918	0.0122543	0.261631	6171.32	3215.62	748.904	8.24046	4.29376	0.0262049	0.0489166
Ava_3290	Triosephosphate isomerase	443.831	447.246	168.797	2.62937	2.64961	0.000246091	0.0151916	213.274	208.532	172.335	1.23755	1.21003	0.212579	0.349601	295.227	360.329	172.904	1.70746	2.08399	0.000780206	0.00525515
Ava_3517	Enolase	1737.87	1764.89	618.668	2.80905	2.85272	0.00516077	0.0190291	1290.02	1097.03	695.85	1.85388	1.57653	0.00224659	0.0921967	732.171	911.629	451.724	1.62084	2.01811	0.1647	0.00925876
Ava_3697	Fructose-1,6-bisphosphatase, GlpX	13795.1	13414.6	3005.04	4.59064	4.46404	4.76204e-05	0.0297092	1579.22	1664.38	875.821	1.80313	1.90036	0.0260273	0.0310025	2669.76	2962.33	945.238	2.82443	3.13395	0.0933963	0.000550744
Ava_3708	Glucose-6-phosphate isomerase	5349.1	5369.43	2908.53	1.83911	1.8461	0.00307376	0.040849	1374.7	1584.39	2613.52	0.525995	0.606228	0.00138118	0.0351348	2790.19	2650.38	2166.63	1.2878	1.22327	0.233681	0.262547
Ava_3715	Glyceraldehyde-3-phosphate dehydrogenase, Gap3	69.5549	79.86	116.803	0.595488	0.683714	0.0625711	0.223491	219.097	264.135	135.883	1.61239	1.94384	0.0179382	0.0366617	58.9071	60.0095	90.008	0.654465	0.666713	0.100459	0.124418
Ava_4276	Dehydrogenase, E1 component, alpha subunit	7333.12	6847.3	1279.47	5.7314	5.35169	0.0173512	0.0544936	2011.44	2320.23	970.672	2.07221	2.39034	0.035377	0.0736119	4680.92	4854.7	667.511	7.01249	7.27283	0.0976817	0.00261321
Pentose phosphate pathway
Ava_0493	Transaldolase	3310.9	3163.62	2165.73	1.52877	1.46076	0.0169651	0.0053509	2878.89	2499.42	2787	1.03297	0.896813	0.547776	0.452581	1861.69	2447.42	2808.05	0.662983	0.871576	0.0378664	0.299184
Ava_1655	Transketolase	192.063	1292.89	1647.64	0.116569	0.784693	0.00745693	0.994063	7746.06	5772.7	1981.86	3.90847	2.91276	0.0094155	0.0226281	224.37	356.171	1534	0.146265	0.232184	0.0121792	0.00977916
Ava_1681	Transaldolase	10307	13764.7	30803.8	0.334603	0.446852	0.00027618	0.101921	35665.4	26668.6	32487.9	1.0978	0.820878	0.248111	0.00511238	10896.2	13587.8	30380.3	0.358661	0.447259	0.00611171	0.0147948
Ava_1682	Glucose-6-phosphate 1-dehydrogenase	5035.78	5049.52	1370.23	3.67514	3.68516	0.00874107	0.0236207	4125.66	2403.53	1412.31	2.92122	1.70185	0.00469234	0.0757165	1600.78	1300.13	1186.66	1.34898	1.09562	0.155763	0.636352
Ava_1683	OpcA	216.267	218.487	68.5898	3.15305	3.12209	0.0123447	0.0118922	258.463	158.641	90.4074	2.85887	1.75474	0.0105556	0.0458549	151.644	162.938	68.4649	2.21491	2.37988	0.142228	0.00155085
Ava_2527	6-phosphogluconate dehydrogenase	2815.54	3157.18	658.717	4.27428	4.79292	0.0012646	0.0253522	958.966	1038.37	663.286	1.44578	1.56549	0.0862972	0.0113404	689.459	934.334	659.796	1.04496	1.4161	0.510594	0.0256666
Ava_3645	Transketolase	19654.4	18967.7	6041.02	3.25349	3.13982	0.00217808	0.0068138	6333.98	7809.84	5808.22	1.09052	1.34462	0.516537	0.405221	10220.7	6853.86	4118.43	2.48171	1.66419	0.0688563	0.0458572
Ava_4491	Ribose-5-phosphate isomerase A	847.129	868.082	864.42	0.979997	1.00424	0.735571	0.922525	557.89	1282.43	923.233	0.604278	1.38907	0.00682001	0.0758078	340.099	431.438	533.26	0.637773	0.809059	0.186646	0.414432
Ava_4675	Ribulose-phosphate 3-epimerase	6023.88	6030.4	7272.25	0.828337	0.829235	0.0131134	0.0431126	5975.47	4569.58	7711.32	0.774896	0.592581	0.0482659	0.00138417	5321.75	6144.03	7190.99	0.740059	0.854407	0.0530284	0.215459
Tricarboxylic acid pathway
Ava_0523	Succinate dehydrogenase, SdhB	387.495	414.981	293.253	1.32137	1.41509	0.0415754	0.132224	869.235	417.918	372.121	2.33589	1.12307	0.00916607	0.493821	544.595	487.884	228.706	2.3812	2.13324	0.173836	0.0202396
Ava_0569	Aconitase	7492.48	7685.28	4637.92	1.61548	1.65705	0.00127569	0.00476551	8194.43	5742	4278.45	1.91528	1.34207	0.0453984	0.395833	7309.11	5304.26	3899.99	1.87413	1.36007	0.0406077	0.0492391
Ava_0936	Succinate dehydrogenase, SdhA	2303.65	2347.44	1280.72	1.79872	1.83291	0.00093504	0.00161392	3482.33	2005.08	1208.8	2.88082	1.65874	0.00397492	0.00231579	5151.86	6204.17	1743.89	2.95423	3.55766	0.0121616	0.00766949
Ava_1273	Malate dehydrogenase	680.455	602.411	683.628	0.995359	0.881198	0.851852	0.477391	405.088	512.294	706.82	0.573114	0.724787	0.000820797	0.0487873	792.751	1090.56	1124.88	0.704744	0.96949	0.0949616	0.892293
Ava_2134	Phosphoenolpyruvate carboxylase	1871.77	1782.01	379.239	4.93559	4.6989	0.00356447	0.0131801	865.017	508.887	208.055	4.15764	2.44593	0.031304	0.0495347	1688.1	1257.99	204.748	8.24479	6.1441	0.0170975	0.0217848
Ava_2713	Citrate synthase	5833.71	5675.2	1622.82	3.5948	3.49712	0.000295416	0.00161833	2414.23	2478.03	1496.98	1.61273	1.65535	0.0196755	0.156326	5993.94	6262.49	3041.46	1.97074	2.05904	0.0186676	0.0114115
Ava_3533	2-oxoglutarate decarboxylase	4081.93	4280.64	2747.81	1.48552	1.55783	0.00510784	0.00132883	5204.57	4248.8	2839.41	1.83297	1.49636	5.93545e-05	0.0206398	4687.95	6157.96	3394.72	1.38095	1.81398	0.0360844	0.00698433
Ava_3534	Succinic semialdehyde dehydrogenase	10363.3	10782.9	8216.04	1.26135	1.31242	0.115146	0.221284	11814.2	10970.9	7660.08	1.5423	1.43222	0.0778545	0.00474154	11755.1	15557.6	9644.93	1.21879	1.61303	0.103451	0.0494892
Ava_3556	Fumarate lyase or fumarase?	1979.13	1844.95	473.692	4.17809	3.89483	8.08551e-06	0.00380789	1501.51	891.94	370.997	4.04724	2.40417	0.00459776	0.0143103	956.758	996.374	295.091	3.24225	3.3765	0.032553	3.50951e-05
Ava_4831	Isocitrate dehydrogenase Icd	3643.37	3157.04	1437.53	2.53447	2.19616	0.00128235	0.000291846	2656.49	2246.84	1525.35	1.74156	1.473	2.97752e-06	0.0347339	1234.02	1860.85	1329.2	0.928394	1.39998	0.547941	0.0322979
Sucrose metabolism
Ava_0609	Neutral invertase, InvB	1658.96	1495.79	262.24	6.32612	5.7039	0.00212743	0.0304143	474.105	257.861	306.001	1.54936	0.842681	0.0242076	0.209112	932.936	831.961	315.667	2.95544	2.63557	0.00491852	0.0325532
Ava_2283	Sucrose synthase, SusA	1703.55	2814.65	1403.54	1.21376	2.00539	0.124833	0.364385	8958.23	4404.05	1289.26	6.94835	3.41595	0.000454407	0.00234852	2140.83	2998.91	1604.87	1.33396	1.86863	0.301882	0.00598904
Ava_2821	Sucrose-phosphate phosphatase, SppA	842.435	805.599	361.205	2.33229	2.23031	0.000394175	0.000269028	689.23	620.137	348.392	1.97832	1.78	0.0137495	0.0496409	419.164	421.755	411.087	1.01965	1.02595	0.851676	0.511244
Ava_3301	Sucrose-phosphate synthase, SpsB	1089.09	2807.68	13329	0.0817085	0.210645	0.000193807	0.0223936	11350.9	8340.99	15696.2	0.72316	0.5314	0.008316	0.00225105	211.564	269.217	9408.68	0.0224861	0.0286136	0.0360184	0.0364545
Ava_3411	Sucrose-phosphate synthase, SpsA	15175.5	13126.5	2130.78	7.12204	6.16042	0.011726	0.0957708	549.722	458.485	699.116	0.78631	0.655806	0.0442658	0.00907014	608.039	959.191	582.833	1.04325	1.64574	0.75408	0.17472
Ava_3753	Sucrose synthase, SusB	561.664	2921.54	11395.5	0.0492883	0.256377	0.000472511	0.0704837	16342.1	12001.5	12333.5	1.32501	0.973082	0.0103818	0.78395	229.668	420.626	14787.1	0.0155316	0.0284454	0.00359842	0.00351657
CUT1 transporters
Ava_0461	Membrane protein 1	45.6398	57.4238	187.445	0.243483	0.306349	0.00767882	0.00213677	259.72	154.78	213.603	1.2159	0.724614	0.0535763	0.215336	44.0443	49.3809	249.93	0.176226	0.197579	0.0160061	0.0178709
Ava_0563	Membrane protein 1	1055.3	1045.6	522.224	2.02078	2.0022	9.55618e-05	0.0855036	578.905	394.863	353.982	1.63541	1.11549	0.00180787	0.598095	880.603	769.919	458.607	1.92017	1.67882	0.00236076	0.00902862
Ava_1229	Substrate-binding protein	1457.69	1325.49	925.837	1.57446	1.43167	0.0012694	0.0713936	947.559	780.009	964.53	0.982405	0.808694	0.64333	0.0222097	1577.41	1549.3	1116.53	1.41278	1.41278	0.172642	0.0376547
Ava_2050	ATP-binding protein	79.0932	2272.77	16148.9	0.00489776	0.140739	0.000329551	0.0222046	11758.4	13562.3	17349.3	0.677744	0.781721	0.0473945	0.0324077	189.872	249.461	24271.3	0.0078229	0.010278	0.0172588	0.0173393
Ava_2094	Membrane protein 2	354.132	344.431	126.342	2.80297	2.69739	0.000520718	0.0901447	105.656	171.902	110.76	0.953919	1.55202	0.535465	0.0313002	211.122	271.95	117.074	1.80333	2.32289	0.00971852	7.24177e-05
Ava_2532	Membrane protein 2	99.6415	91.6133	38.8736	2.56322	2.27117	0.000137517	0.00645412	38.1795	36.169	37.3501	1.0222	0.968376	0.758804	0.738384	46.1179	52.1328	40.3278	1.14358	1.29273	0.169642	0.145677
Ava_2748	Membrane protein 2	61.9556	68.7724	2161.38	0.0286649	0.0318188	0.00545759	0.00540471	225.546	355.921	2573.06	0.0876568	0.138326	0.00131929	0.000609772	117.772	88.8848	1617.17	0.0728262	0.0549632	0.0373745	0.0361331
Ava_3042	Substrate-binding protein	317.82	300.57	233.265	1.36249	1.28854	0.00757075	0.22731	217.413	258.071	259.977	0.836277	0.992668	0.0655827	0.916227	419.08	517.058	395.27	1.06024	1.06024	0.712018	0.191912
Ava_3685	Substrate-binding protein	714.706	679.774	313.737	2.27804	2.1667	0.0141472	0.0314997	672.803	418.018	240.176	2.80129	1.74047	0.0471395	0.0139627	619.424	560.932	352.552	1.75697	1.75697	0.135538	0.0696401
Ava_4289	Substrate-binding protein	92.8186	89.3865	125.409	0.740125	0.712758	0.000582513	0.0620508	75.6262	99.8997	121.942	0.620179	0.819237	0.00314957	0.0468193	223.758	192.731	125.375	1.78471	1.78471	8.47099e-06	0.0575067
Ava_4638	Membrane protein 1	182.356	187.992	230.349	0.791649	0.816118	0.0361436	0.205978	137.393	213.388	228.621	0.600966	0.93337	0.00817369	0.53656	251.888	257.105	167.944	1.49983	1.49983	0.184768	0.0777713
Ava_4829	ATP-binding protein	1076.17	1070.59	392.581	2.74126	2.70312	0.0017094	0.0307403	644.629	481.606	341.837	1.88578	1.40888	0.0103137	0.0420478	2738.1	2772.84	808.694	3.38583	3.42879	0.0036176	0.00784492
Glycogen metabolism
Ava_1084	Glycogen phosphorylase	5303.17	5304.71	2288.54	2.31727	2.31794	0.000207088	0.00186667	5121.49	3951.64	1754.89	2.91841	2.25178	0.0209873	0.0185133	3110.75	2888.08	1534.51	2.02719	1.88208	0.0271405	0.0231083
Ava_1737	Phosphoglucomutase	2431.56	2344.91	977.798	2.48677	2.39816	0.0209915	0.0510605	1304.88	1288.86	1177.07	1.10858	1.09497	0.478884	0.461455	976.262	1293.15	1230.8	0.793195	1.05066	0.296931	0.734769
Ava_2020	ADP-glucose pyrophosphorylase	8696.03	7815.53	1760.04	4.94083	4.44055	0.000184765	0.00684094	1661.65	1727.34	1065.67	1.55925	1.62089	0.000581692	0.0392702	2030.06	2272.94	1089.28	1.86367	2.08665	0.0612207	0.00183236
Ava_2025	Glycogen debranching enzyme	298.637	341.199	424.595	0.703347	0.803588	0.0246707	0.236897	693.526	969.738	623.775	1.11182	1.55463	0.235266	0.102442	530.281	448.341	380.892	1.39221	1.17708	0.193756	0.496007
Ava_2367	Phosphoglucomutase	1990.71	2061.73	349.06	5.70307	5.90653	0.00102397	0.010254	499.461	287.418	207.225	2.41024	1.38699	0.000668452	0.0204948	759.26	921.149	398.439	1.90559	2.3119	0.0128379	0.00854965
Ava_2492	Fructose bisphosphate aldolase Calvin cycle type, class II	55508.1	50232.4	24433.5	2.2718	2.05588	0.00231476	0.000667015	13683	19905.4	12478.5	1.09652	1.59517	0.266392	0.0426119	11887	14050.9	7449.34	1.59571	1.88619	0.222293	0.0429706
Ava_2631	Glycogen synthase 1	1771.35	1747.58	270.772	6.54184	6.45405	0.0141966	0.0539821	298.521	218.783	223.66	1.33471	0.978196	0.298283	0.890512	404.573	620.069	479.255	0.84417	1.29382	0.577284	0.459207
Ava_2996	Glycogen phosphorylase	4896.38	4684.71	1487.21	3.29233	3.15001	0.00863071	0.0558468	2708.19	2300.32	1478.02	1.8323	1.55635	0.0137079	0.0604007	2825.31	3167.05	1048.55	2.6945	3.02042	0.120699	0.00589163
Ava_4616	Branching enzyme	1231.91	1209.46	242.559	5.07881	4.98627	0.01892	0.00722652	196.016	170.424	150.794	1.29989	1.13018	0.102067	0.570502	1071.37	1370.55	230.62	4.6456	5.9429	0.020968	0.00334014
Ava_4775	Glycogen synthase 2	7400.7	6513.86	2246.49	3.29434	2.89957	1.26878e-05	0.0267574	2034.42	2289.89	1430.55	1.42213	1.60071	0.00163144	0.0397018	5234.87	4242.03	1117.74	4.68345	3.79519	0.0546241	0.0178347
Heterocyst differentiation
Ava_0012	HepS, Ser/Thr protein kinase	142.236	158.141	726.874	0.195682	0.217563	0.00068515	8.91385e-05	378.849	344.04	824.546	0.459464	0.417248	0.00147732	0.00248978	177.643	146.251	845.599	0.194898	0.172955	0.00193939	0.00115845
Ava_0118	PatS	42.4099	39.5992	92.9505	0.456263	0.426025	0.00717224	0.00374078	45.0473	36.8864	145.781	0.309007	0.253027	0.00241237	0.000540102	63.6993	66.1369	95.1369	0.761433	0.695176	0.0157804	0.0355042
Ava_0157	FraG (SepJ)	7533.74	7352.91	10291.8	0.732016	0.714446	0.040952	0.185643	9039.56	8934.92	10479.1	0.862629	0.852643	0.0527913	0.179656	5203.33	7020.34	7275.91	0.942604	0.964875	0.13843	0.870654
Ava_0158	HetR	12930.8	11498.6	5817.16	2.22287	1.97666	0.00106929	0.0211877	5482.84	5976.07	3784.96	1.44859	1.5789	0.00485408	0.00205339	16309.5	16183	4253.15	3.77995	3.80494	0.000144623	0.0109493
Ava_0210	FraE	885.053	868.839	295.274	2.99739	2.90585	4.74559e-05	0.0537317	162.659	215.711	204.908	0.793814	1.05272	0.139969	0.756332	407.546	483.388	331.118	1.23082	1.45987	0.267648	0.118667
Ava_0278	Serine phosphatase	335.994	340.065	540.72	0.621383	0.623002	0.00017662	0.00554186	586.605	627.888	694.73	0.844364	0.903788	0.0666987	0.154225	967.545	729.483	424.757	2.27788	1.71741	0.0649006	0.0821673
Ava_0302	Conserved hypothetical protein	325.55	353.757	123.876	2.62803	2.85634	0.000577172	0.00187002	650.154	294.743	113.99	5.70358	2.58568	0.00805977	0.0536921	611.41	550.197	167.035	3.66038	3.29391	0.191794	0.00523203
Ava_0304	PrpJ, protein Ser/Thr phosphatase	856.968	732.534	413.432	2.07281	1.77183	0.0014391	0.0266237	668.577	634.963	412.351	1.62138	1.53986	0.0707666	0.0404922	954.34	1013.59	383.772	2.67885	2.64112	0.000674516	0.0147278
Ava_0307	FHA domain-containing, protease superfamily	2460.75	2853.5	18110.1	0.135877	0.169409	0.00242299	0.000605059	4923.96	17366.8	16293.6	0.302202	1.06587	0.00261883	0.327105	2798.33	1890.23	19007.9	0.147219	0.0994444	0.00434511	0.00419687
Ava_0444	PatB	1183.48	1092.09	115.821	10.2181	9.42904	0.00125444	0.00770654	943.58	695.87	94.4191	9.99353	7.37001	0.0723865	0.00147069	289.603	291.766	84.8114	3.87356	3.44017	0.023325	0.00138788
Ava_0599	ABC transporter-like	106.763	254.17	806.11	0.132442	0.315304	0.000455644	0.0524008	1377.65	1602.4	923.606	1.4916	1.73494	0.0249648	0.0270888	72.6626	82.1048	830.963	0.0921151	0.0988068	0.00348528	0.00318756
Ava_0600	DevC homolog	168.433	176.198	259.111	0.650039	0.680008	0.115349	0.119921	234.558	345.837	356	0.658873	0.971454	0.00141836	0.855456	42.6219	44.4215	216.14	0.286238	0.205521	0.0428101	0.0444411
Ava_0601	Secretion protein HlyD	886.716	816.19	1285.94	0.689548	0.634704	0.00405236	0.00391566	902.92	1087.86	1476.86	0.61138	0.736604	0.0133755	0.0200341	219.096	204.476	1414.53	0.156799	0.144554	0.000418837	0.00285204
Ava_0605	HglK	9901.04	9974.07	3507.27	2.823	2.84383	0.000208017	0.00634975	6497.84	6006.95	2551.67	2.54651	2.35413	0.000708454	0.0240908	9127.92	8321.09	2452.36	4.35694	3.39309	0.0143743	0.0107569
Ava_0654	HepP, major facilitator superfamily MFS_1	227.24	227.998	77.196	2.94367	2.91031	0.0148467	0.0710684	116.662	110.305	98.0428	1.18991	1.12507	0.0591642	0.349626	237.029	271.793	124.803	1.89922	2.17778	0.00950538	0.00805873
Ava_0744	Anti-sigma-factor antagonist (STAS) and sugar transferase	1328.96	1228.16	735.736	1.80631	1.6693	0.00464127	0.0844591	1124.87	1306.34	781.724	1.43896	1.6711	0.00225534	0.0287767	2081.7	1942.73	1183.29	1.41708	1.64181	0.0173948	0.0231524
Ava_0926	Penicillin-binding protein 1A	1506.54	1450.26	3237.84	0.465293	0.424474	0.00224841	0.00157469	1379.2	1420.33	3474.03	0.397001	0.408841	0.00196941	0.00219377	2019.75	1981.2	2368.88	0.852616	0.836345	0.572896	0.386281
Ava_1015	HgdD (TolC), outer membrane efflux protein	3683.18	3325.67	1572.98	2.34153	2.11425	0.00589271	0.0119568	1667.12	2244.87	1781.98	0.935542	1.25976	0.510175	0.291335	2827.33	2553.55	1266.92	2.54279	2.01556	0.115492	0.0028865
Ava_1097	HetC	62.5212	59.7148	49.5672	1.26134	1.20472	0.104673	0.164088	53.4024	62.4536	50.7936	1.05136	1.22956	0.45442	0.188944	37.4176	35.6902	38.9499	1.12291	0.916309	0.696011	0.405705
Ava_1098	HetP, major facilitator superfamily transporter	586.937	454.023	124.619	4.70985	3.64328	0.00276635	0.0130829	231.044	140.516	86.6879	2.66523	1.62094	0.0518177	0.0908483	122.534	125.585	76.2229	1.71874	1.64761	0.101687	0.00366962
Ava_1106	Glucose-1-P cytidylyl transferase (cytoplasmic)	595.686	584.396	30.8397	19.3156	18.716	7.22379e-05	0.00278366	33.4076	30.7777	26.682	1.25207	1.1535	0.0538503	0.326415	136.313	119.975	26.6037	5.12384	4.50971	0.0189312	0.0920641
Ava_1108	Epimerase/dehydratase family	936.77	874.811	63.4056	14.7742	12.9764	0.00732456	0.0204752	38.5059	39.9228	39.9563	0.963699	0.999161	0.45659	0.996545	152.727	123.235	36.1348	4.22661	3.41043	0.0980127	0.0497993
Ava_1114	3-hydroxyacyl-CoA dehydrogenase, NAD-binding	6755.11	6152.28	720.097	9.38083	8.17946	1.326e-05	0.0263663	767.437	535.966	410.878	1.8678	1.30444	0.0300423	0.288917	459.328	409.087	250.338	1.83483	1.63414	0.16366	0.131326
Ava_1116	Lipopolysaccharide synthesis	943.537	905.161	63.9821	14.7469	13.2468	0.00877774	0.0378246	108	80.6254	38.3221	2.81822	2.10389	0.00110273	0.00487059	63.4507	85.2689	39.4768	1.60729	2.15997	0.0657068	0.0251905
Ava_1117	HepC	644.469	584.174	35.7212	18.0416	16.3537	0.00613079	0.0146402	43.5727	33.843	32.0205	1.36078	1.05692	0.0270828	0.192686	38.0741	40.4602	27.0485	1.62317	1.49584	0.0317734	0.0150338
Ava_1118	HepA	1063.52	924.682	37.1622	28.6183	24.8823	0.00372647	0.00867893	38.0568	32.5099	34.5748	1.10071	0.940278	0.0731251	0.523679	38.1677	39.7555	27.1952	1.5325	1.46186	0.00826111	0.00168343
Ava_1120	Glycosyl transferase, family 2	936.859	835.917	51.1189	18.3271	15.6191	2.71311e-06	0.00470107	38.9606	51.0664	42.9647	0.906806	1.18857	0.268841	0.319752	38.6682	38.9388	32.5844	1.18671	1.19501	0.226852	0.062617
Ava_1122	Glycosyl transferase	602.229	651.263	86.8008	6.93805	7.59641	0.00175532	0.0124323	65.1047	93.1322	70.569	0.922569	1.31973	0.248365	0.012177	70.2511	60.0328	64.7873	1.08434	0.926614	0.354694	0.383428
Ava_1124	hypothetical protein	886.127	846.312	115.287	7.68628	7.26174	6.88832e-07	0.0167619	70.3771	118.595	80.9701	0.869174	1.46467	0.278701	0.318942	124.472	94.9627	85.8691	1.44956	1.1059	0.0764841	0.418894
Ava_1198	SigE	1687.77	1561.28	1088.62	1.55037	1.43418	0.000688584	0.0944698	4315.89	3626.79	1130.73	3.81692	3.20748	0.00487058	0.0340046	1149.77	1476.96	3633.6	0.220902	0.406473	0.0941928	0.125136
Ava_1262	ATP-binding protein of ABC transporter	1012.03	1000.28	514.187	1.96822	1.90935	0.000421613	0.0183507	386.581	558.096	568.223	0.680333	0.982177	0.0011431	0.919239	338.927	237.923	341.022	0.993859	0.697676	0.984549	0.273828
Ava_1465	AmiC1, cell wall hydrolase/autolysin	3312.48	3115.23	748.6	4.42489	4.1534	0.00902639	0.0319607	1632.07	1029.56	486.954	3.3516	2.11429	0.035995	0.0594467	1438.4	1518.66	398.795	3.60686	3.80812	0.00470453	0.0163624
Ava_1466	HcwA, cell wall hydrolase/autolysin	1274.01	1166.28	576.275	2.21077	2.02382	0.00126869	0.0244829	1124.54	1002.63	656.946	1.71177	1.52619	0.0398228	0.114814	1351.66	1037.24	471.231	3.43549	2.20113	0.00701386	0.0293057
Ava_1471	HetZ	3731.45	3521.77	1235.92	3.01917	2.75149	0.000132178	0.00152194	1738.29	1280.23	899.473	1.93257	1.42331	0.00134407	0.0411805	233.469	306.407	525.212	0.444523	0.583396	0.125816	0.197285
Ava_1472	PatU3	8969.71	8843.05	3598.13	2.49288	2.38967	0.00535667	0.107261	4114.84	4956.29	3645.55	1.12873	1.35955	0.00833703	0.00885664	3514.09	3830.31	3659.3	0.960317	1.04674	0.75765	0.748602
Ava_1486	HepN, histidine kinase	1448.13	1297.02	1022.13	1.41677	1.26893	0.0130335	0.185914	1291.11	1017.28	999.945	1.29119	1.01734	0.00761345	0.753199	4079.92	3675.25	1307.47	2.83209	2.81096	6.4917e-05	0.0278385
Ava_1585	HetL	211.085	284.03	492.552	0.428554	0.576649	0.0024533	0.0564242	1014.28	678.372	628.083	1.61488	1.08007	0.0280034	0.256044	134.626	123.369	615.401	0.219653	0.20047	0.000155374	0.000293493
Ava_1592	PknE, Ser/Thr protein kinase	765.21	867.742	3579.74	0.213761	0.252169	0.00421322	0.000435268	1830.68	2729.52	3344.36	0.547394	0.816156	0.00316216	0.115788	684.143	758.887	4174.7	0.163878	0.181783	0.00448018	0.00653241
Ava_1593	PrpA, metallophosphoesterase	137.588	148.477	226.385	0.60776	0.679128	0.0389766	0.0654235	398.103	354.914	283.308	1.4052	1.25275	0.0232857	0.408636	389.716	374.72	261.2	1.49202	1.43461	0.100512	0.0114189
Ava_1682	Glucose-6-phosphate 1-dehydrogenase	5035.78	5049.52	1370.23	3.67514	3.74029	0.00874107	0.0236207	4125.66	2403.53	1412.31	2.92122	1.70185	0.00469234	0.0757165	1600.78	1300.13	1186.66	1.34898	1.09562	0.155763	0.636352
Ava_1750	DevH, transcriptional regulator	23281.4	26172.5	32386.9	0.718851	0.808119	0.0113655	0.122314	29565.6	41810.9	36023.9	0.820722	1.16064	0.0406595	0.0178152	19334.8	23900.7	26126.5	0.873523	0.914805	0.0918579	0.477267
Ava_1767	HU, histone-like DNA-binding protein	7245.52	6812.25	4429.32	1.63581	1.4644	0.039695	0.318491	6125.43	8458.68	4432.16	1.38204	1.90848	0.0436558	0.0294983	1683.92	2260.48	2837.89	0.593373	0.796536	0.118152	0.338683
Ava_1851	Conserved hypothetical protein	661.564	596.379	257.171	2.57246	2.22761	0.00023753	0.0166921	314.004	318.94	252.815	1.24203	1.26156	0.0731042	0.00290556	354.585	352.911	199.647	1.77606	1.76767	0.00146181	0.0538803
Ava_1990	DevT	265.171	289.019	425.389	0.623361	0.682443	0.00477631	0.0594841	486.188	442.714	672.053	0.723437	0.658747	0.0083907	0.029114	378.441	581.061	563.256	0.671882	1.03161	0.0142289	0.893591
Ava_2083	PatN, heterocyst differentiation related protein	3241.67	2997.53	1750.02	1.85236	1.6644	0.000752338	0.0549992	2042.61	1918.11	1751.97	1.1659	1.09483	0.293523	0.278612	2470.03	1986.22	1011	2.44316	1.96461	0.0423496	0.0166683
Ava_2099	RfbP, sugar transferase	1183.02	1063.78	629.723	1.87863	1.65575	0.0208423	0.0123312	420.048	346.985	435.071	0.96547	0.797538	0.79197	0.25571	935.476	809.031	628.776	1.48777	1.28668	0.190888	0.283188
Ava_2100	RfbZ, glycosyl transferase, group 1	1259.42	1280.59	1243.46	1.01284	1.03539	0.918235	0.78761	1243.25	1431.34	1391.64	0.893367	1.02853	0.0537277	0.825047	1719	1319.71	1007.76	1.70577	1.30955	0.0761819	0.292808
Ava_2323	Protein Tyr phosphatase	151.378	153.094	357.381	0.423575	0.434004	0.00105934	0.000262958	234.825	308.947	432.791	0.542582	0.713848	0.000132265	0.0431887	262.064	243.811	434.722	0.602832	0.560843	0.00113215	0.00302508
Ava_2356	PbpB, penicillin-binding protein 1C	1586.75	1520.03	8095.69	0.196	0.187758	0.000215532	7.26145e-05	1147.36	2297.33	7659.6	0.149793	0.299929	0.000685751	4.91449e-05	1715.05	978.854	6038.74	0.469269	0.162096	0.0694218	0.0506944
Ava_2473	Glycosyl transferase/transpeptidase with FHA domain modulation	2472.74	2561.52	1627.21	1.51962	1.5829	0.0216308	0.00603289	2493.67	1577.63	1566.83	1.59154	1.00689	0.0180742	0.959971	2916.73	3265.82	1535.06	1.90007	2.12749	0.0526244	0.00256274
Ava_2581	HglT, glycosyl transferase, group 1	3250.63	2835.63	2028.68	1.60234	1.39777	0.0353948	0.108066	707.41	955.349	2070.95	0.341587	0.461309	0.00707668	0.00114174	486.05	398.309	1489.45	0.444491	0.26742	0.0360336	0.0307934
Ava_2585	HgdA	246.47	213.859	62.4507	3.94664	3.42445	0.000781082	0.04015	113.655	111.237	76.8981	1.47799	1.44655	0.127177	0.00878331	46.5168	47.2297	53.1507	1.09072	0.8886	0.340484	0.395007
Ava_2586	HgdC	896.278	792.027	87.0951	10.2908	9.09381	0.0072274	0.0159078	321.511	223.783	84.1564	3.8204	2.65913	0.119198	0.00216536	134.239	117.381	69.189	2.46098	1.69653	0.00555339	0.0908274
Ava_2587	HgdB	4241.19	3591.72	191.458	22.1521	18.7598	0.000418822	0.00753484	1022	932.501	141.579	7.21862	6.58644	0.0451434	0.00509684	631.939	615.777	121.474	5.44751	5.06919	0.0042499	0.00766072
Ava_2588	ParB-like nuclease	151.342	144.081	77.8723	1.94346	1.85023	0.00071933	0.0127872	121.026	103.262	83.8271	1.44375	1.23184	0.0886053	0.103131	102.215	119.59	81.4272	1.27586	1.46867	0.201733	0.0459303
Ava_2589	Hypothetical protein	5797.01	5214.22	509.364	11.3809	9.82497	0.000198342	0.0187985	1198.63	1428.33	532.549	2.25074	2.68206	0.0624989	0.0404458	441.885	308.755	604.464	0.731036	0.510792	0.0775406	0.0144306
Ava_2590	HglEA-HglF, beta-ketoacyl synthase and ketoreductase	10243.8	9208.74	1214.92	8.43164	7.57968	0.00129985	0.0161412	2056.72	2272.11	1104.61	1.86194	2.05693	0.136115	0.265992	777.345	379.822	677.873	1.98274	0.560314	0.640589	0.167686
Ava_2591	HglG, dehydratase	3451.34	3106.14	474.832	7.26855	6.54155	0.0212416	0.0256374	1448.62	1190.84	357.252	4.05489	3.33334	0.080375	0.0443547	234.226	169.652	334.435	0.976836	0.50728	0.188776	0.0732681
Ava_2592	HglD	1437.3	1408.23	182.59	7.87173	7.66441	2.45708e-05	0.00997417	504.501	515.26	198.379	2.54311	2.59735	0.052499	0.0639598	143.096	124.775	113.629	1.25932	1.09809	0.426676	0.743443
Ava_2593	HglC	3504.24	3238.28	478.837	7.31823	6.65831	0.000114319	0.00932984	1338.77	1318.83	438.067	3.05608	3.01056	0.0806914	0.0953544	424.118	376.709	364.156	1.16466	1.03447	0.465183	0.895229
Ava_2594	HglA	1794.47	1710.09	131.961	13.5985	12.9591	0.000184152	0.0126286	373.49	496.092	113.693	3.28508	4.36344	0.0560052	0.0307301	250.48	199.92	82.9785	3.8998	2.40929	0.0386229	0.0604434
Ava_2595	HglB (HetM)	6272.84	5990.19	1572.2	3.98984	3.81006	0.00231179	0.0224826	2244.67	3401.16	1129.77	1.98685	3.0105	0.0832486	0.0189716	1220.31	1083.97	1077.12	1.54399	1.00636	0.445138	0.967546
Ava_2596	HetN	4754.22	4483.41	2221.45	2.14014	2.01823	0.00096896	0.130988	1849.34	2175.53	2784.43	0.664171	0.781317	0.0455639	0.0161799	764.978	963.24	2764.79	0.257303	0.348395	0.00117693	0.000830637
Ava_2679	ConR, bearing a LytR-CpsA-Psr domain	4963.68	5072.18	4588.89	1.08167	1.10532	0.565785	0.398039	6629.08	7230.69	6441.35	1.02915	1.12254	0.8758	0.320913	7648.23	7479.95	5655.21	1.18014	1.32266	0.337273	0.189272
Ava_2855	DevR	313.882	312.563	192.452	1.63096	1.62411	0.0256981	0.0991169	267.562	284.466	163.157	1.6399	1.74351	0.0362879	0.0171834	666.826	393.238	135.622	5.53603	2.89951	0.0506875	0.0387076
Ava_2923	PatA	115.817	104.663	95.6605	1.21071	1.0941	0.16398	0.425109	176.636	95.1162	106.475	1.65895	0.893323	0.0415601	0.586996	54.3043	52.9016	76.2332	0.852544	0.693944	0.0867224	0.0661098
Ava_3178	Abp3, DNA-binding protein	7396.61	7361.13	4004.71	1.84698	1.84881	0.00377056	0.00078562	9340.65	7862.64	3859.21	2.42035	2.03737	0.000208373	9.41622e-05	6394.97	6819.9	4811.49	1.3291	1.41742	0.122124	0.0408762
Ava_3154	Conserved hypothetical protein	342.269	339.787	397.221	0.861659	0.842425	0.124559	0.43504	447.449	320.936	560.101	0.798872	0.572997	0.0845501	0.0496718	585.424	604.748	602.52	0.971625	1.0037	0.873745	0.983048
Ava_3218	Unknown protein	10019.1	9236.21	9437.56	1.06162	0.967297	0.361059	0.759785	6517.07	11472.8	7431.33	0.876973	1.54384	0.186481	0.0245906	9041.13	9482.85	10533	0.858359	0.900295	0.651678	0.481112
Ava_3283	NtcA	3702.76	3169.47	2516.2	1.47157	1.25963	0.00322573	0.357118	1844.18	1899.54	2198.56	0.838813	0.863994	0.26814	0.31604	1577.26	1794.63	2267.61	0.748588	0.791421	0.00533062	0.177716
Ava_3287	Polysaccharide export protein	2373.18	2551.72	296.432	8.00581	8.6081	0.00366185	0.0102683	868.956	326.712	266.661	3.25866	1.2252	0.0193519	0.322037	507.184	572.833	249.358	2.05094	2.29723	0.00392925	0.00544985
Ava_3362	HepK	76.9467	74.6296	135.801	0.566612	0.54955	2.94476e-05	0.00650331	102.446	90.9721	156.993	0.652548	0.579465	0.0227171	0.0165233	441.99	359.532	183.109	2.29377	1.96349	0.0285316	0.0222885
Ava_3525	HetF	713.113	751.759	821.929	0.867609	0.914628	0.110908	0.521068	1341.46	1242.64	841.222	1.59465	1.47719	0.0112957	0.0372716	1507.52	1318.1	986.525	1.38695	1.3361	0.0171913	0.0394512
Ava_3572	HepB	80.7481	72.7799	39.3281	2.05319	1.85058	0.0161445	0.0439118	66.126	41.2637	40.1609	1.64653	1.02746	0.00371923	0.848086	24.9862	27.1121	76.8293	0.247419	0.352887	0.0529205	0.057114
Ava_3573	Glycosyl transferase, group 1	182.118	158.246	75.1076	2.42476	2.10692	0.00663534	0.00225111	133.748	86.6806	78.4201	1.70554	1.10534	0.00013631	0.544696	76.6238	96.5589	132.181	0.437627	0.730505	0.125506	0.240625
Ava_3586	DevB	399.805	384.297	83.5392	4.78584	4.6002	0.000534688	0.000627928	236.078	233.903	102.519	2.30277	2.28156	0.0685022	0.0725165	222.632	230.368	77.2045	3.00109	2.98387	0.00461453	0.0293139
Ava_3587	DevC	72.0377	62.9706	23.9434	3.00867	2.62998	0.000653972	0.0313295	33.914	35.0956	25.3561	1.33751	1.38411	0.0344518	0.00148236	45.5955	40.577	22.5743	1.92881	1.79748	0.00289584	0.022409
Ava_3588	DevA, ABC transporter	448.866	417.003	114.087	3.93441	3.65512	0.000607961	0.0554382	264.566	232.198	97.9552	2.70088	2.37045	0.0369671	0.0531389	376.785	293.366	89.1981	4.50915	3.28893	0.0360249	0.0181899
Ava_3596	Pkn30, Ser/Thr protein kinase and signal transduction His kinase (STHK) with GAF sensor	124.582	115.293	47.2866	2.6346	2.39321	0.000884639	0.0303196	79.2202	72.2787	43.7396	1.81118	1.65248	0.0960079	0.0376005	127.806	164.56	48.7695	2.62061	3.37424	0.00428526	0.00101882
Ava_3723	HenR, response regulator receiver (CheY) modulated Ser phosphatase	472.013	429.973	152.755	3.09	2.81479	0.000163019	0.0339638	234.668	192.128	127.903	1.83474	1.50214	0.0278969	0.00452642	1921.17	1455.76	254.716	5.55083	5.71523	0.0063798	0.00347875
Ava_3928	xisA	56.6626	55.6275	28.3512	1.99859	1.90829	0.0118275	0.00387117	54.5925	48.7145	28.3211	1.92763	1.72008	0.0121963	0.00979606	157.183	144.155	27.1941	5.78003	5.30096	0.0353525	0.0319701	X
ava_4204	HisD, histidinol dehydrogenase	2495	3295.87	10413.6	0.239591	0.342984	0.015452	0.0102064	7813.96	10743.2	11520.8	0.678251	0.932508	0.00414503	0.515668	5648.75	5298.01	9013.66	0.626687	0.587776	0.0427854	0.0307589
Ava_4216	FraH, FHA domain containing protein	5931.75	5878.14	3502.52	1.69357	1.68733	0.0189185	0.0215937	4108.41	3055.89	3149.73	1.30437	0.970205	0.2846	0.896074	3087.4	1650.82	2109.74	1.4634	0.782478	0.152776	0.350231
Ava_4371	Peptidase M16-like protein	3460.42	3419.87	2104.67	1.64416	1.58323	0.0317413	0.0463107	2454.52	3022.01	1368.73	1.79328	2.20789	0.0107087	0.0430179	2767	4005.73	2006.75	1.37885	1.99613	0.118613	0.0542782
Ava_4503	Pkn44, Ser/Thr protein kinase and signal transduction His kinase (STHK) with GAF sensor	199.58	193.771	233.247	0.855662	0.830755	0.173646	0.343169	126.138	148.766	284.055	0.444062	0.523724	0.0026383	0.00843099	110.981	107.115	187.362	0.729808	0.571702	0.0886017	0.0830423
Ava_4931	ErfK/YbiS/YcfS/YnhG	276.491	261.142	165.39	1.67175	1.5448	0.00356636	0.0438503	170.489	173.94	203.423	0.838098	0.855065	0.198727	0.159405	371.05	323.322	180.71	2.05329	1.78918	0.109757	0.049458
Ava_4963	PatL, pentapeptide repeat	79.7839	82.8357	109.033	0.731743	0.751221	0.0193003	0.0405128	63.8149	66.8732	138.55	0.460592	0.482666	0.00013095	0.000382665	89.2471	98.7784	102.689	0.869098	0.961914	0.248332	0.669068
Ava_5052	Hypothetical protein	5258.75	4937.74	3112.3	1.68967	1.56228	0.00297826	0.0154924	3447.33	3022.35	2533.79	1.36054	1.19282	0.0202217	0.34398	3550.57	3101.67	2258.72	1.57194	1.3732	0.0568067	0.112429
Others
Ava_1183	Hypothetical protein	45.9911	126.571	7092.23	0.00648472	0.0178465	0.0107743	0.00998709	1665.63	3135.6	8510.65	0.195711	0.368433	8.17279e-05	0.00224271	133.414	152.34	9140.21	0.0145963	0.0145963	0.00162823	0.00163875
Ava_1899	Hypothetical protein	69.9973	762.032	10383.5	0.00674122	0.0733888	0.00294752	0.00213729	7700.87	18901.7	13437.7	0.573078	1.40661	0.0197365	0.0810889	342.867	388.422	9160.91	0.0374272	0.0374272	0.0143832	0.0145378
Ava_2383	Hypothetical protein	6231.88	5958.96	50.5284	123.334	117.933	0.00309445	0.0277064	35.5448	36.0254	35.3436	1.00569	1.01929	0.932783	0.910259	27.6466	40.9574	37.4681	0.737869	0.737869	0.0410392	0.726
Ava_2384	Hypothetical protein	12299.5	11256.3	181.638	67.7144	61.971	0.000343742	0.037536	134.761	116.287	103.376	1.3036	1.12489	0.0425416	0.551308	62.4391	100.554	99.4486	0.627852	0.627852	0.131021	0.969911
Ava_2385	Hypothetical protein	6039.66	5847.93	109.514	55.1498	53.399	0.00121112	0.0257909	75.819	69.6876	62.1185	1.22055	1.12185	0.0779233	0.701451	39.903	48.3554	67.8851	0.587802	0.587802	0.0342736	0.116902
Ava_2386	Hypothetical protein	553.706	497.308	66.2531	8.35743	7.50618	0.0207028	0.0590547	31.5097	40.7715	77.8703	0.404644	0.523582	0.0173824	0.0261791	28.2097	31.4782	55.9659	0.504052	0.504052	0.0331831	0.027961
Ava_2429	Hypothetical protein	139.435	328.407	5193.12	0.02685	0.0632388	0.00858938	0.00264088	3276.09	2891.53	6395.72	0.512231	0.452104	0.00077314	0.00389105	194.308	255.158	6372.25	0.0304928	0.0304928	0.00152107	0.00131607
Ava_2687	Hypothetical protein	27.769	34.2385	2043.24	0.0135907	0.016757	0.00882191	0.00880043	252.894	124.003	3003.95	0.084187	0.0412799	3.69574e-05	4.34721e-05	50.1754	55.3888	3199.86	0.0156805	0.0156805	0.0134908	0.0134999
Ava_2928	PBS lyase HEAT-like repeat	11801.3	10973	1656.38	7.12477	6.6247	0.00221421	0.0175758	607.386	1272.45	84.908	7.15346	14.9862	0.00517184	2.91853e-05	288.785	381.319	268.987	1.0736	1.0736	0.85658	0.40734
Ava_3330	Phosphoadenylylsulfate reductase	4819.33	4665.2	795.586	6.05759	5.86386	0.0193152	0.098607	331.484	214.111	158.308	2.09392	1.3525	0.00252683	0.253894	1083.05	1128.12	339.519	3.18996	3.18996	0.00318871	0.00127953
Ava_3462	TPR repeat	190.564	336.325	10820.2	0.0176119	0.0310831	0.00367585	0.00187714	1418.36	8833.14	11509.1	0.123238	0.767492	0.00198229	0.0357652	414.091	418.661	8391.79	0.0493447	0.0493447	0.0211798	0.0211992
Ava_3729	TPR-related region	1741.35	1601.49	287.451	6.05791	5.57133	5.17644e-05	0.02377	59.6764	77.2905	127.753	0.467124	0.605002	0.00591739	0.0076423	2070.8	1875.29	132.383	15.6424	15.6424	0.018372	0.00258884
Ava_4373	Hypothetical protein	4762.57	4936.22	72.0376	66.1122	68.5227	0.0118826	0.0302797	20.239	20.6438	20.4656	0.988928	1.00871	0.782451	0.917614	18.5928	19.9912	20.6613	0.899886	0.899886	0.279139	0.658321
Ava_4374	Hypothetical protein	3301.34	3554.76	37.3428	88.4065	95.1928	0.0209965	0.0348571	19.4324	19.5996	19.0594	1.01957	1.02834	0.698571	0.467661	17.9624	19.6193	19.5733	0.917697	0.917697	0.200813	0.969373
Ava_4375	Hypothetical protein	1699.27	1649.91	24.4337	69.5459	67.5258	0.0576814	0.0450978	17.9355	17.7388	17.8849	1.00283	0.991827	0.961763	0.844041	15.8066	17.3428	17.1614	0.921059	0.921059	0.149401	0.831114
Ava_4376	Hypothetical protein	718.183	750.103	20.8852	34.3872	35.9155	0.0579892	0.0267233	17.7768	17.1488	18.005	0.987329	0.952449	0.689994	0.263747	16.0665	17.4447	17.3183	0.92772	0.92772	0.0610981	0.825701
Ava_4377	Hypothetical protein	109.957	101.336	17.4971	6.28433	5.79158	0.122055	0.0923092	17.6898	16.783	17.2652	1.02459	0.972072	0.373779	0.387166	15.5285	16.9608	16.3519	0.949644	0.949644	0.358882	0.466964
Ava_4495	Hypothetical protein	156.119	453.021	16843.2	0.00926895	0.0268963	0.00834103	0.0058759	4895.37	4508.97	18748.6	0.261105	0.240496	1.09934e-06	0.00509257	79.1924	89.3044	14904.5	0.00531332	0.00531332	0.00488378	0.00488592
Ava_4669	Mo-dependent nitrogenase-like	85.3076	449.64	36595.8	0.00233108	0.0122867	0.000592287	3.74348e-05	4741.63	8880.6	37079.7	0.127877	0.239501	0.000554027	4.43028e-05	840.011	855.504	31698.8	0.0264998	0.0264998	0.00504416	0.00496429
Ava_4670	Response regulator receiver domain protein (CheY)	142.165	529.161	38474.2	0.00369507	0.0137536	0.00284218	0.0017795	4038.05	8239.64	36472	0.110716	0.225917	0.000962863	0.001017	644.297	622.906	32431	0.0198667	0.0198667	0.005887	0.005882
Ava_4882	Helix-turn-helix protein, CopG	1003.17	983.161	24826.9	0.0404065	0.0396007	0.00059757	0.000651579	2509.76	2875.5	26483.3	0.0947676	0.108578	0.000983475	0.000363908	2901.44	2461.48	19246.8	0.150749	0.150749	0.0348211	0.0345061
Ava_4883	Hypothetical protein	668.106	674.808	26264.6	0.0254375	0.0256926	0.00379562	0.00369979	2765.24	3426.66	26775	0.103277	0.12798	0.000720149	1.31733e-05	1576.07	1374.4	19936.2	0.0790555	0.0790555	0.0296338	0.02885
Ava_4980	Peptidoglycan-binding domain 1	531.92	1613.52	33558.4	0.0158506	0.048081	0.00713968	0.0022741	14369.3	18842.9	42470.4	0.338337	0.44367	4.83191e-05	0.00257255	2192.38	2745.54	29562.1	0.0741617	0.0741617	0.0107168	0.0110318
Ava_B0339	Hypothetical protein	213.379	286.672	9509.62	0.0224382	0.0301455	0.000347619	5.18053e-06	1688.42	3422.31	10747.5	0.1571	0.31843	0.000121338	0.000480121	216.295	229.437	7916.73	0.0273212	0.0289813	0.0135304	0.013603
Ava_B0340	Hypothetical protein	116.256	144.885	6152.98	0.0188943	0.0235471	0.00135369	0.000877837	544.682	1813.8	8145.51	0.066869	0.222675	0.00178186	0.00224825	153.542	155.983	4719.92	0.0325307	0.0330477	0.0322173	0.0323207
