# Supplementary material for: Cell-specific gene expression in Anabaena variabilis grown phototrophically, mixotrophically, and heterotrophically
Source: BMC Genomics. 2013 Nov 5;14(1):759. doi: 10.1186/1471-2164-14-759 (PMC4046671; doi:10.1186/1471-2164-14-759)
Supplement: Supplementary file 9 — Additional file 9: Top uncharacterized genes upregulated in heterocysts and in vegetative cells. This spreadsheet lists the uncharacterized genes with the highest upregulation in heterocysts and in vegetative cells in each growth condition, based on the ratio of transcript levels between vegetative cells and heterocysts. Each gene is represented by its locus number and its predicted function. (XLSX 20 KB) [file 12864_2013_5475_MOESM9_ESM.xlsx]

## Sheet: Most up genes in Ht or V
Additional file 9 ‒ Top uncharacterized genes upregulated in heterocysts and in vegetative cells
Ht/V or Ht/F ratio: ratio of transcript level in heterocysts divide by transcript level in vegetative cells (or in filaments if [SD of Vi]/[mean of Vi] > 0.3)
SP: protein contains a signal peptide
Purple, blue, and green backgrounds: top uncharacterized genes downregulated in the heterocysts of phototrophic, mixotrophic, and heterotrophic cultures, respectively
Relative transcript level in heterocysts (%): Ratio of gene transcript in heterocyst over that of the highest transcript in the cell
Relative transcript level in filaments (%): Ratio of gene transcript in filament over that of the highest transcript in the filament
P: Phototrophic conditions; M: mixotrophic conditions; H: heterotrophic conditions.
Top uncharacterized genes upregulated in heterocysts
A. variabilis		Ht/V or Ht/F ratio			Relative transcript level in heterocysts (%)		Annotation
locus	P	M	H	P	M	H
Ava_B0339	44.6	3.14	34.505	15.8	17.9	13.2	Hypothetical
Ava_B0340	39.7	4.49	30.2593	10.2	13.6	7.9	Hypothetical
Ava_0007	45	1.5	35.8601	4	4.8	2.4	NUDIX hydrolase superfamily
Ava_0306	95.6	1.6	29.8036	10.3	12.6	11.8	Hypothetical
Ava_0435	22.3916	6	15.0004	1.8	2.1	2	Alkyl hydroperoxide reductase/thiol specific antioxidant
Ava_0559	47.5911	4.9	40.8183	6.3	6.9	5.4	Hypothetical
Ava_0789	62	2.41	42.3925	8	8.7	6.1	TspO and MBR related protein, SP
Ava_1101	82.4848	14.2678	26.902	3	18.1	15.4	Hypothetical
Ava_1183	142	2.71	59.9988	11.7	14.2	15.2	Hypothetical
Ava_1265	30.6931	12.6174	23.2706	2.5	3.2	2.6	Hypothetical membrane protein, SP
Ava_1389	20.6903	21.44	27.4753	3	4.1	2.4	Hypothetical, PEP-CTERM putative exosortase interaction domain
Ava_1580	51	0.63	27.7902	3.8	3.7	6.1	Hypothetical
Ava_1899	148.3	0.71	23.5849	16.7	22.4	15.3	Hypothetical
Ava_2050	204	1.28	97.2948	26.9	28.9	40.5	Carbohydrate ABC transporter ATP-binding protein, CUT1 family
Ava_2429	37.4	2.21	24.9738	8.7	10.7	10.6	Hypothetical
Ava_2455	59.4	2.77	19.0569	6.8	8.9	4.8	Peptidoglycan transpeptidase precursor, ErfK-YbiS-YhnG family, SP
Ava_2686	78	4.65	49.243	4	6.4	5.1	Hypothetical
Ava_2687	57	24.22	57.7708	3.3	5	5.3	Hypothetical, arsenate reductase (ArsC) family
Ava_2748	31.428	7.23	18.194	3.5	4.3	2.7	Carbohydrate ABC transporter membrane protein 2, CUT1 family
Ava_2870	18.6759	5.69	9.2	3.2	3.6	2.4	Hypothetical, glucose/sorbosone dehydrogenases [carbohydrate transport and metabolism], SP
Ava_2946	16.2067	9.38	19.6081	9	11	9.2	Hypothetical
Ava_2947	9.4	13.3603	20.6423	2.7	3.3	2.1	Peptidase M4, thermolysin
Ava_2953	10.4235	13.0334	7.9	6.7	6.6	4.6	Phosphoribosylaminoimidazole carboxylase catalytic subunit, purK
Ava_3194	49.4	1.82	45.9679	3.5	4	3	NA methyltransferase TrmH, group 2, probable rRNA methylase
Ava_3379	49.7	4.43	25.161	3.2	3.1	3.4	Hypothetical, SP
Ava_3401	18.3146	14.9498	7.4	7.4	8.9	5.5	Hypothetical, transcriptional activator of acetoin/glycerol metabolism
Ava_3462	56.6	1.3	20.0444	16.7	19.2	14	Hypothetical, contains a tetratricopeptide repeat domain
Ava_3471	119	5.17	52.3574	5.3	5.7	5.2	Transcriptional regulator, LuxR family
Ava_3520	17.7483	7.85	6.6	11.3	11	13.5	Hypothetical
Ava_3796	66.8	3.02	25.8772	4.1	5.7	4.5	Hypothetical, SP
Ava_4445	12.4533	6.15	27.2954	3.9	4.6	9.3	Hypothetical
Ava_4495	108	4.16	166.896	28.1	31.2	24.8	Hypothetical
Ava_4669	430	4.18	37.0528	61	61.8	52.8	Hypothetical
Ava_4670	28.4	4.43	52.064	64.1	60.8	54.1	Regulator receiver domain protein (CheY)
Ava_4777	155	2.13	49.6263	36.4	35.2	27	Bacterial/archaeal SCP-like extracellular protein domain
Ava_4800	11.2229	15.5509	10.7079	0.5	0.7	0.5	Hypothetical
Ava_4881	11.9162	16.9739	3.2	1.7	2.8	1.2	Plasmid segregation oscillating ATPase ParF
Ava_4882	24.64	9.21	7.8	41.4	44.1	32.1	Helix-turn-helix protein, CopG
Ava_4883	37.2865	7.81	14.5	43.8	44.6	33.2	Hypothetical, SP
Ava_4980	63.1	2.25	10.7673	55.9	70.8	49.3	Putative peptidoglycan-binding domain-containing protein
Top uncharacterized genes upregulated in vegetative cells
A. variabilis		V/Ht ratio			Relative transcript level in vegetative cells (%)		Function
locus	P	M	H
Ava_2383	115.047	1.01929	1.09313	10.0733	0.0597773	0.0669524	Hypothetical protein
Ava_2384	59.6094	1.12489	1.01112	6.00914	0.0325218	0.0320713	Hypothetical protein
Ava_2385	52.4019	1.12185	0.712312	5.19552	0.0679257	0.0517618	Hypothetical protein
Ava_2394	51.4572	1.2071	0.666022	4.46632	0.0516595	0.0470335	Hypothetical protein
Ava_2396	73.7616	0.966163	1.03533	8.34441	0.0342545	0.0326793	Hypothetical protein
Ava_2397	79.5992	1.16792	0.928944	2.78908	0.0294341	0.02835	Hypothetical protein
Ava_4186	59.0416	4.19676	0.8825	19.0282	0.192956	0.164374	Glucose-methanol-choline oxidoreductase
Ava_4187	53.3189	1.72539	0.932992	12.782	0.245904	0.0475172	Hypothetical protein
Ava_4297	50.361	3.52133	1.83041	4.22707	0.0824117	0.0411716	Hypothetical protein
Ava_4373	66.2796	1.00871	0.967569	9.88561	0.115633	0.0790457	Hypothetical protein
Ava_4374	91.9864	1.02834	1.00235	4.74838	0.0645668	0.051894	Hypothetical protein
Ava_4375	64.0943	0.991827	1.01057	9.3706	0.37877	0.173136	Hypothetical protein
Ava_2174	1.23302	11.2303	1.99791	0.280165	3.1979	0.418551	S-layer region-like
Ava_2927	5.88276	10.4308	1.11425	28.3861	3.24741	0.914185	CpcD phycobilisome linker-like
Ava_2928	6.60408	14.9862	1.41761	18.5493	2.11138	0.623334	PBS lyase HEAT-like repeat
Ava_4121	28.9192	12.3664	1.30891	1.99588	3.48656	10.7842	Photosystem II reaction centre protein PsbA/D1
Ava_B0115	4.55722	1.5489	12.131	1.75068	0.360302	6.69635	Hypothetical protein
Ava_A0028	2.29779	1.90106	12.2433	1.00226	0.700494	4.28566	Hypothetical protein
Ava_0593	6.3815	3.92169	11.6823	4.09653	5.66943	5.60034	PsbW, Photosystem II protein, class I
Ava_0618	1.20084	0.95357	15.0647	0.286898	0.288803	4.48527	Hypothetical protein
Ava_0852	10.5904	3.15682	10.9372	4.29295	0.822689	3.30656	Lipopolysaccharide biosynthesis
Ava_0853	10.9167	3.23561	11.4453	6.42096	0.956884	5.64975	Glycosyl transferase, group 1
Ava_1107	23.3753	1.82483	11.7039	7.57246	0.153825	1.14821	FAD dependent oxidoreductase
Ava_3729	5.39441	0.605002	14.1656	2.70723	0.128462	3.0655	TPR-related region
Ava_3967	6.70139	1.63186	13.2054	1.39712	0.139507	1.09303	Isopropylmalate isomerase large subunit
Ava_4211	5.12337	2.3694	12.3001	1.7442	0.475777	3.50719	Fatty acid desaturase
